# Supplementary material for: (S)-(+)-1-(4-Bromo­phen­yl)-N-[(4-methoxyphen­yl)methyl­idene]ethyl­amine and bis­{(S)-(+)-1-(4-bromo­phen­yl)-N-[(4-methoxyphen­yl)methyl­idene]ethyl­amine-κN}di­chlorido­palladium(II)
Source: Acta Crystallogr E Crystallogr Commun. 2024 Jan 26;80(Pt 2):213–7. doi: 10.1107/S2056989024000690 (PMC10848981; doi:10.1107/S2056989024000690)
Supplement: Supplementary file 1 [file e-80-00213-sup1.cif]

##############################################################################
#                                                                            #
# This CIF contains the data in a paper accepted for publication in          #
# Acta Crystallographica Section E. It conforms to the requirements of       #
# Notes for Authors for Acta Crystallographica Section E, and has been       #
# peer reviewed under the auspices of the IUCr Commission on Journals.       #
#                                                                            #
# Full details of the Crystallographic Information File format               #
# are given in the paper "The Crystallographic Information File (CIF):       #
# a New Standard Archive File for Crystallography" by S. R. Hall, F. H.      #
# Allen and I. D. Brown [Acta Cryst. (1991), A47, 655-685].                  #
#                                                                            #
# The current version of the core CIF dictionary is obtainable from          #
# ftp://ftp.iucr.org/pub/cif_core.dic.                                       #
#                                                                            #
# Software is freely available for graphical display of the structure(s)     #
# in this CIF. For information consult the CIF software page                 #
# http://www.iucr.org/resources/cif/software.                                #
#                                                                            #
# This file may be used for bona fide research purposes within the           #
# scientific community so long as proper attribution is given to the journal # 
# article from which it was obtained.                                        #
#                                                                            #
##############################################################################
data_I
_audit_creation_method
;
Olex2 1.5
(compiled 2023.08.24 svn.re1ec1418 for OlexSys, GUI svn.r6817)
;
_chemical_name_systematic
;\
(<i>S</i>)-(+)-1-(4-Bromophenyl)-<i>N</i>-[(4-methoxyphenyl)methylidene]\
ethylamine
;
_chemical_name_common     ?
_chemical_formula_moiety     'C16 H16 Br N O'
_chemical_formula_sum     'C16 H16 Br N O'
_chemical_formula_iupac     'C16 H16 Br N O'
_chemical_formula_weight     318.21
_chemical_melting_point     ?
_chemical_absolute_configuration     rmad
_space_group_crystal_system     orthorhombic
_space_group_name_H-M_alt     'P 21 21 21'
_space_group_name_Hall     'P 2ac 2ab'
loop_
    _space_group_symop_operation_xyz
    'x, y, z'
    '-x+1/2, -y, z+1/2'
    'x+1/2, -y+1/2, -z'
    '-x, y+1/2, -z+1/2'
_cell_length_a     5.6599(11)
_cell_length_b     7.9243(10)
_cell_length_c     34.353(5)
_cell_angle_alpha     90
_cell_angle_beta     90
_cell_angle_gamma     90
_cell_volume     1540.8(4)
_cell_formula_units_Z     4
_cell_measurement_reflns_used     2110
_cell_measurement_theta_min     3.5210
_cell_measurement_theta_max     19.8710
_cell_measurement_temperature     293(2)
_exptl_crystal_description     plate
_exptl_crystal_colour     'clear colourless'
_exptl_crystal_size_max     0.4
_exptl_crystal_size_mid     0.252
_exptl_crystal_size_min     0.083
_exptl_crystal_density_diffrn     1.372
_exptl_crystal_density_meas     ?
_exptl_crystal_density_method     ?
_exptl_crystal_F_000     648
loop_
    _exptl_crystal_face_index_h
    _exptl_crystal_face_index_k
    _exptl_crystal_face_index_l
    _exptl_crystal_face_perp_dist
    -7 0 -20 0.1170
    0 11 -7 0.1065
    2 -10 13 0.0891
    7 1 19 0.1965
    0 4 45 0.0667
    1 -4 -45 0.0627
    -4 0 41 0.1116
    4 0 -41 0.1116
    0 -1 48 0.0415
    0 1 -48 0.0415
    0 9 -30 0.0819
_exptl_absorpt_coefficient_mu     2.660
_exptl_absorpt_correction_type     analytical
_exptl_absorpt_process_details
;
(CrysAlis PRO; Rigaku OD, 2015)
;
_exptl_absorpt_correction_T_min     0.840
_exptl_absorpt_correction_T_max     0.953
_diffrn_ambient_temperature     293(2)
_diffrn_source     ?
_diffrn_radiation_type     MoK\a
_diffrn_radiation_wavelength     0.71073
_diffrn_measurement_device_type     'Rigaku Xcalibur Atlas Gemini'
_diffrn_measurement_device     'four-circle diffractometer'
_diffrn_measurement_method     '\w scans'
_diffrn_detector_area_resol_mean     5.2782
_diffrn_reflns_number     9633
_diffrn_reflns_av_R_equivalents     0.0496
_diffrn_reflns_av_unetI/netI     0.0512
_diffrn_reflns_theta_min     3.126
_diffrn_reflns_theta_max     25.543
_diffrn_reflns_theta_full     25.543
_diffrn_measured_fraction_theta_max     0.992
_diffrn_measured_fraction_theta_full     0.992
_diffrn_reflns_limit_h_min     -6
_diffrn_reflns_limit_h_max     6
_diffrn_reflns_limit_k_min     -9
_diffrn_reflns_limit_k_max     9
_diffrn_reflns_limit_l_min     -41
_diffrn_reflns_limit_l_max     41
_refine_special_details
;
X-ray diffraction was recorded by Rigaku Oxford diffractometer with
graphite-monochromated Mo <i>K</i>\a radiation (0.71073 \%A). <i>CrysAlis
PRO</i> software (Agilent, 2014) was employed for data reduction. The
structures were solved through intrinsic phasing and direct methods, employing
<i>SHELXS</i> (Sheldrick, 2008) and <i>SHELXT</i> (Sheldrick, 2015a).
Non-H atoms were refined anisotropically, while H atoms were geometrically
placed and refined with isotropic displacement parameters using the riding
model in the <i>SHELXL2019</i> program (Sheldrick, 2015<i>b</i>). Molecular
graphics: <i>OLEX2</i> (Dolomanov <i>et al.</i>, 2009).
The CIF file containing complete information on the studied structure has been
deposited with CCDC under deposition numbers 2293931 and 2293932, and is
freely available upon request <i>via</i> the following
website: www.ccdc.cam.ac.uk/data_request/cif.
;
_reflns_number_total     2852
_reflns_number_gt     1534
_reflns_threshold_expression     'I > 2\s(I)'
_refine_ls_structure_factor_coef     Fsqd
_refine_ls_matrix_type     full
_refine_ls_R_factor_all     0.1136
_refine_ls_R_factor_gt     0.0508
_refine_ls_wR_factor_gt     0.0945
_refine_ls_wR_factor_ref     0.1160
_refine_ls_goodness_of_fit_ref     1.046
_refine_ls_restrained_S_all     1.046
_refine_ls_number_reflns     2852
_refine_ls_number_parameters     175
_refine_ls_number_restraints     0
_refine_ls_hydrogen_treatment     constr
_refine_ls_weighting_scheme     calc
_refine_ls_weighting_details
              'w=1/[\s^2^(Fo^2^)+(0.0386P)^2^+0.0945P] where P=(Fo^2^+2Fc^2^)/3'
_atom_sites_solution_hydrogens     geom
_atom_sites_solution_primary     ?
_atom_sites_solution_secondary     ?
_refine_ls_shift/su_max     0.000
_refine_ls_shift/su_mean     0.000
_refine_diff_density_max     0.210
_refine_diff_density_min     -0.210
_refine_ls_extinction_method
;
SHELXL2019 (Sheldrick, 2015<i>a</i>)
;
_refine_ls_extinction_coef     0.0040(14)
_refine_ls_extinction_expression
                                  'Fc^*^=kFc[1+0.001xFc^2^\l^3^/sin(2\q)]^-1/4^'
_refine_ls_abs_structure_details
;
Flack <i>x</i> determined using 403 quotients [(I+)-(I-)]/[(I+)+(I-)]
(Parsons <i>et al.</i>,  2013)
;
_refine_ls_abs_structure_Flack     -0.026(9)
loop_
    _atom_type_symbol
    _atom_type_description
    _atom_type_scat_dispersion_real
    _atom_type_scat_dispersion_imag
    _atom_type_scat_source
    'C' 'C' 0.0033 0.0016
                         'International Tables Vol C Tables 4.2.6.8 and 6.1.1.4'
    'H' 'H' 0.0000 0.0000
                         'International Tables Vol C Tables 4.2.6.8 and 6.1.1.4'
    'Br' 'Br' -0.2901 2.4595
                         'International Tables Vol C Tables 4.2.6.8 and 6.1.1.4'
    'N' 'N' 0.0061 0.0033
                         'International Tables Vol C Tables 4.2.6.8 and 6.1.1.4'
    'O' 'O' 0.0106 0.0060
                         'International Tables Vol C Tables 4.2.6.8 and 6.1.1.4'
_computing_data_collection
;
CrysAlis PRO (Rigaku OD, 2015)
;
_computing_cell_refinement
;
CrysAlis PRO (Rigaku OD, 2015)
;
_computing_data_reduction
;
CrysAlis PRO (Rigaku OD, 2015)
;
_computing_structure_solution
;
SHELXS (Sheldrick, 2008) and SHELXT (Sheldrick, 2015<i>a</i>)
;
_computing_structure_refinement
;
SHELXL2019 (Sheldrick, 2015<i>b</i>)
;
_computing_molecular_graphics
;
OLEX2 (Dolomanov <i>et al.</i>,  2009)
;
_computing_publication_material
;
OLEX2 (Dolomanov <i>et al.</i>,  2009)
;
loop_
    _atom_site_type_symbol
    _atom_site_label
    _atom_site_fract_x
    _atom_site_fract_y
    _atom_site_fract_z
    _atom_site_U_iso_or_equiv
    _atom_site_adp_type
    _atom_site_calc_flag
    _atom_site_occupancy
    _atom_site_disorder_assembly
    _atom_site_disorder_group
    Br Br1 0.2389(2) 1.09813(9) 0.52206(2) 0.1427(6) Uani d 1 . .
    O O1 0.3517(9) 0.4597(6) 0.82998(17) 0.0963(15) Uani d 1 . .
    N N1 0.0282(11) 0.4666(6) 0.65137(19) 0.0844(16) Uani d 1 . .
    C C1 0.0099(12) 0.4345(8) 0.6097(2) 0.084(2) Uani d 1 . .
    H H1 0.126103 0.348253 0.602570 0.101 Uiso calc 1 . .
    C C2 -0.2363(13) 0.3682(8) 0.6005(2) 0.110(2) Uani d 1 . .
    H H2A -0.275397 0.278804 0.618246 0.165 Uiso calc 1 . .
    H H2B -0.239708 0.326065 0.574324 0.165 Uiso calc 1 . .
    H H2C -0.349134 0.457944 0.603169 0.165 Uiso calc 1 . .
    C C3 0.0642(11) 0.5963(8) 0.5870(2) 0.0720(17) Uani d 1 . .
    C C4 0.2300(13) 0.6028(7) 0.55835(18) 0.0832(17) Uani d 1 . .
    H H4 0.309999 0.504562 0.551551 0.100 Uiso calc 1 . .
    C C5 0.2826(15) 0.7505(9) 0.53913(19) 0.0932(19) Uani d 1 . .
    H H5 0.398557 0.751716 0.519944 0.112 Uiso calc 1 . .
    C C6 0.1649(13) 0.8944(7) 0.5483(2) 0.084(2) Uani d 1 . .
    C C7 -0.0019(15) 0.8945(10) 0.5770(3) 0.112(3) Uani d 1 . .
    H H7 -0.084855 0.992153 0.583272 0.135 Uiso calc 1 . .
    C C8 -0.0434(15) 0.7452(9) 0.5965(2) 0.113(3) Uani d 1 . .
    H H8 -0.149839 0.745846 0.617120 0.136 Uiso calc 1 . .
    C C9 0.1914(11) 0.3938(7) 0.6701(2) 0.0779(18) Uani d 1 . .
    H H9 0.292991 0.323549 0.656296 0.093 Uiso calc 1 . .
    C C10 0.2308(11) 0.4124(6) 0.71138(19) 0.0671(15) Uani d 1 . .
    C C11 0.4256(12) 0.3396(8) 0.7274(3) 0.083(2) Uani d 1 . .
    H H11 0.529551 0.280840 0.711440 0.100 Uiso calc 1 . .
    C C12 0.4736(12) 0.3504(8) 0.7669(3) 0.083(2) Uani d 1 . .
    H H12 0.607953 0.299154 0.777088 0.099 Uiso calc 1 . .
    C C13 0.3233(12) 0.4364(8) 0.7909(2) 0.0732(17) Uani d 1 . .
    C C14 0.1213(12) 0.5094(8) 0.7750(2) 0.080(2) Uani d 1 . .
    H H14 0.015617 0.565927 0.791160 0.096 Uiso calc 1 . .
    C C15 0.0768(11) 0.4989(7) 0.7360(2) 0.0722(19) Uani d 1 . .
    H H15 -0.057410 0.549886 0.725702 0.087 Uiso calc 1 . .
    C C16 0.5553(14) 0.3902(13) 0.8476(3) 0.137(3) Uani d 1 . .
    H H16A 0.549264 0.409011 0.875188 0.206 Uiso calc 1 . .
    H H16B 0.693720 0.443191 0.837058 0.206 Uiso calc 1 . .
    H H16C 0.561135 0.271122 0.842523 0.206 Uiso calc 1 . .
loop_
    _atom_site_aniso_label
    _atom_site_aniso_U_11
    _atom_site_aniso_U_22
    _atom_site_aniso_U_33
    _atom_site_aniso_U_12
    _atom_site_aniso_U_13
    _atom_site_aniso_U_23
    Br1 0.2380(12) 0.0887(5) 0.1013(7) -0.0090(8) 0.0088(9) 0.0093(4)
    O1 0.098(4) 0.097(3) 0.094(4) -0.004(3) 0.010(3) 0.018(3)
    N1 0.091(4) 0.079(3) 0.084(5) 0.011(3) 0.020(4) -0.002(3)
    C1 0.084(5) 0.070(4) 0.099(6) 0.018(4) 0.016(4) -0.001(4)
    C2 0.101(5) 0.115(5) 0.114(6) -0.007(6) 0.002(6) -0.007(4)
    C3 0.069(4) 0.070(4) 0.077(5) 0.008(4) 0.004(4) -0.010(4)
    C4 0.091(4) 0.081(4) 0.078(4) 0.020(5) 0.007(5) -0.004(3)
    C5 0.109(5) 0.095(5) 0.075(4) 0.002(5) 0.022(5) -0.005(4)
    C6 0.115(6) 0.065(4) 0.072(5) 0.001(4) -0.013(4) -0.003(3)
    C7 0.135(7) 0.081(5) 0.121(7) 0.038(5) 0.036(6) -0.003(5)
    C8 0.119(6) 0.089(5) 0.132(7) 0.025(5) 0.047(6) 0.007(5)
    C9 0.070(4) 0.056(3) 0.108(6) 0.012(4) 0.016(4) 0.004(3)
    C10 0.060(4) 0.047(3) 0.094(5) 0.006(4) 0.025(4) 0.007(3)
    C11 0.075(5) 0.064(4) 0.111(7) 0.022(3) 0.020(5) 0.007(4)
    C12 0.066(4) 0.066(4) 0.117(7) 0.012(4) 0.009(5) 0.020(4)
    C13 0.070(4) 0.056(4) 0.094(6) -0.005(3) 0.010(4) 0.016(4)
    C14 0.077(5) 0.062(4) 0.102(7) 0.000(4) 0.030(5) 0.010(4)
    C15 0.057(4) 0.060(4) 0.099(6) 0.001(3) 0.013(4) 0.012(4)
    C16 0.104(6) 0.190(9) 0.117(8) -0.001(7) 0.002(6) 0.047(7)
_geom_special_details
;
 All esds (except the esd in the dihedral angle between two l.s. planes)
 are estimated using the full covariance matrix.  The cell esds are taken
 into account individually in the estimation of esds in distances, angles
 and torsion angles; correlations between esds in cell parameters are only
 used when they are defined by crystal symmetry.  An approximate (isotropic)
 treatment of cell esds is used for estimating esds involving l.s. planes.
;
loop_
    _geom_bond_atom_site_label_1
    _geom_bond_atom_site_label_2
    _geom_bond_site_symmetry_2
    _geom_bond_distance
    _geom_bond_publ_flag
    Br1 C6 . 1.895(6) ?
    O1 C13 . 1.363(8) ?
    O1 C16 . 1.413(8) ?
    N1 C1 . 1.456(8) ?
    N1 C9 . 1.265(7) ?
    C1 H1 . 0.9800 ?
    C1 C2 . 1.523(9) ?
    C1 C3 . 1.532(9) ?
    C2 H2A . 0.9600 ?
    C2 H2B . 0.9600 ?
    C2 H2C . 0.9600 ?
    C3 C4 . 1.362(8) ?
    C3 C8 . 1.367(8) ?
    C4 H4 . 0.9300 ?
    C4 C5 . 1.377(8) ?
    C5 H5 . 0.9300 ?
    C5 C6 . 1.357(9) ?
    C6 C7 . 1.367(9) ?
    C7 H7 . 0.9300 ?
    C7 C8 . 1.379(10) ?
    C8 H8 . 0.9300 ?
    C9 H9 . 0.9300 ?
    C9 C10 . 1.444(8) ?
    C10 C11 . 1.361(9) ?
    C10 C15 . 1.393(8) ?
    C11 H11 . 0.9300 ?
    C11 C12 . 1.387(9) ?
    C12 H12 . 0.9300 ?
    C12 C13 . 1.367(9) ?
    C13 C14 . 1.393(8) ?
    C14 H14 . 0.9300 ?
    C14 C15 . 1.369(8) ?
    C15 H15 . 0.9300 ?
    C16 H16A . 0.9600 ?
    C16 H16B . 0.9600 ?
    C16 H16C . 0.9600 ?
loop_
    _geom_angle_atom_site_label_1
    _geom_angle_atom_site_label_2
    _geom_angle_atom_site_label_3
    _geom_angle_site_symmetry_1
    _geom_angle_site_symmetry_3
    _geom_angle
    _geom_angle_publ_flag
    C13 O1 C16 . . 117.7(6) ?
    C9 N1 C1 . . 118.1(6) ?
    N1 C1 H1 . . 108.7 ?
    N1 C1 C2 . . 109.2(6) ?
    N1 C1 C3 . . 109.9(5) ?
    C2 C1 H1 . . 108.7 ?
    C2 C1 C3 . . 111.5(6) ?
    C3 C1 H1 . . 108.7 ?
    C1 C2 H2A . . 109.5 ?
    C1 C2 H2B . . 109.5 ?
    C1 C2 H2C . . 109.5 ?
    H2A C2 H2B . . 109.5 ?
    H2A C2 H2C . . 109.5 ?
    H2B C2 H2C . . 109.5 ?
    C4 C3 C1 . . 122.5(6) ?
    C4 C3 C8 . . 116.5(6) ?
    C8 C3 C1 . . 120.8(6) ?
    C3 C4 H4 . . 119.1 ?
    C3 C4 C5 . . 121.9(6) ?
    C5 C4 H4 . . 119.1 ?
    C4 C5 H5 . . 120.1 ?
    C6 C5 C4 . . 119.8(7) ?
    C6 C5 H5 . . 120.1 ?
    C5 C6 Br1 . . 119.8(6) ?
    C5 C6 C7 . . 120.5(6) ?
    C7 C6 Br1 . . 119.7(6) ?
    C6 C7 H7 . . 121.1 ?
    C6 C7 C8 . . 117.9(7) ?
    C8 C7 H7 . . 121.1 ?
    C3 C8 C7 . . 123.3(7) ?
    C3 C8 H8 . . 118.3 ?
    C7 C8 H8 . . 118.3 ?
    N1 C9 H9 . . 117.8 ?
    N1 C9 C10 . . 124.5(6) ?
    C10 C9 H9 . . 117.8 ?
    C11 C10 C9 . . 118.7(6) ?
    C11 C10 C15 . . 118.0(7) ?
    C15 C10 C9 . . 123.3(6) ?
    C10 C11 H11 . . 119.0 ?
    C10 C11 C12 . . 121.9(6) ?
    C12 C11 H11 . . 119.0 ?
    C11 C12 H12 . . 120.0 ?
    C13 C12 C11 . . 120.0(7) ?
    C13 C12 H12 . . 120.0 ?
    O1 C13 C12 . . 126.0(7) ?
    O1 C13 C14 . . 115.2(7) ?
    C12 C13 C14 . . 118.8(8) ?
    C13 C14 H14 . . 119.7 ?
    C15 C14 C13 . . 120.7(7) ?
    C15 C14 H14 . . 119.7 ?
    C10 C15 H15 . . 119.7 ?
    C14 C15 C10 . . 120.6(6) ?
    C14 C15 H15 . . 119.7 ?
    O1 C16 H16A . . 109.5 ?
    O1 C16 H16B . . 109.5 ?
    O1 C16 H16C . . 109.5 ?
    H16A C16 H16B . . 109.5 ?
    H16A C16 H16C . . 109.5 ?
    H16B C16 H16C . . 109.5 ?
loop_
    _geom_torsion_atom_site_label_1
    _geom_torsion_atom_site_label_2
    _geom_torsion_atom_site_label_3
    _geom_torsion_atom_site_label_4
    _geom_torsion_site_symmetry_1
    _geom_torsion_site_symmetry_2
    _geom_torsion_site_symmetry_3
    _geom_torsion_site_symmetry_4
    _geom_torsion
    _geom_torsion_publ_flag
    Br1 C6 C7 C8 . . . . -177.3(6) ?
    O1 C13 C14 C15 . . . . 178.1(6) ?
    N1 C1 C3 C4 . . . . 126.6(7) ?
    N1 C1 C3 C8 . . . . -49.3(9) ?
    N1 C9 C10 C11 . . . . -174.0(6) ?
    N1 C9 C10 C15 . . . . 7.2(9) ?
    C1 N1 C9 C10 . . . . -179.6(6) ?
    C1 C3 C4 C5 . . . . -177.7(7) ?
    C1 C3 C8 C7 . . . . -179.8(8) ?
    C2 C1 C3 C4 . . . . -112.2(7) ?
    C2 C1 C3 C8 . . . . 72.0(9) ?
    C3 C4 C5 C6 . . . . -1.1(11) ?
    C4 C3 C8 C7 . . . . 4.1(12) ?
    C4 C5 C6 Br1 . . . . 179.6(5) ?
    C4 C5 C6 C7 . . . . 1.5(11) ?
    C5 C6 C7 C8 . . . . 0.8(12) ?
    C6 C7 C8 C3 . . . . -3.7(13) ?
    C8 C3 C4 C5 . . . . -1.6(10) ?
    C9 N1 C1 C2 . . . . 123.7(6) ?
    C9 N1 C1 C3 . . . . -113.7(6) ?
    C9 C10 C11 C12 . . . . -179.2(6) ?
    C9 C10 C15 C14 . . . . 178.7(5) ?
    C10 C11 C12 C13 . . . . -0.1(10) ?
    C11 C10 C15 C14 . . . . -0.1(8) ?
    C11 C12 C13 O1 . . . . -178.6(6) ?
    C11 C12 C13 C14 . . . . 1.1(9) ?
    C12 C13 C14 C15 . . . . -1.6(8) ?
    C13 C14 C15 C10 . . . . 1.1(9) ?
    C15 C10 C11 C12 . . . . -0.4(9) ?
    C16 O1 C13 C12 . . . . 0.5(9) ?
    C16 O1 C13 C14 . . . . -179.2(6) ?
_shelx_space_group_comment
;
The symmetry employed for this shelxl refinement is uniquely defined
by the following loop, which should always be used as a source of
symmetry information in preference to the above space-group names.
They are only intended as comments.
;
_shelx_estimated_absorpt_T_min     ?
_shelx_estimated_absorpt_T_max     ?
_shelx_hkl_file
;
   0   0   6  215.68   36.52   3
   0   0   7   37.25   23.99   3
   0   0   8 1946.28  117.08   3
   0   0   9    6.76   19.40   3
   0   0  10  184.88   49.03   3
   0   0  11   20.15   25.40   3
   0   0  12  368.30   69.36   3
   0   0  13   61.07   50.56   3
   0   0  14 3200.74  208.45   3
   0   0  15  984.46  199.67   3
   0   0  1650748.93  862.26   3
   0   0  17 1394.05  207.06   3
   0   0  18  147.22   62.47   3
   0   0  19  142.59  106.56   3
   0   0  20 7570.33  378.25   3
   0   0  21  280.77  126.59   3
   0   0  22 4744.19  317.95   3
   0   0  23  192.85  102.31   3
   0   0 -23  383.32  131.13   4
   0   0 -24 4641.51  343.65   4
   0   0  24 4407.76  316.77   3
   0   0 -25  183.29  127.04   4
   0   0  25  235.78  114.72   3
   0   0  26 2653.22  261.46   3
   0   0 -26 2827.53  282.85   4
   0   0  27  173.69  121.81   3
   0   0 -27  208.88  109.16   4
   0   0  28 1685.03  216.06   3
   0   0 -28 1762.79  243.60   4
   0   0 -29  102.90   80.84   4
   0   0  29  131.73   61.19   3
   0   0 -30  339.98  130.01   4
   0   0  30  156.29   75.26   3
   0   0  31    5.98   60.68   3
   0   0 -31  -65.11   73.72   4
   0   0  32  286.31   88.34   3
   0   0 -32  363.05  130.87   4
   0   0 -33  -26.43   65.91   4
   0   0  33  141.74   81.19   3
   0   0 -34  -15.73   69.36   4
   0   0  34  149.43   95.47   3
   0   0  35   -6.16   77.96   3
   0   0 -35  -82.83   93.12   4
   0   0 -36  -72.46   92.35   4
   0   0  36   39.16   63.83   3
   0   0  37 -101.16   70.39   3
   0   0 -37  -88.53  101.97   4
   0   0 -38  122.08  102.24   4
   0   0  38   12.26   87.68   3
   0   0  39 -208.22  100.34   3
   0   0 -39   35.82   68.30   4
   0   0 -40   38.63   70.26   4
   0   0  40  -17.37  101.02   3
   0   0  41  -31.59   75.11   3
   0   0 -41  168.88  109.46   4
   0   1   3 3529.48  114.10   4
   0   1   3 3612.56  105.46   3
   0  -1   3 3683.23  111.10   3
   0   1  -3 3393.30  108.70   1
   0  -1   4 1945.07   86.94   3
   0   1   4 1986.66   86.54   3
   0   1   4 1825.74   96.10   4
   0   1   519756.92  341.87   4
   0   1   520153.53  295.93   3
   0  -1   520857.80  308.54   3
   0  -1   655746.89  552.07   3
   0   1   655661.26  625.85   4
   0   1   658523.67  544.80   3
   0   1   715439.19  353.37   4
   0   1   716201.99  308.62   3
   0  -1   715657.24  315.91   3
   0  -1   850719.84  601.68   3
   0   1   850696.90  695.11   4
   0   1   849609.11  587.87   3
   0   1   914595.19  342.45   3
   0   1   914801.32  391.01   4
   0  -1   913847.48  328.47   3
   0   1  -914562.50  369.68   4
   0   1  1020197.25  491.79   4
   0   1  1020593.96  427.00   3
   0   1 -1018660.46  444.10   4
   0  -1  1019484.59  419.49   3
   0  -1  11  971.56  123.63   3
   0   1  11  899.14   94.22   3
   0   1 -11  922.44  111.55   4
   0   1  11  851.39  113.13   4
   0   1  1215108.51  400.77   3
   0   1  1215466.74  484.20   4
   0  -1  1214613.89  389.72   3
   0   1 -1215363.14  436.94   4
   0   1 -13 1248.50  145.50   4
   0   1  13 1063.47  120.53   3
   0   1  13  952.42  136.39   4
   0  -1  13 1356.28  162.63   3
   0  -1  14 9960.70  349.35   3
   0   1  1410618.09  357.87   3
   0   1 -1410323.17  395.47   4
   0   1 -15 1251.79  154.16   4
   0   1  15  948.13  126.80   3
   0  -1  15 1309.10  160.94   3
   0  -1  1610012.55  374.46   3
   0   1 -1610803.16  420.03   4
   0   1  1610588.01  385.54   3
   0   1 -17 2053.87  202.90   4
   0  -1  17 2000.96  190.49   3
   0   1  17 1818.64  183.74   3
   0  -1  18 5090.25  280.08   3
   0   1  18 4834.77  282.69   3
   0   1 -18 5561.77  324.37   4
   0   1  19 1890.84  179.84   3
   0  -1  19 1967.79  187.45   3
   0   1 -19 1998.70  208.34   4
   0  -1  20 1095.07  159.13   3
   0   1  20 1026.56  156.58   3
   0   1 -20 1019.75  158.46   4
   0   1  21 5970.72  336.31   3
   0  -1  21 6030.26  339.51   3
   0   1 -21 6067.42  375.05   4
   0  -1  22 1277.17  168.37   3
   0   1  22 1198.75  175.76   3
   0   1 -22 1232.60  180.53   4
   0  -1 -23 3236.16  285.42   4
   0   1 -23 3383.61  291.04   4
   0   1  23 3449.27  277.40   3
   0  -1  23 3329.87  262.90   3
   0   1 -24  151.82   98.89   4
   0  -1 -24  252.22  104.22   4
   0  -1  24  176.76  102.88   3
   0   1  24  175.70  105.05   3
   0  -1  25 2270.08  232.57   3
   0   1  25 2384.79  244.94   3
   0  -1 -25 2188.45  247.00   4
   0   1 -25 2633.61  273.34   4
   0  -1  26  138.56   97.02   3
   0   1  26  152.53   98.65   3
   0  -1 -26  206.20   95.97   4
   0   1 -26  196.52   95.46   4
   0   1 -27  320.91   92.99   4
   0  -1 -27  382.81  117.88   4
   0  -1  27  331.00   98.14   3
   0   1  27  405.36  105.36   3
   0   1  28  258.56   90.54   3
   0  -1 -28  550.45  143.13   4
   0   1 -28  347.67  108.79   4
   0  -1  28  284.24  104.03   3
   0  -1  29  103.44   81.94   3
   0   1  29  116.71   83.50   3
   0   1 -29    0.25   57.92   4
   0  -1 -29   85.77   76.42   4
   0   1 -30  338.48  116.92   4
   0  -1  30  465.23  127.26   3
   0  -1 -30  490.35  129.86   4
   0   1  30  427.99  128.93   3
   0   1 -31  -89.78   84.69   4
   0   1  31   37.53   58.02   3
   0  -1  31  196.26  100.05   3
   0  -1 -31   81.62   91.53   4
   0  -1  32  348.36  119.11   3
   0   1  32  166.69   80.15   3
   0   1 -32  272.20  101.65   4
   0  -1 -32  325.12  135.09   4
   0  -1 -33  -30.56   68.64   4
   0   1 -33  -28.57   74.41   4
   0  -1  33   -1.30   67.81   3
   0   1  33   89.94   65.23   3
   0  -1  34  399.34  127.08   3
   0   1  34  441.27  137.45   3
   0  -1 -34  682.31  171.24   4
   0   1 -34  545.10  171.86   4
   0  -1 -35   28.95   82.39   4
   0   1 -35 -142.73   90.43   4
   0   1  35   16.77   74.03   3
   0  -1  35   53.07   86.18   3
   0   1  36  361.82  141.11   3
   0  -1 -36  245.81  116.15   4
   0   1 -36  344.95  138.86   4
   0  -1  36  303.88  131.71   3
   0   1  37  -84.88   90.08   3
   0   1 -37   73.32  103.62   4
   0  -1  37  231.89  108.88   3
   0  -1 -37  -35.18   92.43   4
   0   1 -38  260.79  135.17   4
   0  -1  38   59.85   71.33   3
   0  -1 -38  217.30  111.37   4
   0   1  38  373.90  153.87   3
   0  -1 -39  -84.23   95.66   4
   0   1  39   31.35   66.73   3
   0  -1  39 -173.08  111.30   3
   0   1 -39   22.94   67.58   4
   0   1  40    0.16   72.61   3
   0  -1 -40   13.98  101.41   4
   0  -1  40    0.33   70.37   3
   0   1 -40  176.73  112.95   4
   0  -1 -41  -50.93   73.84   4
   0   1  41  117.35  123.69   3
   0   1 -41  160.51  129.39   4
   0  -1  41   67.41  112.96   3
   0   2   068925.15  399.14   4
   0  -2   068070.86  398.76   2
   0   2  -155790.25  344.14   2
   0  -2   156464.52  343.97   2
   0   2   157974.04  402.08   4
   0  -2  -158563.05  402.45   2
   0   2  -157577.78  530.95   1
   0   2   2 3726.95  117.69   4
   0  -2  -2 3655.11  109.29   4
   0   2  -2 4001.90  141.18   1
   0   2  -2 3696.91   85.28   2
   0  -2   2 3760.43   89.01   2
   0   2  -312985.33  170.19   2
   0   2   313255.04  242.10   4
   0  -2  -313012.52  224.28   4
   0   2  -312692.13  265.87   1
   0   2   4 2699.04  122.16   3
   0   2  -4 2790.97   86.38   2
   0   2   4 2655.75  120.90   4
   0   2  -4 2700.23  128.94   1
   0  -2   4 2701.52  127.71   3
   0  -2  -4 2611.96  111.27   4
   0   2   529151.19  411.66   3
   0   2  -527916.71  417.69   1
   0  -2   528811.29  420.84   3
   0  -2  -528032.24  400.40   4
   0   2  -528465.89  302.22   2
   0   2   528105.22  434.73   4
   0   2   6 6578.69  205.07   3
   0  -2   6 6791.59  214.41   3
   0   2  -6 6799.33  217.06   1
   0  -2  -6 6161.30  211.05   4
   0   2   6 6360.36  227.11   4
   0  -2  -725957.47  416.24   3
   0   2  -725344.61  440.96   1
   0  -2   724868.78  429.92   3
   0   2   724582.54  414.14   3
   0   2   724928.21  466.77   4
   0  -2  -724100.02  436.14   4
   0  -2  -8  153.27   54.04   4
   0   2   8  131.42   40.08   4
   0  -2  -8  144.94   38.07   3
   0  -2   8  113.12   42.43   3
   0   2  -8   62.57   24.71   1
   0   2   8  120.71   34.74   3
   0  -2  -927299.43  466.01   3
   0   2   925516.32  461.11   3
   0   2   924672.23  530.19   4
   0  -2  -923861.47  478.24   4
   0  -2   925127.56  475.65   3
   0   2  10  305.36   71.03   4
   0   2  10  255.76   54.50   3
   0  -2  10  214.80   50.65   3
   0  -2 -10  245.84   46.43   3
   0  -2 -10  298.36  105.73   4
   0  -2  1125294.39  503.72   3
   0   2  1126080.76  601.37   4
   0  -2 -1129084.53  516.33   3
   0  -2 -1125880.60  550.30   4
   0   2  1126302.33  511.23   3
   0  -2 -12 1283.24  159.33   4
   0  -2 -12  935.53   98.92   3
   0   2  12  925.62  104.78   3
   0   2  12 1010.64  127.96   4
   0  -2  12 1013.10  110.01   3
   0   2  1315828.31  425.13   3
   0   2 -1315352.75  450.83   4
   0  -2 -1316999.38  431.39   3
   0  -2 -1315227.02  458.12   4
   0  -2  1315167.40  422.27   3
   0   2  1315387.16  496.79   4
   0   2  14  766.57  110.92   3
   0   2 -14  858.79  123.15   4
   0  -2 -14 1020.41  149.65   4
   0  -2 -14  876.20  107.75   3
   0  -2  14  767.67  115.31   3
   0   2  14  772.25  123.72   4
   0  -2  15 7171.85  311.45   3
   0   2 -15 7253.14  329.68   4
   0  -2 -15 7250.90  348.30   4
   0  -2 -15 5497.27  267.55   3
   0   2  15 7164.71  371.07   4
   0   2  15 6987.99  310.30   3
   0  -2  16 1469.04  181.57   3
   0   2  16 1187.32  141.71   3
   0  -2 -16 1584.07  198.25   4
   0   2 -16 1582.56  175.55   4
   0  -2  1719609.78  545.47   3
   0   2  1721117.48  566.57   3
   0  -2 -1719897.73  611.42   4
   0   2 -1721263.18  612.13   4
   0   2  18  175.31  105.07   3
   0  -2 -18  611.00  147.44   4
   0  -2  18  770.25  150.65   3
   0   2 -18  330.51  117.73   4
   0  -2 -19  721.56  130.93   4
   0  -2  19  495.65  102.60   3
   0   2 -19  400.42   96.27   4
   0   2  19  381.33   83.59   3
   0  -2  20  773.46  120.48   3
   0   2  20  882.39  130.34   3
   0  -2 -20 1080.79  165.75   4
   0   2 -20 1092.80  157.17   4
   0  -2 -21  203.03   94.07   4
   0   2 -21  171.01   85.10   4
   0  -2  21  235.39   91.34   3
   0   2  21  136.79   53.20   3
   0   2 -22 1439.87  183.94   4
   0   2  22 1401.89  175.56   3
   0  -2 -22 1394.81  187.66   4
   0  -2  22 1360.22  167.35   3
   0  -2 -23  140.20   81.59   4
   0   2 -23  -79.72   54.27   4
   0  -2  23   19.04   63.64   3
   0   2  23   16.71   45.63   3
   0  -2  24  406.97  100.42   3
   0  -2 -24  303.35   99.43   4
   0   2 -24  384.92  107.01   4
   0   2  24  332.47   91.04   3
   0   2 -25  181.04   67.93   4
   0  -2  25  181.52   78.76   3
   0   2  25  268.59   93.44   3
   0  -2 -25  278.46  115.41   4
   0  -2  26  438.30  113.92   3
   0   2  26  509.78  133.57   3
   0   2 -26  441.84  116.10   4
   0  -2 -26  488.64  130.24   4
   0  -2 -27  663.56  145.39   4
   0   2 -27  617.94  141.82   4
   0  -2  27  586.81  134.21   3
   0   2  27  724.50  154.23   3
   0  -2  28  319.87  114.00   3
   0  -2 -28  221.71  103.27   4
   0   2  28  275.15  104.65   3
   0   2 -28  352.68  117.91   4
   0   2 -29 1493.79  216.19   4
   0  -2 -29 1507.64  227.47   4
   0   2  29 1327.06  198.71   3
   0  -2  29 1317.46  194.23   3
   0   2 -30  343.29  135.12   4
   0  -2 -30  150.14   90.94   4
   0   2  30  138.99  102.25   3
   0  -2  30  238.06  122.79   3
   0  -2  31 1672.95  226.53   3
   0   2 -31 1890.65  255.10   4
   0   2  31 1467.96  231.61   3
   0  -2 -31 1365.40  224.93   4
   0  -2  32  157.79   97.62   3
   0   2 -32  295.23  119.35   4
   0   2  32  226.81  111.51   3
   0  -2 -32  167.11   98.98   4
   0  -2  33  309.34   87.70   3
   0   2 -33  416.31  137.66   4
   0  -2 -33  372.82  129.81   4
   0   2  33  394.38  128.34   3
   0   2 -34  109.67   93.20   4
   0  -2  34  -29.53   80.76   3
   0   2  34  -87.75   87.05   3
   0  -2 -34  170.40   96.04   4
   0   2 -35  319.11  125.10   4
   0  -2 -35  402.94  140.53   4
   0   2  35  166.99  107.65   3
   0  -2  35  128.46   60.77   3
   0   2 -36  -33.09   60.58   4
   0  -2  36   24.41   69.53   3
   0  -2 -36  179.19   95.36   4
   0   2  36   33.66   91.36   3
   0  -2  37  -39.20   67.23   3
   0  -2 -37  -18.13   69.60   4
   0   2 -37   33.24   71.42   4
   0   2  37   51.90   82.42   3
   0   2 -38  112.86  108.34   4
   0  -2  38   35.66   68.03   3
   0   2  38  -90.57   83.90   3
   0  -2 -38   74.74   87.81   4
   0  -2 -39  -31.04   71.92   4
   0   2 -39 -114.61   77.66   4
   0  -2  39   73.20  105.21   3
   0   2  39  -75.33   96.40   3
   0  -2 -40   93.20  126.03   4
   0   2  40   74.25   83.75   3
   0   2 -40    3.02   74.37   4
   0  -2  40  -92.83   81.77   3
   0  -3   0  116.59   42.31   1
   0   3   0   34.26   18.95   4
   0  -3   0   33.88   20.39   2
   0  -3  -130994.00  476.01   1
   0   3   130575.43  352.08   4
   0   3  -130476.71  306.07   4
   0   3  -132590.14  483.86   1
   0  -3  -131835.11  351.04   2
   0   3  -130340.05  319.61   2
   0  -3   130289.28  485.92   1
   0  -3   130900.96  316.03   2
   0  -3   2  272.84   58.33   1
   0  -3  -2  282.10   58.45   1
   0   3  -2  243.74   32.56   2
   0   3   2  211.86   38.10   4
   0   3  -2  251.29   49.22   3
   0  -3  -2  236.60   34.78   2
   0  -3   2  189.19   27.73   2
   0   3  -2  270.36   51.56   1
   0  -3  -318271.97  304.30   2
   0   3  -319512.68  386.79   3
   0   3   318752.23  323.63   4
   0   3  -319052.56  380.58   1
   0  -3   317545.12  240.13   2
   0   3  -317811.58  236.69   2
   0  -3   318123.11  377.90   1
   0  -3  -4 3001.91  129.35   4
   0  -3   4 2972.51  158.23   1
   0   3  -4 2890.25   94.93   2
   0   3  -4 3187.70  161.63   3
   0   3  -4 3220.47  161.98   1
   0   3   4 3077.43  141.88   4
   0   3  -516016.55  236.28   2
   0   3   516608.63  362.74   3
   0  -3   515568.72  369.05   1
   0   3  -517499.33  383.93   3
   0   3  -516311.64  377.04   1
   0   3   516987.18  359.59   4
   0  -3  -516629.68  321.44   4
   0   3   6  188.68   50.08   4
   0   3  -6  199.11   33.61   2
   0  -3  -6  212.53   45.53   4
   0   3   6  204.70   53.14   3
   0   3  -6  253.13   56.24   1
   0   3  -6  132.37   39.21   3
   0  -3   6  178.98   47.93   1
   0  -3   6  218.42   54.83   3
   0  -3  -719739.93  404.17   4
   0   3   720571.02  447.91   4
   0   3  -719782.12  301.52   2
   0  -3   721014.24  441.14   3
   0   3  -721366.06  440.88   3
   0   3   720055.53  420.26   3
   0   3  -720634.51  451.56   1
   0   3   8 6560.87  269.37   4
   0  -3   8 6549.70  251.20   3
   0   3  -8 6524.68  251.55   3
   0  -3  -8 6342.67  240.18   4
   0   3  -8 6378.11  251.68   1
   0   3  -8 5955.96  183.02   2
   0   3   8 6168.63  240.74   3
   0   3  -914314.37  384.46   3
   0   3  -914435.23  390.95   1
   0   3   914713.25  423.85   4
   0  -3   914902.03  391.06   3
   0   3  -913586.17  287.55   2
   0   3   914484.36  377.06   3
   0  -3  -914748.84  382.79   4
   0   3  10 3579.44  225.82   4
   0   3 -10 3512.45  198.37   3
   0   3 -10 3916.59  212.50   1
   0  -3 -10 3961.18  210.86   4
   0  -3  10 3719.30  201.76   3
   0   3  10 3638.75  200.89   3
   0  -3  11  197.91   56.47   3
   0  -3 -11  242.55   51.88   3
   0   3 -11  248.73   64.31   1
   0  -3 -11  337.08   79.58   4
   0   3  11  350.90   73.90   4
   0   3  11  257.48   66.02   3
   0   3 -11  225.30   53.28   3
   0  -3 -12   53.57   55.98   4
   0   3  12    1.86   29.08   3
   0  -3 -12   -5.95   21.33   3
   0   3 -12   13.20   23.44   3
   0  -3  12   39.40   39.05   3
   0   3 -12   -8.71   19.72   1
   0   3  12   35.24   27.30   4
   0  -3  13 4161.22  234.48   3
   0   3  13 4455.19  237.38   3
   0  -3 -13 4701.62  260.98   4
   0  -3 -13 4282.64  225.42   3
   0   3  13 4275.23  278.29   4
   0   3 -13 4423.49  243.02   3
   0  -3 -14  733.96  128.07   4
   0  -3  14  570.07  110.93   3
   0   3  14  387.68   88.42   4
   0   3  14  523.54   90.66   3
   0   3 -14  612.77  102.33   4
   0   3  15 8630.80  348.31   3
   0  -3 -15 9492.81  400.68   4
   0  -3  15 8879.95  363.47   3
   0   3 -15 8893.74  366.09   4
   0  -3 -16  869.80  144.18   4
   0  -3  16  822.31  131.99   3
   0   3 -16  660.78  115.61   4
   0   3  16  558.69   96.17   3
   0   3  17 5583.13  301.01   3
   0   3 -17 5799.17  312.62   4
   0  -3  17 5541.13  298.87   3
   0  -3 -17 5888.23  330.69   4
   0  -3  18  181.57  100.99   3
   0   3  18  109.06   64.41   3
   0   3 -18  289.36   97.01   4
   0  -3 -18  286.90   98.20   4
   0  -3 -19 2850.31  242.48   4
   0  -3  19 2689.88  214.63   3
   0   3 -19 2652.05  229.07   4
   0   3  19 2756.94  227.45   3
   0   3 -20  350.50  102.59   4
   0  -3  20  462.27  137.67   3
   0   3  20  309.79   92.23   3
   0  -3 -20  377.63  120.38   4
   0   3 -21 4751.18  326.54   4
   0   3  21 4158.63  297.90   3
   0  -3 -21 4427.88  317.75   4
   0  -3  21 4197.55  293.77   3
   0   3 -22  712.88  140.62   4
   0  -3 -22  712.04  150.16   4
   0   3  22  597.82  133.92   3
   0  -3  22  831.63  167.80   3
   0   3  23 4083.60  312.46   3
   0   3 -23 4934.50  338.83   4
   0  -3 -23 4198.69  325.28   4
   0  -3  23 4086.96  300.19   3
   0   3  24 1013.96  166.90   3
   0  -3  24  981.18  170.50   3
   0   3 -24 1029.82  174.00   4
   0  -3 -24 1009.19  181.70   4
   0   3 -25 2375.19  249.81   4
   0   3  25 2021.62  232.52   3
   0  -3 -25 2104.45  260.21   4
   0  -3  25 2023.09  222.81   3
   0  -3 -26  176.70  110.08   4
   0   3 -26   38.25   63.92   4
   0   3  26   39.78   55.94   3
   0  -3  26   51.85   75.58   3
   0  -3  27  192.66   75.65   3
   0  -3 -27  307.77  112.96   4
   0   3 -27  327.46  117.19   4
   0   3  27  321.00  102.59   3
   0  -3 -28  -53.58   69.31   4
   0   3  28    6.44   79.67   3
   0   3 -28    4.07   65.41   4
   0  -3  28  -62.80   65.96   3
   0  -3  29  -45.95   74.67   3
   0   3  29   56.40   66.55   3
   0  -3 -29   -2.72   66.40   4
   0   3 -29   99.57   68.96   4
   0  -3 -30  -45.64   84.42   4
   0  -3  30  107.68   69.34   3
   0   3 -30   12.70   50.06   4
   0   3  30  119.35   72.29   3
   0   3  31  100.04   84.61   3
   0   3 -31  102.13   85.24   4
   0  -3  31   40.00   79.68   3
   0  -3 -31   69.47   63.31   4
   0  -3 -32  524.41  155.49   4
   0   3 -32  263.11  105.46   4
   0   3  32  180.49   93.33   3
   0  -3  32  180.68   96.85   3
   0   3  33   92.70   87.53   3
   0  -3 -33  148.10  103.52   4
   0  -3  33   46.74   74.97   3
   0   3 -33   -9.53   73.29   4
   0   3  34  107.60   84.69   3
   0   3 -34    8.66   61.22   4
   0  -3  34   15.67   84.13   3
   0  -3 -34  -87.70   95.42   4
   0   3 -35   48.20   67.28   4
   0  -3 -35  133.25  106.50   4
   0   3  35  -24.22   87.60   3
   0  -3  35  -50.03   79.93   3
   0  -3 -36  223.60  112.53   4
   0   3 -36   46.59   81.93   4
   0   3  36   83.66  103.60   3
   0  -3  36   81.14   70.06   3
   0   3 -37  185.71  109.89   4
   0  -3 -37  119.35   98.00   4
   0  -3  37    8.43   61.53   3
   0   3  37  134.10  135.83   3
   0   3  38   68.18  100.23   3
   0  -3  38  -92.58   83.02   3
   0   3 -38  -14.55   91.54   4
   0  -3 -38  -34.13   94.95   4
   0   3  39   26.11   86.58   3
   0   3 -39  -98.45   97.94   4
   0  -3  39  141.40   92.23   3
   0  -3 -39   91.15  108.63   4
   0   4   018990.33  299.79   4
   0  -4   019052.11  291.83   2
   0  -4   018663.80  438.98   1
   0  -4   1 1057.17   69.48   2
   0   4   1 1332.55   86.29   4
   0  -4  -1 1097.79   75.03   2
   0  -4  -1 1180.08  117.17   1
   0   4  -1 1076.73   69.15   4
   0  -4   1 1208.68  115.23   1
   0  -4  -215766.53  402.73   1
   0   4  -214899.77  242.12   4
   0   4   215386.89  304.61   4
   0  -4   215443.35  402.66   1
   0   4  -216672.31  409.56   3
   0   4  -214923.71  390.31   1
   0  -4  -215498.26  293.49   2
   0  -4   214954.24  247.32   2
   0  -4   3  260.17   67.76   1
   0   4  -3  233.35   33.40   2
   0  -4  -3  196.90   59.12   1
   0  -4  -3  234.83   42.28   2
   0   4   3  220.86   45.08   4
   0   4  -3  215.76   52.95   3
   0  -4   3  215.22   34.55   2
   0   4  -3  278.54   59.70   1
   0   4  -4 5373.91  147.16   2
   0   4   4 5601.96  212.16   4
   0  -4   4 5266.19  239.11   1
   0   4  -4 5624.12  246.45   1
   0  -4  -4 5450.10  193.64   2
   0   4  -4 6428.94  259.36   3
   0  -4  -4 5634.82  244.26   1
   0  -4   512693.49  377.80   1
   0   4   512991.02  350.88   4
   0   4  -514210.86  391.92   3
   0  -4  -513313.84  313.66   2
   0   4  -513867.44  382.67   1
   0   4  -512840.81  230.55   2
   0   4  -6 1228.85  119.55   3
   0  -4   6 1101.18  116.63   1
   0   4  -6 1345.75  123.76   1
   0  -4  -6 1265.20  101.47   2
   0  -4  -6 1261.06  101.66   4
   0   4  -6 1178.61   73.47   2
   0   4   6 1183.17  117.91   3
   0   4   6 1199.90  113.80   4
   0   4  -7  379.30   42.90   2
   0  -4   7  389.91   72.34   1
   0   4  -7  369.45   66.92   1
   0   4   7  367.97   64.81   4
   0   4   7  394.12   67.76   3
   0  -4  -7  414.59   63.56   4
   0   4  -7  342.52   68.68   3
   0   4   8   36.60   31.48   3
   0   4  -8   67.14   34.43   3
   0   4  -8   63.75   25.32   2
   0   4   8   55.89   34.46   4
   0  -4  -8   50.10   25.52   4
   0   4  -9 6561.63  281.85   3
   0   4  -9 6406.97  189.30   2
   0  -4  -9 6691.51  262.71   4
   0   4   9 6731.95  304.42   4
   0   4   9 6711.12  277.36   3
   0  -4   9 6570.58  283.61   3
   0  -4 -10  482.87   78.02   4
   0   4  10  493.11   83.74   3
   0   4 -10  520.82   85.80   3
   0   4 -10  463.43   59.53   2
   0   4  10  517.74   94.08   4
   0  -4  10  478.65   79.39   3
   0  -4 -11 2884.15  188.68   4
   0   4  11 3129.47  223.05   4
   0  -4  11 2745.77  192.49   3
   0   4 -11 2872.86  144.12   2
   0   4  11 2868.77  191.00   3
   0   4 -12   57.00   27.86   2
   0   4  12   41.93   48.30   4
   0   4  12   31.74   39.57   3
   0  -4  12   68.59   44.77   3
   0  -4 -12   66.79   51.40   4
   0   4  13 3874.88  233.51   3
   0  -4 -13 3805.52  233.60   4
   0  -4  13 3503.25  232.37   3
   0   4  13 3564.21  267.88   4
   0   4 -13 3716.94  179.90   2
   0   4  14  308.60   78.03   3
   0  -4 -14  214.54   68.88   4
   0  -4  14  308.61   80.60   3
   0   4 -14  184.82   47.83   2
   0   4  15 2204.62  184.99   3
   0   4 -15 2132.43  145.46   2
   0  -4  15 2216.76  191.67   3
   0  -4 -15 2385.55  196.15   4
   0   4 -15 2108.25  181.99   4
   0   4  16 1126.85  151.96   3
   0   4 -16  981.16  134.78   4
   0  -4 -16 1085.65  143.01   4
   0  -4  16  976.16  129.57   3
   0  -4  17 2614.12  219.99   3
   0   4  17 2510.54  214.57   3
   0  -4 -17 2580.48  226.36   4
   0   4 -17 2800.18  217.55   4
   0  -4  18 1368.99  167.04   3
   0   4 -18 1268.59  158.76   4
   0  -4 -18 1365.40  165.89   4
   0   4  18 1288.15  165.60   3
   0  -4  19  494.29  111.78   3
   0   4 -19  521.97  106.19   4
   0  -4 -19  562.68  122.87   4
   0   4  19  512.41  116.47   3
   0   4 -20 1964.57  200.32   4
   0   4  20 1933.20  188.20   3
   0  -4 -20 1938.36  209.65   4
   0  -4  20 1778.48  190.72   3
   0   4 -21   21.14   51.73   4
   0  -4  21   97.52   73.36   3
   0   4  21   75.36   56.20   3
   0  -4 -21   41.02   71.71   4
   0  -4 -22 1500.14  199.04   4
   0   4  22 1434.75  191.43   3
   0   4 -22 1611.75  191.92   4
   0  -4  22 1554.88  197.68   3
   0  -4 -23  457.05  124.90   4
   0  -4  23  621.41  130.39   3
   0   4 -23  511.37  119.93   4
   0   4  23  520.81  124.20   3
   0   4 -24  724.81  140.38   4
   0  -4  24  594.65  133.95   3
   0   4  24  604.49  133.95   3
   0  -4 -24  847.57  164.96   4
   0  -4 -25  -22.07   91.06   4
   0   4 -25  203.13   87.75   4
   0   4  25  159.31   79.51   3
   0  -4  25  204.42   94.73   3
   0  -4  26 1053.79  176.58   3
   0  -4 -26 1144.99  193.14   4
   0   4  26  897.15  158.84   3
   0   4 -26 1174.12  180.06   4
   0   4  27   88.83   74.54   3
   0   4 -27  158.89   85.71   4
   0  -4 -27  196.24   89.95   4
   0  -4  27   75.99   75.17   3
   0  -4  28  469.15  130.88   3
   0   4  28  606.61  147.57   3
   0  -4 -28  499.68  149.43   4
   0   4 -28  530.62  138.00   4
   0   4 -29  652.76  150.36   4
   0   4  29  431.31  135.64   3
   0  -4 -29  488.95  138.08   4
   0  -4  29  643.38  153.86   3
   0   4 -30  328.01  112.52   4
   0  -4  30  395.67  119.98   3
   0   4  30  321.71  125.54   3
   0  -4 -30  251.49  116.75   4
   0  -4 -31  212.24  101.62   4
   0   4 -31  250.82  100.90   4
   0   4  31  404.41  133.72   3
   0  -4  31  187.09   98.17   3
   0  -4 -32  195.70  112.80   4
   0  -4  32  135.98   90.90   3
   0   4  32  183.37  108.22   3
   0   4 -32   80.26   73.36   4
   0  -4  33  -56.12   74.62   3
   0   4  33   64.33   69.82   3
   0   4 -33  100.94   88.60   4
   0  -4 -34  -37.96   71.57   4
   0   4 -34    1.31   78.62   4
   0  -4  34    0.85   71.00   3
   0   4  34   53.48   71.63   3
   0   4  35  144.01   93.17   3
   0  -4 -35  228.32  111.63   4
   0   4 -35   42.16   64.05   4
   0  -4 -36 -169.23  102.80   4
   0   4  36  198.36  127.34   3
   0  -4  36  -84.74   69.99   3
   0   4 -36  116.55   94.65   4
   0  -4 -37   12.91   95.38   4
   0  -4  37 -131.55   98.29   3
   0   4 -37  -58.98   81.05   4
   0   4  37   20.78   83.05   3
   0  -5   0   30.63   36.94   1
   0   5   0    4.83   13.22   4
   0  -5   0   -3.33   12.80   2
   0  -5  -1   77.18   42.93   1
   0  -5   1   72.35   38.66   1
   0  -5   1  146.83   31.56   2
   0   5  -1   93.25   23.65   4
   0   5   1  117.21   26.18   4
   0  -5  -1   90.32   25.16   2
   0   5  -2  168.28   29.93   4
   0  -5   2  188.36   34.25   2
   0  -5  -2  237.62   66.45   1
   0  -5   2   84.70   35.57   1
   0  -5  -2  149.53   32.97   2
   0   5   2  187.73   37.66   4
   0  -5   3  103.38   59.55   1
   0  -5  -3  108.19   33.86   2
   0   5  -3   83.51   21.97   4
   0   5   3   73.54   34.26   4
   0  -5  -3  140.00   51.72   1
   0  -5   3  107.61   26.64   2
   0  -5  -4 3871.95  170.37   2
   0  -5   4 3568.96  220.01   1
   0   5   4 3897.24  192.33   4
   0   5  -4 3705.05  128.92   4
   0  -5  -4 4020.45  230.97   1
   0   5  -5   28.52   21.87   2
   0   5   5  -18.85   29.90   4
   0  -5  -5    4.78   25.21   2
   0  -5   5   57.39   56.81   1
   0  -5  -5   55.84   52.65   1
   0  -5  -6 4932.72  261.20   1
   0   5   6 4614.29  244.53   3
   0  -5   6 4808.95  263.51   1
   0  -5  -6 4699.19  204.37   2
   0   5  -6 4643.50  151.41   2
   0   5   6 4823.04  238.96   4
   0  -5  -7  371.14   63.94   2
   0   5  -7  323.50   49.60   2
   0   5   7  398.87   86.05   4
   0   5   7  421.84   83.77   3
   0  -5   7  527.97  101.50   1
   0   5  -8 8673.75  215.71   2
   0   5   8 9145.79  354.62   3
   0  -5  -8 9304.76  310.13   2
   0  -5   8 8629.97  366.23   1
   0   5   8 9398.42  367.49   4
   0  -5  -9  227.32   73.31   4
   0   5   9  288.96   89.69   3
   0   5  -9  203.56   47.22   2
   0   5   9  292.50   86.71   4
   0  -5  -9  188.32   61.78   2
   0   5  10 8589.14  384.91   4
   0  -5 -10 9018.35  332.79   4
   0   5  10 8502.78  349.78   3
   0   5 -10 8731.92  226.78   2
   0  -5 -11  308.55   73.05   4
   0   5  11  219.58   74.29   4
   0   5  11  325.54   88.67   3
   0   5 -11  275.56   48.19   2
   0  -5 -12 2724.33  195.83   4
   0   5  12 2855.03  234.77   4
   0   5  12 2722.90  207.21   3
   0   5 -12 2866.52  144.36   2
   0   5 -13  300.67   54.72   2
   0  -5 -13  423.46   92.46   4
   0   5  13  321.30   68.58   3
   0  -5  13  412.25   87.41   3
   0  -5 -14 3317.02  233.22   4
   0   5 -14 3232.95  168.31   2
   0  -5  14 3334.73  238.14   3
   0   5  14 3336.59  235.89   3
   0   5 -14 2999.55  201.21   4
   0  -5  15  280.47   97.01   3
   0   5 -15  292.97   80.86   4
   0  -5 -15  359.72   93.60   4
   0   5  15  268.03   79.44   3
   0   5 -15  271.31   63.44   2
   0   5 -16 2568.41  161.87   2
   0   5 -16 2535.73  197.71   4
   0  -5 -16 2675.20  226.07   4
   0  -5  16 2761.55  227.69   3
   0   5  16 2500.26  216.64   3
   0  -5 -17  113.74   61.71   4
   0  -5  17  165.73   88.23   3
   0   5 -17  122.81   66.09   4
   0   5  17   65.98   43.87   3
   0   5 -17   69.98   45.17   2
   0  -5 -18  943.28  147.25   4
   0  -5  18  902.20  137.16   3
   0   5  18  849.42  133.66   3
   0   5 -18  832.55  103.95   2
   0   5 -18  823.83  124.26   4
   0   5 -19    6.59   28.36   2
   0  -5  19   52.96   53.83   3
   0   5 -19  -10.83   37.53   4
   0  -5 -19  -48.29   61.94   4
   0   5  19   83.86   67.20   3
   0   5 -20    2.20   35.74   2
   0   5  20  -62.28   49.08   3
   0  -5 -20  -12.21   44.50   4
   0   5 -20    0.08   36.32   4
   0  -5  20   22.64   46.71   3
   0  -5  21  -45.28   59.03   3
   0   5  21   23.45   68.08   3
   0   5 -21  -76.22   52.65   4
   0  -5 -21   11.02   44.27   4
   0   5 -21   33.29   37.13   2
   0  -5  22  177.69   76.73   3
   0   5 -22  151.99   58.14   2
   0   5  22   35.16   45.48   3
   0  -5 -22  116.12   66.61   4
   0   5 -22  274.10   92.08   4
   0   5 -23  183.25   64.54   2
   0  -5  23   25.17   52.00   3
   0   5  23  101.84   73.28   3
   0  -5 -23  142.46   70.38   4
   0   5 -23  169.18   73.79   4
   0   5  24  301.46  105.48   3
   0   5 -24  315.73   98.37   4
   0  -5  24  153.02   62.37   3
   0   5 -24  265.67   72.67   2
   0  -5 -24  271.51   86.69   4
   0  -5 -25  -66.12   70.52   4
   0   5 -25   -9.49   42.91   4
   0   5  25  -19.25   58.02   3
   0  -5  25  -26.27   69.58   3
   0  -5 -26  227.71  103.20   4
   0   5  26  134.18   88.04   3
   0   5 -26  129.47   67.06   4
   0  -5  26   30.32   68.80   3
   0  -5 -27 -126.82   89.28   4
   0   5 -27  149.94   79.04   4
   0  -5  27  -34.23   64.19   3
   0   5  27   17.56   56.18   3
   0   5  28   39.00   82.80   3
   0   5 -28  130.60   86.62   4
   0  -5  28   12.10   60.85   3
   0  -5 -28   30.61   59.58   4
   0  -5  29  324.32  119.16   3
   0   5  29  200.51  109.13   3
   0  -5 -29  136.03   82.32   4
   0   5 -29  215.86   89.95   4
   0  -5 -30  142.61   95.88   4
   0   5 -30   73.49   64.52   4
   0  -5  30  126.58   74.96   3
   0   5  30  139.52   83.49   3
   0  -5  31   24.64   71.19   3
   0   5 -31    2.21   79.00   4
   0   5  31   24.97   61.97   3
   0  -5 -31  -96.88  104.21   4
   0   5  32  197.21  107.10   3
   0   5 -32  283.21  115.17   4
   0  -5  32  226.69  106.52   3
   0  -5 -32  276.04  117.86   4
   0   5  33    9.09   63.20   3
   0   5 -33  102.50   92.28   4
   0  -5  33  -68.74   74.62   3
   0  -5 -33   -9.44   69.21   4
   0   5 -34  260.23  105.26   4
   0   5  34  104.72   91.50   3
   0  -5 -34  127.08  105.89   4
   0  -5  34  108.02   85.37   3
   0  -5  35    0.15   96.57   3
   0   5 -35   16.33   64.08   4
   0   5  35  121.17  113.50   3
   0  -5 -35  254.73  126.34   4
   0  -6   0 7385.95  347.65   1
   0  -6   0 7180.67  211.89   2
   0   6   0 6676.91  214.88   4
   0  -6  -1  413.30  110.47   1
   0  -6   1  466.65  116.93   1
   0   6   1   88.20   55.20   4
   0  -6  -1  136.63   46.45   2
   0   6  -1   85.20   46.47   4
   0  -6   1  111.25   36.36   2
   0  -6   2 7755.64  353.41   1
   0  -6  -2 7746.02  236.15   2
   0  -6   2 7660.41  213.92   2
   0  -6  -2 8466.79  371.06   1
   0   6   2 8092.18  264.99   4
   0   6  -2 7562.21  201.26   4
   0  -6   3  464.65   97.68   1
   0   6   3  416.83   73.68   4
   0  -6  -3  371.72   59.98   2
   0  -6  -3  480.88   94.32   1
   0  -6   3  316.81   45.88   2
   0   6  -3  391.84   47.28   4
   0  -6  -4  536.66   93.03   1
   0   6   4  449.65   79.71   4
   0   6  -4  376.75   42.95   4
   0  -6   4  410.33   90.49   1
   0  -6  -4  441.39   63.12   2
   0   6   5  -10.66   21.51   4
   0  -6   5   45.40   48.45   1
   0   6  -5   32.92   14.35   4
   0  -6  -5   10.19   22.84   2
   0  -6  -5   93.10   58.09   1
   0   6   6 1608.34  151.41   4
   0  -6  -6 1707.42  165.46   1
   0  -6   6 1620.71  172.08   1
   0   6   6 1898.21  174.69   3
   0   6  -6 1334.34   77.60   4
   0  -6  -6 1671.64  127.55   2
   0   6   7 1365.27  154.63   3
   0  -6  -7 1195.93  146.90   1
   0  -6  -7 1290.11  115.08   2
   0   6  -7 1076.81   71.34   4
   0   6   7 1342.04  146.20   4
   0  -6   7 1253.75  154.02   1
   0  -6   8  112.53   57.97   1
   0   6   8  196.73   72.48   3
   0  -6  -8  171.01   68.86   1
   0   6   8  123.56   55.24   4
   0  -6  -8  149.73   45.04   2
   0   6  -8  144.90   30.41   2
   0  -6  -9  819.59  103.75   2
   0   6  -9  927.83   75.39   2
   0   6   9  830.37  124.18   4
   0   6   9  864.65  122.83   3
   0  -6  -9  989.38  133.21   1
   0   6 -10  907.60   75.07   2
   0   6  10  854.76  128.42   4
   0   6  10  950.27  136.42   3
   0   6  11  834.97  132.28   4
   0   6  11  777.24  121.80   3
   0   6 -11  934.79   78.27   2
   0   6 -12  347.55   62.32   4
   0   6  12  400.70   96.78   3
   0   6 -12  310.50   45.94   2
   0  -6 -12  425.06   86.01   4
   0   6 -13  463.36   57.10   2
   0   6  13  614.60  108.81   3
   0  -6 -13  589.04   99.63   4
   0   6 -13  407.45   69.68   4
   0  -6 -14  199.35   63.69   4
   0   6  14  110.61   42.53   3
   0   6 -14  229.04   61.68   4
   0   6 -14  226.38   46.97   2
   0   6 -15  399.03   74.14   4
   0  -6 -15  419.87   89.48   4
   0   6 -15  421.56   64.27   2
   0   6  15  441.50   99.04   3
   0   6 -16  608.57   97.51   4
   0   6  16  585.03  111.38   3
   0   6 -16  487.15   72.75   2
   0  -6 -16  687.13  119.23   4
   0   6 -17  188.63   47.35   2
   0   6 -17  297.64   77.36   4
   0  -6 -17  316.39   87.04   4
   0   6  17   75.21   47.69   3
   0   6 -18  634.39  106.55   4
   0   6  18  488.83  107.21   3
   0  -6  18  639.41  127.40   3
   0  -6 -18  614.41  115.95   4
   0   6 -18  612.75   85.00   2
   0   6  19  124.49   79.35   3
   0  -6 -19  -21.06   42.98   4
   0   6 -19   50.32   38.92   4
   0   6 -19  -13.46   34.16   2
   0  -6  19   84.90   62.89   3
   0   6 -20  150.65   53.74   2
   0  -6  20  149.50   77.64   3
   0  -6 -20  198.45   73.00   4
   0   6  20  150.15   81.36   3
   0   6 -20  163.68   60.93   4
   0   6 -21   80.33   47.12   2
   0   6 -21  107.31   60.25   4
   0  -6  21   21.59   66.02   3
   0  -6 -21  -32.75   59.11   4
   0   6  21   68.50   70.53   3
   0   6 -22  881.52  139.72   4
   0   6  22  779.50  151.16   3
   0   6 -22  672.89  102.86   2
   0  -6  22  851.68  154.25   3
   0  -6 -22  747.15  138.20   4
   0  -6 -23   47.54   68.34   4
   0   6  23  225.04  110.68   3
   0  -6  23   43.76   58.79   3
   0   6 -23   92.27   58.42   4
   0   6 -23   75.76   50.03   2
   0   6  24  119.35   82.38   3
   0  -6 -24  119.50   70.69   4
   0   6 -24   20.70   36.87   2
   0   6 -24   45.68   71.15   4
   0  -6  24  -36.69   75.78   3
   0   6 -25  151.43   72.78   4
   0  -6  25   63.27   81.35   3
   0   6  25  205.80  116.74   3
   0  -6 -25  133.54   80.21   4
   0   6 -25   47.33   39.64   2
   0   6 -26  594.37  103.70   2
   0   6  26  514.32  131.40   3
   0  -6 -26  766.17  162.51   4
   0  -6  26  625.76  151.38   3
   0   6 -26  538.16  126.16   4
   0   6 -27  109.69   69.91   4
   0  -6  27   69.64   81.16   3
   0   6 -27  109.00   66.18   2
   0   6  27  139.96  104.51   3
   0  -6 -27  122.21   85.69   4
   0   6  28  187.82   85.26   3
   0  -6 -28 -111.69   86.50   4
   0   6 -28   35.31   41.21   2
   0   6 -28  111.28   76.00   4
   0  -6  28   95.20   86.57   3
   0  -6 -29  -99.27  101.55   4
   0   6 -29   46.33   64.13   4
   0   6  29  170.16  100.97   3
   0   6 -29  119.98   58.95   2
   0  -6  29   24.88   64.30   3
   0   6 -30  205.87   74.48   2
   0  -6  30   79.60   95.21   3
   0  -6 -30  184.45   97.06   4
   0   6 -30  125.80   74.87   4
   0   6  30   63.00   88.21   3
   0   6 -31  -44.35   58.12   2
   0   6  31   18.13   62.49   3
   0  -6 -31   15.44   67.26   4
   0  -6  31  101.54   82.50   3
   0   6 -31  -54.54   65.24   4
   0   6 -32   34.35   50.99   2
   0   6 -32  -31.45   61.03   4
   0  -6 -32   75.11   80.08   4
   0   6  32  208.04  113.86   3
   0  -6  32    1.17   62.18   3
   0   7   0   15.06   16.02   4
   0  -7   0    5.20   19.50   2
   0  -7   0    5.21   47.48   1
   0  -7  -1  333.30   88.20   1
   0   7  -1  229.15   39.32   4
   0  -7  -1  367.36   54.14   2
   0   7   1  253.74   53.71   4
   0  -7   1  308.61   46.72   2
   0  -7   1  303.19   85.75   1
   0   7   2   27.13   32.67   4
   0  -7  -2   15.03   41.69   1
   0  -7   2    9.54   18.39   2
   0  -7  -2   -9.58   21.46   2
   0   7  -2  -17.20   13.18   4
   0  -7  -3  409.76   59.57   2
   0   7   3  344.24   64.36   4
   0  -7  -3  455.52  101.73   1
   0  -7   3  536.36   99.87   1
   0   7   4   59.04   38.12   4
   0  -7   4   72.11   66.81   1
   0  -7  -4   57.49   32.80   2
   0  -7  -4   59.72   58.37   1
   0  -7   5 2194.60  212.50   1
   0  -7  -5 2443.31  217.53   1
   0   7   5 2395.73  209.24   3
   0  -7  -5 2133.91  144.29   2
   0   7   5 1872.17  168.82   4
   0  -7   6  140.68   75.46   1
   0  -7  -6  204.92   92.11   1
   0  -7  -6  177.75   52.83   2
   0   7   6  170.17   62.01   4
   0   7   6  129.56   76.84   3
   0  -7  -7 1080.95  148.80   1
   0  -7   7  826.78  141.15   1
   0   7   7  876.94  139.17   3
   0   7   8  243.24   77.88   3
   0  -7   8  418.63  116.37   1
   0  -7  -8  406.01  101.99   1
   0   7   9  122.11   88.66   3
   0  -7  -9  140.00   71.88   1
   0  -7 -10  165.81   72.93   1
   0   7  10   42.14   53.73   3
   0   7 -10   46.71   20.34   4
   0   7 -11  143.86   33.59   2
   0   7 -11   69.41   23.78   4
   0   7  11   91.25   50.32   3
   0  -7 -11  205.48   81.74   1
   0   7 -12  101.26   32.15   4
   0   7  12  137.70   58.36   3
   0  -7 -12  220.96   86.34   1
   0   7 -12  158.79   38.75   2
   0   7 -13  252.70   44.92   2
   0   7 -13  128.79   37.62   4
   0   7  13  287.23   89.26   3
   0  -7 -13  266.08   82.11   1
   0   7 -14   48.09   25.20   2
   0   7  14   68.43   63.49   3
   0   7 -14   83.98   34.69   4
   0   7 -15   99.72   30.20   2
   0   7  15  252.09   86.93   3
   0   7 -15  142.87   47.64   4
   0   7 -16  115.46   29.71   2
   0   7 -16  160.29   52.58   4
   0   7  16   27.99   50.80   3
   0   7  17  284.90  101.57   3
   0  -7 -17  184.11   65.94   4
   0   7 -17  134.58   38.70   2
   0   7 -17  175.33   49.18   4
   0   7 -18  123.80   52.09   4
   0   7  18   11.35   49.50   3
   0   7 -18  140.73   38.84   2
   0  -7 -18   73.56   61.85   4
   0  -7 -19  265.39   86.50   4
   0   7  19  375.09  104.05   3
   0   7 -19  358.97   63.46   2
   0   7 -20  -53.05   31.66   2
   0   7  20   35.53   75.91   3
   0  -7 -20   17.01   61.61   4
   0  -7 -21  800.52  145.51   4
   0   7  21  720.61  150.14   3
   0   7 -21  649.45   89.97   2
   0   7 -22   -7.96   29.22   2
   0   7  22    6.75   77.69   3
   0   7  23   64.29   76.53   3
   0  -7 -23  270.83   87.01   4
   0   7  24  110.33   70.04   3
   0  -7 -24  108.41   75.73   4
   0   7  25  151.05   87.43   3
   0  -7  25   86.19   66.78   3
   0  -7 -25  -85.32   62.21   4
   0  -7  26   91.83   82.69   3
   0   7  26  -40.71   72.75   3
   0  -7 -26   46.72   78.71   4
   0  -7  27  267.46  123.39   3
   0   7  27  381.01  126.21   3
   0  -7 -27  299.03  118.09   4
   0   7  28   66.98   78.24   3
   0  -7  28   28.66   68.99   3
   0  -7 -28  -30.50   63.53   4
   0  -8   0  240.22   86.73   1
   0  -8  -1   45.97   55.78   1
   0  -8   1   -3.36   48.07   1
   0  -8  -2  177.88   74.81   1
   0  -8   2  -10.49   45.08   1
   0  -8  -3  332.46  101.30   1
   0  -8   3  341.31   99.95   1
   0  -8   4   35.83   51.22   1
   0   8   4   69.20   57.44   3
   0  -8  -4  109.84   61.52   1
   0  -8   5  214.95   92.16   1
   0  -8  -5  216.59   75.32   1
   0   8   5  298.26   88.92   3
   0   8   6  -37.64   61.82   3
   0  -8  -6  106.95   74.32   1
   0  -8   6  -14.83   62.52   1
   0  -8   7  232.90   96.27   1
   0  -8  -7  137.84   74.30   1
   0   8   7  226.53   96.87   3
   0  -8  -8  -86.94   49.47   1
   0   8   8   52.17   65.37   3
   0   8   9  699.65  131.53   3
   0  -8  -9  875.90  156.19   1
   0  -8 -10  223.74  100.56   1
   0   8  10  204.62   97.19   3
   0  -8 -11  191.77   91.22   1
   0   8  11  162.88   87.88   3
   0   8  12   72.20   73.10   3
   0  -8 -12   44.97   70.33   1
   0   8  13  478.17  115.51   3
   0  -8 -13  338.94   96.66   1
   0   8  14  158.71   82.90   3
   0  -8 -14  289.05  109.18   1
   0   8  15  218.78   81.24   3
   0  -8 -15  237.95  104.01   1
   0   8  16  -20.34   57.42   3
   0  -8 -16   29.45   51.66   1
   0   8  17   74.11   74.47   3
   0  -8 -17  116.73   86.69   1
   0  -8 -18  138.18   87.49   1
   0   8  18  102.65   83.73   3
   0   8  19   24.42   70.22   3
   0   8  20    1.72   62.29   3
   0   8  21   -0.13   68.95   3
   0   8  22 -135.78   93.53   3
   0   8  23   -0.13   71.98   3
   0  -9   0 -108.77   79.78   1
   0  -9  -1  -66.44   68.29   1
   0  -9   1   69.31   50.87   1
   0  -9  -2   43.62   53.29   1
   0  -9   2    8.29   47.74   1
   0   9   3   81.35   64.16   3
   0  -9  -3   31.56   67.00   1
   0  -9   3   31.40   51.69   1
   0  -9   4  244.55   98.09   1
   0  -9  -4  206.60   96.14   1
   0   9   4  110.48   69.84   3
   0  -9   5  132.12   95.54   1
   0  -9  -5  124.35   93.60   1
   0   9   5   53.22   61.43   3
   0   9   6   60.43   65.97   3
   0  -9  -6   28.32   77.26   1
   0  -9   6  -71.28   62.34   1
   0  -9  -7   86.35   75.88   1
   0   9   7 -170.02   76.58   3
   0  -9  -8  240.91   97.00   1
   0   9   8   91.11   64.08   3
   0   9   9  152.97   66.16   3
   0  -9  -9   90.18   81.16   1
   0   9  10  160.90   82.80   3
   0  -9 -10  298.07  119.27   1
   0  -9 -11  119.91   82.19   1
   0   9  11  108.12   80.06   3
   0  -9 -12   42.96   82.26   1
   0   9  12  110.36   85.02   3
   0  -9 -13  219.68   93.77   1
   0   9  13   26.31   84.32   3
   0   9  14    0.12   58.37   3
   0  -9 -14   20.51   72.27   1
   1   0   0    2.24    9.19   2
   1   0   1 3234.98  109.17   2
   1   0  -1 3186.73   84.76   1
   1   0  -1 3400.02  113.32   2
  -1   0   1 3061.86   83.93   1
   1   0  -211840.91  218.57   2
   1   0  -211432.10  168.45   1
   1   0   211470.12  209.33   2
   1   0   211871.44  187.42   3
  -1   0   211339.60  168.28   1
  -1   0   335569.24  351.22   3
   1   0  -336024.75  402.97   2
   1   0   335812.58  351.37   3
   1   0  -334635.28  315.90   1
   1   0   336296.36  388.98   2
   1   0  -432963.18  404.12   2
   1   0   432827.42  364.43   3
  -1   0   432949.63  364.12   3
  -1   0   433169.75  412.04   4
   1   0  -432781.44  341.98   1
   1   0   5 3036.61  119.03   3
  -1   0   5 2905.92  131.04   4
  -1   0   5 3109.70  122.63   3
   1   0   667680.56  604.28   3
  -1   0   667983.87  608.55   3
  -1   0   669131.64  663.66   4
   1   0   7 8649.73  232.51   3
  -1   0   7 8448.95  226.76   3
  -1   0   7 8408.85  245.42   4
  -1   0   879363.94  739.39   3
  -1   0   882398.96  808.47   4
   1   0   880337.38  748.01   3
   1   0   9 3700.01  181.29   3
  -1   0   9 3652.12  179.51   4
  -1   0   9 3688.35  171.63   3
   1   0  1033753.16  545.53   3
  -1   0  1034198.74  574.58   4
  -1   0  1033615.42  544.53   3
  -1   0  11   72.68   37.84   3
   1   0  11  157.73   93.06   3
  -1   0  11   79.47   37.62   4
   1   0  12 7236.40  281.21   3
  -1   0  12 8012.99  307.73   4
  -1   0  12 7436.38  281.40   3
  -1   0  13 1493.73  143.84   3
   1   0  13 1589.85  152.82   3
  -1   0  13 1599.09  146.17   4
  -1   0  1410212.07  376.36   4
   1   0  14 9286.87  342.36   3
  -1   0  1410062.95  354.88   3
  -1   0  15  586.09   99.86   4
  -1   0  15  566.37  103.59   3
   1   0  15  777.35  135.55   3
   1   0  16 5174.21  279.62   3
  -1   0  16 5956.80  319.43   4
  -1   0  16 6005.88  290.63   3
   1   0  17  151.83   80.33   3
  -1   0  17   30.65   68.43   3
   1   0  18 1805.39  173.74   3
  -1   0  18 1601.05  166.66   3
  -1   0  19  580.92  115.48   3
   1   0  19  604.13  108.03   3
   1   0 -20  444.95  102.02   4
   1   0  20  440.77   92.59   3
  -1   0  20  508.00  103.38   3
  -1   0  21   32.31   43.17   3
   1   0  21  148.53   60.62   3
   1   0 -21  161.44   69.01   4
  -1   0  22  210.22   72.26   3
   1   0  22  172.54   66.53   3
   1   0 -22  118.11   60.29   4
   1   0  23  176.71   63.73   3
  -1   0 -23   62.22   59.44   4
  -1   0  23   96.33   61.50   3
   1   0 -23  120.17   78.54   4
  -1   0  24  205.36   88.61   3
   1   0  24   96.78   71.14   3
   1   0 -24  163.63   82.71   4
  -1   0 -24   78.35   57.84   4
   1   0  25   58.86   59.24   3
  -1   0 -25   41.12   60.89   4
   1   0 -25   45.70   60.99   4
  -1   0  25   71.80   60.88   3
  -1   0 -26  125.54   79.91   4
   1   0 -26  -16.06   68.41   4
  -1   0  26   42.66   46.97   3
   1   0  26  149.09   70.28   3
   1   0 -27  144.48   82.92   4
   1   0  27   87.00   78.21   3
  -1   0  27   74.43   78.45   3
  -1   0 -27    7.40   60.29   4
   1   0 -28  386.38  123.11   4
  -1   0 -28  288.26  116.93   4
  -1   0  28  251.70  108.12   3
   1   0  28  235.58   90.31   3
  -1   0  29   45.08   79.01   3
   1   0 -29  148.09   72.91   4
   1   0  29   44.76   64.76   3
  -1   0 -29   38.42   63.81   4
   1   0  30  798.83  161.96   3
  -1   0  30  701.26  173.01   3
  -1   0 -30  530.72  140.62   4
   1   0 -30  568.31  129.33   4
  -1   0 -31    0.44   56.83   4
   1   0 -31  175.75  114.64   4
  -1   0  31  189.20  102.50   3
   1   0  31   41.32   83.55   3
   1   0 -32 1063.72  200.28   4
  -1   0 -32  992.26  197.90   4
  -1   0  32  819.50  173.71   3
   1   0  32  782.18  170.65   3
   1   0  33   93.49   84.90   3
  -1   0  33  -76.20   77.92   3
  -1   0 -33   75.21   80.07   4
   1   0 -33   17.34   70.52   4
  -1   0 -34  426.33  149.64   4
   1   0  34  424.16  130.73   3
  -1   0  34  331.09  114.52   3
   1   0 -34  276.57  116.66   4
  -1   0 -35  -51.13   77.15   4
   1   0  35   51.03   86.90   3
   1   0 -35   11.67   75.36   4
  -1   0  35  159.84  102.27   3
   1   0 -36   99.45   78.93   4
  -1   0  36  193.32   80.21   3
   1   0  36  139.02   84.31   3
   1   0  37   46.20   89.82   3
   1   0 -37   73.03   85.92   4
  -1   0  37  -27.32   87.96   3
  -1   0 -37   47.04   87.37   4
  -1   0  38  317.82  141.26   3
   1   0  38  148.64  100.41   3
   1   0 -38  138.22   88.02   4
  -1   0 -38  140.17  120.29   4
   1   0 -39  -46.68  110.81   4
  -1   0 -39   -3.55   80.32   4
  -1   0  39   77.95   67.96   3
   1   0  39  114.74  100.92   3
  -1   0 -40  -34.16   86.00   4
   1   0  40    0.33   76.49   3
   1   0 -40   19.39   83.61   4
  -1   0  40   89.17   95.03   3
   1   0  41   49.39   70.35   3
   1   0 -41   75.88  101.55   4
  -1   0  41   48.45   80.00   3
  -1   0 -41  173.68  113.49   4
  -1   1  41  162.82  107.65   3
   1  -1  41 -138.17  112.83   3
  -1  -1 -41  127.81  112.76   4
   1   1 -41  -67.41   77.52   4
  -1  -1 -40  164.61  122.60   4
   1   1 -40 -133.20  102.85   4
  -1   1  40   55.29   88.20   3
   1  -1  40  -37.59   77.88   3
  -1  -1 -39   78.54   99.94   4
  -1   1  39    2.42   83.61   3
   1  -1  39  -46.40   80.45   3
   1   1 -39   23.82   71.01   4
  -1  -1 -38   85.83   76.32   4
   1   1 -38  108.74   85.63   4
  -1   1  38    0.17   70.20   3
   1  -1  38   14.21   67.32   3
  -1   1  37 -149.60  104.25   3
   1  -1  37  131.79   85.07   3
   1   1 -37  -32.89   88.15   4
  -1  -1 -37  102.17   92.86   4
   1  -1  36 -140.92   89.24   3
   1   1 -36   75.96   80.15   4
  -1   1  36  -48.41   88.99   3
  -1  -1 -36  100.33   92.75   4
   1   1 -35  175.60  105.27   4
  -1   1  35   61.98   91.71   3
   1  -1  35  -26.04   71.85   3
  -1  -1 -35  -31.91   90.63   4
   1  -1  34   72.61   80.97   3
  -1  -1 -34  -61.68   72.00   4
  -1   1  34  179.19   78.57   3
   1   1 -34  230.08  114.84   4
  -1   1  33  198.85   98.36   3
  -1  -1 -33  291.63  108.35   4
   1  -1  33  107.52   74.14   3
   1   1 -33  322.68  120.67   4
  -1  -1 -32   40.83   67.73   4
  -1   1  32  -14.81   79.55   3
   1   1 -32   99.52  107.82   4
   1  -1  32  122.12   94.53   3
  -1  -1 -31  323.79  129.84   4
   1  -1  31  245.45   90.73   3
   1   1 -31  292.57  116.62   4
  -1   1  31  216.42  111.46   3
   1  -1  30  419.32  133.08   3
   1   1 -30  447.54  131.53   4
  -1  -1 -30  628.59  163.35   4
  -1   1  30  321.50   96.67   3
  -1  -1 -29  543.79  153.39   4
  -1   1  29  265.04  105.06   3
   1  -1  29  464.43  125.65   3
   1   1 -29  408.73  121.21   4
  -1  -1 -28  562.12  145.56   4
   1   1 -28  527.51  126.48   4
  -1   1  28  594.42  133.01   3
   1  -1  28  521.58  128.03   3
   1  -1  27  522.43  122.30   3
   1   1 -27  609.08  141.58   4
  -1   1  27  566.34  130.52   3
  -1  -1 -27  648.35  156.38   4
   1   1 -26  432.01  118.45   4
  -1   1  26  256.20   79.85   3
  -1  -1 -26  388.71  124.35   4
   1  -1  26  405.64  118.88   3
   1  -1  25  482.01  131.01   3
   1   1 -25  405.31  122.55   4
  -1  -1 -25  336.06  131.69   4
  -1   1  25  178.40   91.64   3
   1   1 -24 3450.02  292.07   4
  -1   1  24 3451.35  282.95   3
   1  -1  24 3823.36  299.78   3
  -1  -1 -24 3884.87  339.75   4
  -1   1  23  401.28  106.31   3
   1  -1  23  592.01  141.78   3
  -1  -1 -23  544.41  135.29   4
   1   1 -23  465.55  113.12   4
  -1   1  22 2183.75  213.32   3
   1   1 -22 2327.34  225.66   4
   1  -1  22 2419.31  228.71   3
  -1  -1 -22 2527.64  261.04   4
   1   1 -21  297.28  101.96   4
   1  -1  21  184.71   88.19   3
  -1   1  21   68.71   62.98   3
  -1   1  20 1674.26  181.98   3
   1   1 -20 1940.15  202.70   4
   1  -1  20 2018.92  194.92   3
   1   1 -19 3513.04  259.05   4
  -1   1  19 3596.57  262.10   3
   1  -1  19 3460.45  257.43   3
  -1   1  18 9641.58  405.39   3
   1  -1  1810039.64  405.41   3
   1   1 -1810308.63  417.41   4
   1   1 -17 3158.19  231.28   4
  -1  -1 -17 2851.35  203.96   3
  -1   1  17 2702.10  206.23   3
   1  -1  17 2687.55  216.56   3
   1   1 -16 1662.43  170.95   4
  -1   1  16 1424.92  150.22   3
   1   1 -16 1520.07  153.65   3
   1  -1  16 1650.14  170.19   3
  -1  -1 -16 1460.56  145.32   3
   1   1 -1510621.16  379.65   3
  -1   1  15 9886.36  368.26   3
   1  -1  1510369.51  376.98   3
  -1  -1 -1510360.12  368.78   3
  -1   1  1510949.31  414.28   4
   1   1 -1510740.02  382.66   4
  -1  -1 -14 4932.45  244.49   3
   1   1 -14 5127.99  259.32   4
   1   1 -14 4999.49  256.91   3
   1  -1  14 4907.56  258.37   3
  -1   1  14 4862.94  250.86   3
  -1   1  14 5270.57  275.63   4
   1   1 -13 8864.65  327.91   3
   1  -1  13 8987.75  334.01   3
  -1   1  13 9645.55  359.38   4
  -1  -1 -13 9288.32  323.83   3
  -1   1  13 8501.04  313.41   3
   1   1 -13 9395.99  328.69   4
   1   1 -12  557.37   89.38   4
   1  -1  12  524.10   79.84   3
  -1  -1 -12  509.01   79.81   3
  -1   1  12  468.58   78.89   4
   1   1 -12  495.19   78.61   3
  -1   1  12  439.62   71.86   3
   1   1 -11 8144.72  282.79   3
   1   1 -11 8765.50  289.72   4
  -1   1  11 8199.20  287.50   3
   1  -1  11 8288.91  292.51   3
  -1   1  11 8741.05  315.37   4
  -1  -1 -11 8290.70  280.40   3
  -1   1  10 1975.67  144.88   4
  -1  -1 -10 2019.35  132.20   3
   1   1 -10 1959.04  133.73   3
   1   1 -10 1882.61  129.83   4
   1  -1  10 2048.13  138.48   3
  -1   1  10 1819.91  129.09   3
  -1  -1  -9 4111.01  179.56   3
   1   1  -9 4315.47  180.45   4
   1   1  -9 4172.02  183.84   3
   1  -1   9 4560.68  201.60   3
  -1   1   9 4642.70  213.09   4
  -1   1   9 4109.53  194.50   3
   1  -1   822112.05  425.04   3
  -1   1   821938.45  440.00   4
   1   1  -821613.28  379.47   4
  -1   1   821854.90  423.61   3
   1   1  -821015.87  409.61   1
  -1  -1  -821717.42  378.19   3
   1   1  -821040.08  386.89   3
  -1  -1  -711082.81  256.89   3
   1   1  -711000.34  280.66   2
  -1   1   711430.83  291.04   3
  -1   1   711246.12  300.15   4
   1   1  -711426.41  257.84   4
   1   1  -711260.48  265.63   3
   1   1  -711092.74  283.00   1
   1  -1   711089.40  295.05   3
  -1   1   6 8843.61  250.39   3
   1  -1   6 8841.88  252.16   3
   1   1  -6 8738.39  239.53   2
  -1   1   6 9388.49  265.75   4
   1   1  -6 9307.20  219.05   4
   1   1  -6 8801.75  240.66   1
   1   1  -6 9080.57  219.84   3
  -1  -1  -6 8925.02  209.16   3
   1  -1   5   52.24   19.28   3
  -1   1   5   51.43   30.58   3
   1   1  -5   44.30   24.55   2
   1   1  -5   76.35   25.45   3
  -1   1   5   67.55   25.18   4
   1   1  -5   50.39   15.86   4
  -1  -1  -5  167.24   38.37   3
   1   1  -5   49.39   19.50   1
  -1  -1  -418450.90  244.24   3
  -1   1   419261.84  345.77   4
   1   1  -418328.60  246.90   3
   1   1  -417772.20  312.73   2
   1   1  -417981.57  315.09   1
   1  -1   418197.63  331.86   3
   1  -1   329056.71  290.44   2
   1   1  -328679.87  387.43   1
   1   1  -329357.04  266.61   3
  -1  -1  -330280.97  267.79   3
   1   1  -328018.87  377.15   2
   1  -1   295539.65  495.61   2
   1   1  -294170.32  674.96   2
   1   1  -295204.54  674.51   1
   1   1  -1 7718.99  192.51   2
   1  -1   1 7614.11  136.96   2
  -1   1   1 7999.33  155.67   2
   1   1  -1 7517.71  190.91   1
   1  -1   0  241.57   26.42   2
   1   1   0  201.12   37.13   2
  -1   1   0  223.96   26.57   2
   1  -1  -1 7361.57  148.36   2
  -1   1  -1 7111.03  133.48   2
   1   1   1 7478.59  191.17   2
  -1   1  -295320.16  488.27   2
   1  -1  -299999.00  583.35   2
   1   1   293718.69  685.67   2
  -1  -1   333617.22  299.61   3
   1   1   331718.05  416.11   2
  -1   1  -332170.48  299.03   2
   1   1   331639.37  269.39   3
  -1  -1   413566.66  236.43   4
  -1   1  -413496.21  206.46   2
  -1  -1   413895.44  224.39   3
   1   1   413688.24  210.56   3
   1   1   413307.07  284.73   2
  -1  -1   5  332.87   50.61   3
  -1  -1   5  247.79   35.34   4
  -1   1  -5  174.69   26.64   2
   1   1   5  227.59   38.47   3
  -1  -1   6 8452.75  214.05   3
   1   1   6 8211.79  212.50   3
  -1  -1   6 8338.06  212.73   4
  -1  -1   7 8745.50  234.77   4
   1   1   7 8494.30  238.75   3
  -1  -1   7 8687.70  238.51   3
   1   1   822094.53  402.57   3
  -1  -1   821834.76  398.52   3
  -1  -1   822812.07  402.95   4
  -1  -1   9 4199.80  192.63   3
  -1  -1   9 4347.30  187.41   4
   1   1   9 4607.33  198.52   3
  -1  -1  10 2119.62  140.33   4
   1   1  10 2331.60  152.87   3
  -1  -1  10 2281.56  147.88   3
   1   1  11 7675.07  280.16   3
  -1  -1  11 7538.64  280.04   3
  -1  -1  11 8258.71  290.56   4
   1   1  12  591.65   97.92   3
  -1  -1  12  717.26  106.80   3
  -1  -1  12  519.58   82.56   4
  -1  -1  13 7473.30  305.82   3
   1   1  13 7579.00  307.25   3
  -1  -1  13 8185.04  320.83   4
   1   1  14 4916.87  260.37   3
  -1  -1  14 4976.95  257.30   3
  -1  -1  14 4948.37  269.02   4
  -1  -1  1511171.78  393.15   3
   1   1  1511220.55  396.13   3
  -1  -1  1511908.74  423.69   4
   1   1  16 1911.80  187.96   3
  -1  -1  16 2136.37  192.30   3
  -1  -1  16 1829.00  174.63   4
   1   1  17 3204.23  234.20   3
  -1  -1  17 2965.94  225.16   3
  -1  -1  17 2647.45  219.83   4
  -1  -1  18 9984.91  413.66   3
   1   1  1810101.97  408.98   3
  -1  -1  19 3268.53  243.35   3
   1   1  19 3221.64  243.40   3
  -1  -1  20 1397.41  165.02   3
   1   1  20 1415.56  167.54   3
   1   1  21  217.29   88.39   3
  -1  -1  21  249.34   97.32   3
   1  -1 -22 2375.60  236.55   4
  -1  -1  22 2243.16  210.55   3
   1   1  22 2333.98  216.53   3
   1   1  23  390.35  106.57   3
  -1  -1  23  462.25  116.13   3
   1  -1 -23  656.44  148.18   4
   1   1  24 3832.45  293.90   3
  -1   1 -24 4180.47  348.42   4
   1  -1 -24 3719.92  307.14   4
  -1  -1  24 3549.45  288.87   3
   1   1  25  426.41  116.88   3
   1  -1 -25  406.71  118.80   4
  -1  -1  25  389.14  112.34   3
  -1   1 -25  347.27  134.16   4
   1  -1 -26  507.99  132.74   4
   1   1  26  353.80  117.64   3
  -1   1 -26  397.34  132.41   4
  -1  -1  26  377.86  103.46   3
   1  -1 -27  644.25  148.33   4
   1   1  27  447.40  106.29   3
  -1  -1  27  481.44  128.81   3
  -1   1 -27  641.05  152.85   4
   1   1  28  560.08  129.67   3
  -1   1 -28  678.98  162.68   4
  -1  -1  28  565.59  131.57   3
   1  -1 -28  723.79  154.91   4
   1   1  29  441.75  115.77   3
  -1  -1  29  373.58  112.44   3
   1  -1 -29  401.85  125.41   4
  -1   1 -29  511.06  143.44   4
  -1  -1  30  295.70  101.31   3
   1   1  30  321.96  106.42   3
   1  -1 -30  311.29  111.96   4
  -1   1 -30  328.83  121.32   4
  -1   1 -31  215.64  115.57   4
  -1  -1  31  149.62   77.21   3
   1   1  31  208.79   93.23   3
   1  -1 -31  245.28  117.87   4
   1   1  32  -34.40   78.46   3
  -1  -1  32   54.74   73.94   3
   1  -1 -32  117.04   86.42   4
  -1   1 -32   73.38   82.96   4
   1   1  33  440.37  119.11   3
   1  -1 -33  367.15  130.83   4
  -1  -1  33  353.20  113.50   3
  -1   1 -33  369.70  140.80   4
  -1  -1  34   27.68   61.23   3
   1  -1 -34  233.31  121.70   4
   1   1  34  107.05   90.80   3
  -1   1 -34   60.31   83.14   4
  -1   1 -35  -53.21   84.92   4
   1  -1 -35  219.55  119.78   4
  -1  -1  35  120.97   92.93   3
   1   1  35  181.10  102.40   3
  -1  -1  36   37.60   65.47   3
   1  -1 -36   -8.01   74.35   4
   1   1  36   29.39   69.31   3
  -1   1 -36 -104.78   82.25   4
   1   1  37  -63.22   80.09   3
  -1  -1  37  -21.23   65.47   3
   1  -1 -37   -2.20   71.31   4
  -1   1 -37  -39.07   89.96   4
   1  -1 -38 -176.84  117.85   4
  -1  -1  38    6.71   77.64   3
  -1   1 -38    7.07   79.50   4
   1   1  38   92.99   73.25   3
   1  -1 -39  182.70  133.71   4
   1   1  39  -72.39   86.42   3
  -1   1 -39  -15.61   67.85   4
  -1  -1  39   42.26   66.00   3
  -1  -1  40   69.61   81.92   3
   1  -1 -40    9.44   75.28   4
   1   1  40  -44.74   78.67   3
  -1   1 -40   24.61   88.70   4
   1   1  41  -62.45   77.32   3
  -1   1 -41 -130.79  128.15   4
  -1  -1  41  192.04  142.15   3
   1  -1 -41  111.48   99.97   4
  -1  -2 -40  177.68  128.71   4
  -1   2  40 -114.43   82.15   3
   1  -2  40 -154.69  105.06   3
   1   2 -40 -193.69  125.83   4
  -1  -2 -39  126.63  109.77   4
   1  -2  39   19.53   71.63   3
  -1   2  39 -113.64  111.47   3
   1   2 -39   49.42   70.49   4
  -1  -2 -38   62.96   87.15   4
   1  -2  38   50.25   77.55   3
  -1   2  38 -106.38   88.95   3
   1   2 -38  155.66   93.27   4
   1  -2  37   52.35   90.13   3
  -1  -2 -37  -23.62   73.71   4
  -1   2  37  -61.24   84.77   3
   1   2 -37  -42.63   98.08   4
   1  -2  36  -32.01   73.15   3
  -1  -2 -36  -27.45   75.90   4
  -1   2  36   46.20   80.44   3
   1   2 -36   24.95   69.81   4
  -1  -2 -35  -66.95   97.41   4
   1   2 -35  -37.89   62.27   4
   1  -2  35  243.06  125.67   3
  -1   2  35   13.44   87.84   3
  -1   2  34   61.01  102.44   3
   1  -2  34  -21.63   67.61   3
   1   2 -34  -88.41   83.97   4
  -1  -2 -34   70.68   86.31   4
  -1  -2 -33   30.62   70.12   4
  -1   2  33   24.91   75.78   3
   1   2 -33  -62.32   69.90   4
   1  -2  33 -111.19   82.58   3
   1   2 -32  137.58   86.28   4
   1  -2  32  222.51  101.09   3
  -1  -2 -32  173.99   88.09   4
  -1   2  32   94.44   67.43   3
   1  -2  31  202.84  101.67   3
  -1  -2 -31  102.23   63.88   4
   1   2 -31  -47.00   75.61   4
  -1   2  31   77.28   79.72   3
   1  -2  30   95.18   93.17   3
  -1  -2 -30   83.34   88.60   4
   1   2 -30   33.65   68.18   4
  -1   2  30  211.89  110.33   3
  -1  -2 -29  169.24   99.33   4
   1  -2  29  208.47   92.64   3
   1   2 -29  177.82   72.09   4
  -1   2  29  203.10   82.71   3
  -1   2  28  272.57  110.05   3
   1  -2  28  343.58  114.11   3
   1   2 -28  261.90  111.26   4
  -1  -2 -28  330.57  126.44   4
  -1   2  27 1438.94  207.74   3
   1  -2  27 1750.25  225.65   3
   1   2 -27 1548.25  207.86   4
  -1  -2 -27 1674.51  238.82   4
   1  -2  26  304.58  117.61   3
   1   2 -26  182.48  101.32   4
  -1  -2 -26  126.37  100.72   4
  -1   2  26   19.65   92.23   3
  -1   2  25 3724.81  302.42   3
  -1  -2 -25 3611.72  329.41   4
   1   2 -25 3254.00  278.37   4
   1  -2  25 3475.13  295.78   3
   1   2 -24  348.83  120.79   4
  -1  -2 -24  278.70  118.69   4
   1  -2  24  426.68  138.98   3
  -1   2  24  151.27   91.87   3
  -1  -2 -23 4788.46  369.49   4
   1   2 -23 3948.94  299.00   4
  -1   2  23 4312.50  309.94   3
   1  -2  23 4127.72  306.46   3
  -1   2  22 1017.27  161.92   3
  -1  -2 -22 1076.79  186.68   4
   1   2 -22 1065.86  156.22   4
   1  -2  22 1089.12  182.86   3
   1  -2  21 3474.88  265.33   3
  -1  -2 -21 3758.84  313.83   4
   1   2 -21 3446.68  260.28   4
  -1   2  21 3543.66  263.79   3
   1   2 -20  640.94  125.99   4
  -1  -2 -20  733.09  159.71   4
   1  -2  20  468.08  136.33   3
  -1   2  20  454.97  117.73   3
  -1  -2 -19 5789.34  363.61   4
   1  -2  19 5399.39  315.01   3
  -1   2  19 5304.54  309.95   3
   1   2 -19 5146.31  297.93   4
   1  -2  18  998.40  166.92   3
  -1  -2 -18 1094.76  174.39   4
  -1   2  18  903.01  128.83   3
   1   2 -18  934.80  139.49   4
   1  -2  17 4249.47  268.98   3
  -1  -2 -17 4501.76  311.81   4
  -1   2  17 4020.45  255.40   3
  -1  -2 -17 3841.48  227.97   3
   1   2 -17 4187.93  251.25   4
   1   2 -16 2488.98  192.36   3
   1   2 -16 2547.84  189.35   4
  -1  -2 -16 2647.63  238.31   4
   1  -2  16 2731.90  219.65   3
  -1  -2 -16 2600.33  179.86   3
  -1   2  16 2375.25  191.09   3
   1   2 -15 2011.20  162.71   4
  -1  -2 -15 1944.66  151.96   3
  -1   2  15 2099.41  173.45   3
   1  -2  15 2113.07  186.76   3
   1   2 -15 1999.31  168.83   3
  -1  -2 -15 2167.12  204.91   4
   1   2 -14 1067.97  122.21   3
  -1  -2 -14 1272.72  118.88   3
  -1   2  14 1273.61  132.96   3
  -1   2  14 1304.57  142.15   4
  -1  -2 -14 1349.81  159.72   4
   1   2 -14 1264.32  125.20   4
   1  -2  14 1159.81  134.07   3
  -1   2  13 1586.82  144.90   3
  -1  -2 -13 1728.22  174.44   4
   1   2 -13 1629.93  142.05   3
  -1  -2 -13 1608.80  127.39   3
   1  -2  13 1673.71  155.55   3
  -1   2  13 1551.70  151.78   4
   1   2 -13 1757.75  138.52   4
   1   2 -13 1675.91  146.31   1
  -1  -2 -12 1737.40  175.39   4
  -1   2  12 1707.58  145.80   3
   1   2 -12 1670.62  139.75   3
   1  -2  12 1872.55  157.45   3
   1   2 -12 1651.21  147.08   1
   1   2 -12 1743.08  133.65   4
  -1   2  12 1578.31  150.62   4
  -1  -2 -12 1799.46  126.94   3
   1   2 -11 2170.72  162.33   1
   1   2 -11 2119.25  149.75   3
   1  -2  11 2395.32  168.00   3
  -1   2  11 2276.03  165.17   3
  -1   2  11 2178.36  167.05   4
  -1  -2 -11 2318.47  137.73   3
   1   2 -11 2126.14  137.25   4
  -1  -2 -11 1981.37  175.30   4
   1   2 -11 2055.86  148.26   2
   1   2 -10  951.95  100.63   3
  -1   2  10 1088.81  114.12   4
   1   2 -10 1118.06   91.49   4
  -1  -2 -10 1163.99   95.57   3
   1  -2  10 1041.09  114.04   3
   1   2 -10  984.09   99.63   2
  -1   2  10  976.19  106.29   3
   1   2 -10 1030.76  109.41   1
   1  -2   9 6658.31  262.48   3
  -1   2   9 6306.12  257.18   3
   1   2  -9 6200.12  232.99   2
   1   2  -9 6388.97  237.31   3
  -1  -2  -9 6575.49  210.82   3
   1   2  -9 6243.79  202.47   4
  -1   2   9 6896.57  272.55   4
   1   2  -9 6623.63  265.24   1
   1   2  -8 1928.61  105.64   4
   1   2  -8 1835.33  135.02   1
  -1   2   8 1886.07  136.53   4
   1  -2   8 1959.84  142.02   3
   1   2  -8 1947.48  129.59   2
  -1  -2  -8 1820.99  106.24   3
  -1   2   8 1776.06  133.60   3
   1   2  -8 1910.84  123.50   3
  -1   2   7 4803.26  207.68   3
   1   2  -7 5201.67  190.75   3
  -1  -2  -7 5142.07  165.99   3
  -1   2   7 5095.18  219.32   4
   1   2  -7 4997.17  220.07   1
   1   2  -7 4787.18  150.55   4
   1  -2   7 4920.09  216.95   3
   1   2  -7 4751.18  190.96   2
  -1   2   6    0.80   19.00   4
   1   2  -6   61.10   24.63   3
  -1   2   6   41.63   33.32   3
   1   2  -6   69.29   29.59   2
  -1  -2  -6   27.67   12.02   3
   1   2  -6   18.52   22.35   1
   1  -2   6   72.07   34.45   3
   1   2  -6   63.10   20.44   4
   1   2  -5 9803.89  220.64   3
   1   2  -5 9143.08  242.94   2
  -1  -2  -5 8601.80  187.62   3
   1   2  -5 8686.50  266.80   1
  -1   2   5 8993.99  269.61   4
   1   2  -410565.34  257.22   2
  -1  -2  -410364.99  189.24   3
  -1   2   411633.70  297.64   4
   1   2  -411641.29  217.82   3
   1   2  -410832.16  295.45   1
   1   2  -338462.18  479.37   2
   1   2  -337858.08  523.54   1
  -1   2   338530.55  511.55   4
   1   2  -2 6516.30  215.30   1
   1   2  -2 6672.86  198.46   2
   1   2  -2 7139.37  141.29   3
   1   2  -149509.49  334.36   3
   1  -2   151359.80  397.59   1
   1   2  -148188.03  526.51   2
   1   2  -147010.10  611.55   1
   1   2   0 4089.27   92.54   3
   1  -2   0 4373.62  108.58   1
   1   2   0 4514.12  167.07   2
   1  -2   0 4357.95   89.08   2
  -1  -2   0 4399.63  161.42   2
   1  -2  -144934.34  327.20   2
  -1   2  -143778.08  354.96   1
   1   2   144385.34  517.16   2
   1  -2  -144075.34  338.49   1
  -1  -2   143872.92  503.97   2
   1   2   2 7030.48  214.42   2
  -1  -2   2 7674.27  210.81   2
   1  -2  -2 7295.40  141.62   1
   1   2   2 7305.92  130.78   3
  -1   2  -2 7499.34  158.22   1
  -1  -2   341081.33  358.06   3
  -1   2  -343806.08  401.90   1
   1   2   341805.11  533.51   2
  -1  -2   341987.66  502.42   2
   1   2   343451.38  354.94   3
  -1  -2   410073.06  199.53   3
  -1   2  -4 9302.59  129.38   2
  -1  -2   4 9776.80  171.18   4
   1   2   410385.41  192.49   3
  -1  -2   410117.14  254.46   2
  -1   2  -410897.10  216.05   1
  -1   2  -5 5628.08  115.28   2
   1   2   5 6548.17  165.52   3
  -1  -2   5 5996.42  197.27   2
  -1  -2   5 6049.18  166.48   3
  -1  -2   5 5846.42  147.83   4
  -1  -2   6   77.93   23.81   3
   1   2   6   64.96   22.10   3
  -1  -2   6   66.36   21.42   2
  -1  -2   6   66.57   21.89   4
  -1  -2   7 6197.05  191.47   3
  -1  -2   7 5916.07  183.88   4
   1   2   7 6151.55  196.24   3
  -1  -2   8 1496.84  104.63   3
  -1  -2   8 1295.00   94.31   4
   1   2   8 1315.56   97.69   3
  -1  -2   9 5449.53  211.06   4
  -1  -2   9 5507.81  206.03   3
   1   2   9 5535.04  210.07   3
  -1  -2  10 1107.42  102.76   4
  -1  -2  10 1145.01  105.74   3
   1   2  10 1183.50  109.02   3
   1   2  11 2182.08  146.24   3
  -1  -2  11 2085.70  140.89   3
  -1  -2  11 1912.83  143.98   4
  -1  -2  12 1171.44  121.60   4
   1   2  12 1242.31  122.37   3
  -1  -2  12 1432.95  123.26   3
   1   2  13 1316.72  128.44   3
  -1  -2  13 1255.43  129.59   4
  -1  -2  13 1268.36  125.66   3
  -1  -2  14  888.47  112.92   4
  -1  -2  14  884.34  106.21   3
   1   2  14  904.86  110.77   3
   1   2  15 2398.11  181.73   3
  -1  -2  15 2231.47  190.66   4
  -1  -2  15 2331.91  180.14   3
   1   2  16 2798.81  206.18   3
  -1  -2  16 2537.46  187.09   3
   1   2  17 3336.13  231.47   3
  -1  -2  17 3313.77  222.04   3
  -1  -2  18  863.85  128.82   3
   1   2  18 1014.78  152.50   3
  -1  -2  19 5073.56  288.43   3
   1   2  19 5462.56  314.71   3
   1  -2 -20  609.61  142.06   4
  -1  -2  20  707.44  128.86   3
   1   2  20  653.18  127.14   3
  -1  -2  21 3094.44  239.96   3
   1   2  21 3458.94  264.42   3
   1  -2 -21 3377.03  282.42   4
  -1  -2  22  884.02  153.78   3
   1   2  22  904.89  154.06   3
   1  -2 -22 1001.95  167.45   4
  -1  -2  23 4241.91  290.12   3
   1   2  23 4632.71  326.34   3
   1  -2 -23 4823.55  348.23   4
  -1  -2  24  231.53  111.01   3
   1   2  24  203.59  103.57   3
   1  -2 -24  343.36  130.62   4
   1   2  25 2994.76  272.09   3
   1  -2 -25 2964.17  286.61   4
  -1  -2  25 2703.57  257.44   3
  -1   2 -25 2988.59  302.88   4
  -1   2 -26  149.92  113.33   4
   1   2  26  173.37   95.84   3
  -1  -2  26   94.21   96.46   3
   1  -2 -26  273.78  110.47   4
  -1  -2  27 1677.01  205.88   3
   1  -2 -27 1809.75  237.93   4
   1   2  27 1725.65  215.44   3
  -1   2 -27 1647.40  232.58   4
  -1  -2  28  148.46   81.06   3
   1  -2 -28  183.74  105.53   4
  -1   2 -28  163.96   93.29   4
   1   2  28  318.29  128.23   3
  -1  -2  29  291.63  101.43   3
   1  -2 -29  230.68  116.80   4
  -1   2 -29  219.74  115.23   4
   1   2  29  357.68  126.34   3
  -1   2 -30   50.19   59.70   4
  -1  -2  30  139.40   85.77   3
   1   2  30  228.92   99.58   3
   1  -2 -30  126.80   72.87   4
  -1  -2  31  -76.08   57.55   3
   1   2  31  108.10   57.36   3
   1  -2 -31  -90.50   90.87   4
  -1   2 -31  -35.36   62.85   4
   1  -2 -32  276.08   95.18   4
  -1  -2  32  195.08   79.95   3
   1   2  32  241.86  104.31   3
  -1   2 -32  221.51  117.09   4
  -1   2 -33  -74.89   67.89   4
   1   2  33 -111.93   82.26   3
  -1  -2  33  144.32   85.60   3
   1  -2 -33  -55.20   87.58   4
  -1   2 -34   69.85   86.66   4
   1   2  34  -62.42   75.88   3
  -1  -2  34   39.02   65.25   3
   1  -2 -34  -68.34   79.17   4
  -1   2 -35   -9.38   76.67   4
  -1  -2  35  184.44   91.00   3
   1   2  35   15.17   83.73   3
   1  -2 -35   68.91   87.07   4
   1   2  36  -66.95   68.49   3
  -1  -2  36   64.29   83.72   3
  -1   2 -36   46.85   71.72   4
   1  -2 -36    1.51   73.55   4
  -1  -2  37    9.63   84.22   3
   1   2  37   98.27   76.85   3
   1  -2 -37    9.52   80.40   4
  -1   2 -37  -82.03   71.63   4
   1   2  38  144.86  116.48   3
   1  -2 -38   82.59   86.34   4
  -1   2 -38  -52.65   86.60   4
  -1  -2  38  151.46  111.47   3
  -1   2 -39   39.49  107.24   4
   1   2  39  -71.58   84.57   3
   1  -2 -39  -58.96   96.77   4
  -1  -2  39   17.14   68.85   3
   1   2  40   16.93  105.42   3
  -1  -2  40  -96.16  110.90   3
   1  -2 -40  164.78  133.27   4
  -1   2 -40  -39.49   83.99   4
  -1  -3 -39  125.22  120.50   4
   1  -3  39   69.53  100.29   3
  -1   3  39  -50.69   75.54   3
   1   3 -39   61.69   68.18   4
   1  -3  38  118.14  102.49   3
  -1  -3 -38   43.63  100.26   4
  -1   3  38   18.74   90.04   3
   1   3 -38  -17.86   65.52   4
   1  -3  37  146.94  113.13   3
   1   3 -37  141.68   91.73   4
  -1   3  37   53.67   95.62   3
  -1  -3 -37  258.43  130.02   4
   1   3 -36   66.59   66.38   4
   1  -3  36  105.15   64.71   3
  -1   3  36  111.90   78.23   3
  -1  -3 -36  199.00  134.04   4
   1   3 -35  190.81  105.48   4
  -1   3  35   62.09   80.89   3
  -1  -3 -35  131.95   97.65   4
  -1  -3 -34  -11.62   88.63   4
  -1   3  34  116.21  103.61   3
   1  -3  34 -248.60  115.19   3
   1   3 -34  -77.88   85.05   4
   1  -3  33   21.75   63.09   3
  -1  -3 -33  279.91  124.66   4
  -1   3  33  210.27  101.40   3
   1   3 -33  248.72   83.13   4
   1   3 -32   36.61   67.67   4
  -1  -3 -32  -14.63   58.82   4
  -1   3  32  -12.67   68.48   3
   1  -3  32  -92.12   90.46   3
   1  -3  31  230.23  106.81   3
   1   3 -31  154.07   80.37   4
  -1  -3 -31  141.17  104.28   4
  -1   3  31  209.21   99.11   3
  -1   3  30  -46.21   86.23   3
   1  -3  30   45.43   83.82   3
  -1  -3 -30  -36.80   62.64   4
   1   3 -30  -12.32   67.88   4
  -1  -3 -29  141.41   89.47   4
   1  -3  29  152.06   89.95   3
   1   3 -29  231.25  100.06   4
  -1   3  29   82.90   67.56   3
   1  -3  28  -14.94   74.75   3
   1   3 -28   37.64   64.53   4
  -1  -3 -28   96.88  104.69   4
  -1   3  28  -14.75   79.93   3
   1  -3  27  818.99  152.39   3
   1   3 -27  600.77  135.62   4
  -1   3  27  891.65  151.53   3
  -1  -3 -27  712.38  155.98   4
   1  -3  26  308.12  111.81   3
  -1   3  26  330.08  102.71   3
   1   3 -26  272.39   93.73   4
  -1  -3 -26  330.94  123.82   4
   1  -3  25    9.82   50.48   3
  -1   3  25   19.60   59.66   3
  -1  -3 -25   58.67   77.41   4
   1   3 -25   13.19   53.57   4
   1  -3  24  206.92   83.41   3
  -1  -3 -24   97.62   55.75   4
  -1   3  24  210.43   77.45   3
   1   3 -24  170.86   66.45   4
  -1  -3 -23 1066.92  181.42   4
   1  -3  23  966.74  165.75   3
  -1   3  23  899.69  147.41   3
   1   3 -23  863.48  145.66   4
   1  -3  22  416.64  129.84   3
  -1  -3 -22  340.61  112.17   4
  -1   3  22  290.85   95.28   3
   1   3 -22  296.54   85.18   4
   1   3 -21  -36.62   38.48   4
  -1  -3 -21    2.07   57.93   4
  -1   3  21  -33.77   51.41   3
   1  -3  20  982.01  159.38   3
  -1   3  20  957.42  139.04   3
   1   3 -20  997.77  134.74   4
  -1  -3 -20 1016.00  159.66   4
  -1   3  19 2448.10  216.48   3
   1  -3  19 2481.37  230.54   3
   1   3 -19 2168.00  189.33   4
  -1  -3 -19 2215.34  230.39   4
  -1   3  18  396.60   92.86   3
  -1  -3 -18  434.28  111.17   4
   1  -3  18  432.90  116.65   3
   1   3 -18  340.43   82.23   4
  -1   3  17 1832.22  183.23   3
   1  -3  17 1868.57  186.42   3
  -1  -3 -17 1795.72  198.20   4
   1   3 -17 1738.60  160.47   4
   1   3 -16 1484.11  145.66   4
   1  -3  16 1397.68  166.46   3
   1   3 -16 1257.24  144.18   2
  -1  -3 -16 1246.36  129.48   3
  -1  -3 -16 1354.53  175.92   4
  -1   3  16 1250.71  144.22   3
   1  -3  15 8564.46  382.61   3
   1   3 -15 8583.75  331.03   2
  -1   3  15 8372.54  368.52   3
  -1  -3 -15 8906.10  408.84   4
   1   3 -15 8448.90  358.32   3
   1   3 -15 8549.31  321.85   4
  -1  -3 -15 8911.54  322.35   3
   1   3 -14  815.83  119.60   3
   1  -3  14  973.23  137.99   3
  -1  -3 -14  867.95  101.19   3
   1   3 -14  933.89  126.10   2
  -1  -3 -14 1087.71  156.55   4
   1   3 -14  958.41  113.41   4
  -1   3  14 1011.63  132.92   3
   1   3 -1311198.24  389.73   3
   1   3 -1310687.27  352.29   2
  -1  -3 -1310822.94  422.00   4
  -1   3  1310595.87  398.08   3
  -1  -3 -1310680.86  330.88   3
   1  -3  1311086.15  408.08   3
   1   3 -1310532.82  323.86   4
   1   3 -12  567.35  106.98   2
   1   3 -12  348.03   72.38   3
   1   3 -12  500.84   81.20   4
   1  -3  12  460.88  103.15   3
  -1  -3 -12  473.37   72.00   3
  -1   3  12  404.42   82.87   4
  -1   3  12  488.50  102.31   3
  -1  -3 -12  756.28  130.76   4
   1   3 -1120161.03  395.38   4
   1   3 -1120393.17  459.99   2
  -1   3  1121501.37  528.57   3
  -1  -3 -1120788.34  431.08   3
  -1   3  1122178.71  552.35   4
   1  -3  1120899.98  534.44   3
   1   3 -1121301.75  491.83   3
  -1  -3 -1120155.88  533.83   4
  -1  -3 -10 1042.89   90.48   3
  -1   3  10 1164.47  128.88   4
   1   3 -10 1138.76  123.61   2
   1   3 -10  999.01  107.17   3
  -1  -3 -10 1320.80  153.50   4
   1   3 -10  985.04   84.89   4
  -1   3  10 1288.91  137.66   3
   1  -3  10 1370.38  142.95   3
   1   3  -913394.68  350.12   3
  -1   3   913471.55  400.94   3
   1   3  -913125.42  345.05   2
   1  -3   912938.18  406.25   3
  -1  -3  -913521.32  382.58   2
  -1  -3  -914033.28  324.15   3
   1   3  -913590.69  418.34   1
  -1   3   913301.47  405.07   4
   1   3  -912776.77  264.23   4
  -1  -3  -912897.71  407.97   4
   1   3  -8  425.85   72.45   2
  -1   3   8  424.73   97.32   3
   1  -3   8  560.40   90.93   3
  -1  -3  -8  312.39   69.36   2
   1   3  -8  382.28   61.20   3
  -1  -3  -8  901.37  124.76   4
  -1   3   8  431.03   77.05   4
   1   3  -8  347.61   42.23   4
   1   3  -8  367.50   78.81   1
   1   3  -727026.56  553.63   1
   1   3  -727974.34  462.15   3
  -1  -3  -726720.81  531.40   2
   1   3  -726527.96  454.09   2
  -1   3   728861.51  556.77   4
   1   3  -725408.02  301.83   4
  -1   3   728270.61  564.48   3
  -1  -3  -726386.33  508.44   4
  -1   3   6 1444.08  122.62   4
  -1  -3  -6 1337.71  114.36   2
   1   3  -6 1519.62  104.76   3
   1   3  -6 1412.58  109.16   2
  -1  -3  -6 1620.90  124.73   4
   1   3  -6 1366.46  128.36   1
   1   3  -5 4190.65  159.73   3
   1   3  -5 3725.66  165.82   2
  -1  -3  -5 3850.35  182.89   2
  -1  -3  -5 3798.78  171.30   4
  -1   3   5 4001.27  195.20   4
   1   3  -5 3567.58  198.67   1
   1   3  -4 6686.44  218.93   2
   1   3  -4 7254.27  200.93   3
  -1  -3  -4 7255.23  241.52   2
   1   3  -4 6691.48  262.67   1
  -1  -3  -4 7170.36  213.72   4
  -1   3   4 7576.72  262.89   4
  -1  -3  -3  774.25   79.83   2
   1  -3   3  736.00   69.37   1
  -1   3   3  717.57   80.15   4
   1   3  -3  695.85   89.62   1
  -1  -3  -3  772.36   65.02   4
   1   3  -3  658.70   70.28   2
   1   3  -3  762.72   63.43   3
  -1  -3  -2 4051.67  171.52   2
   1   3  -2 3732.26  197.99   1
   1  -3   2 4098.22  150.23   1
   1   3  -2 3967.03  168.35   2
   1   3  -2 4018.95  142.86   3
  -1  -3  -2 4232.29  130.66   4
  -1  -3  -1 5686.43  200.66   2
   1   3  -1 5599.53  200.04   2
  -1  -3  -1 5661.86  128.59   4
   1  -3   1 5558.42  170.21   1
   1   3  -1 5476.39  163.06   3
   1   3   0 8650.66  252.67   2
   1  -3   0 8938.00  219.91   1
  -1  -3   0 9080.30  252.67   2
   1   3   0 8499.72  196.07   3
   1   3   1 5572.79  206.24   2
   1  -3  -1 5740.27  171.90   1
  -1  -3   1 5097.02  196.95   2
   1   3   2 3059.55  154.68   2
  -1   3  -2 3203.50  131.90   1
   1  -3  -2 3100.63  126.80   1
  -1  -3   2 3136.64  148.10   2
  -1  -3   3 1102.84   92.77   2
   1   3   3 1089.68   95.87   2
  -1   3  -3 1201.96   84.57   1
   1   3   3 1058.49   70.93   3
   1  -3  -3 1092.83   78.64   1
   1   3   4 7677.55  199.96   3
  -1  -3   4 7767.19  237.18   2
  -1   3  -4 8478.45  230.63   1
  -1  -3   5 3364.36  142.18   3
  -1   3  -5 3836.33  161.67   1
  -1  -3   5 3368.23  160.87   2
   1   3   5 3392.61  141.43   3
  -1  -3   6 1705.56  115.86   2
   1   3   6 1746.84  105.49   3
  -1   3  -6 1697.38  110.81   1
  -1  -3   6 1769.85  111.10   3
   1   3   726839.40  426.52   3
  -1  -3   726461.12  438.64   3
  -1   3  -726158.62  452.81   1
   1   3   8  356.76   55.44   3
  -1   3  -8  386.79   62.67   1
  -1  -3   8  421.16   63.56   3
  -1  -3   913801.05  349.77   3
   1   3   913607.40  332.17   3
   1  -3  -914117.55  389.87   4
  -1   3  -914550.57  360.70   1
   1   3  10 1043.11  107.42   3
  -1  -3  10 1178.09  113.44   3
  -1   3 -10 1008.19  105.70   1
   1  -3 -10 1157.96  131.30   4
   1   3  1120295.61  453.40   3
   1  -3 -1122329.11  546.87   4
  -1  -3  1120992.74  455.53   3
   1   3  12  461.30   94.34   3
   1  -3 -12  619.75  119.49   4
  -1  -3  12  578.67   94.67   3
  -1  -3  13 9784.20  338.18   3
   1   3  13 9688.46  346.89   3
   1  -3 -1310471.76  389.10   4
   1   3  14  984.93  121.32   3
  -1  -3  14  949.12  128.51   3
   1  -3 -14 1142.48  156.58   4
   1   3  15 7875.91  336.31   3
  -1  -3  15 7973.92  320.26   3
   1  -3 -15 8562.56  371.03   4
  -1  -3  16 1010.64  134.46   3
   1  -3 -16 1313.59  165.80   4
   1   3  16 1063.89  138.86   3
  -1  -3  17 1583.55  153.47   3
   1  -3 -17 1823.48  189.07   4
   1   3  17 1599.82  159.81   3
   1   3  18  227.34   68.96   3
  -1  -3  18  242.86   81.25   3
   1  -3 -18  306.57  101.01   4
   1   3  19 2081.25  201.71   3
  -1  -3  19 1968.35  182.72   3
   1  -3 -19 2343.69  225.05   4
   1  -3 -20 1284.76  175.53   4
  -1  -3  20  888.50  133.27   3
   1   3  20 1238.05  163.12   3
   1  -3 -21  -28.66   50.60   4
  -1  -3  21   24.86   44.08   3
   1   3  21   19.86   46.17   3
   1  -3 -22  428.14  106.68   4
  -1  -3  22  443.69  101.48   3
   1   3  22  453.46  105.25   3
   1  -3 -23  950.28  156.29   4
  -1  -3  23  767.80  122.54   3
   1   3  23  955.08  150.40   3
   1  -3 -24  205.54   93.20   4
   1   3  24  165.87   87.07   3
  -1  -3  24  104.95   57.97   3
  -1  -3  25   17.20   54.58   3
   1  -3 -25   54.20   71.92   4
   1   3  25   68.90   62.69   3
  -1   3 -26  232.12   98.76   4
   1  -3 -26  148.63   81.06   4
  -1  -3  26   97.52   54.81   3
   1   3  26  228.05   93.54   3
  -1  -3  27  744.38  151.16   3
   1  -3 -27  744.84  148.02   4
  -1   3 -27  804.55  164.70   4
   1   3  27  764.96  147.29   3
  -1  -3  28  164.80   85.17   3
   1  -3 -28  116.37   75.16   4
   1   3  28   71.49   60.89   3
  -1   3 -28   92.45   81.51   4
   1  -3 -29  166.56   99.89   4
  -1  -3  29  155.97   58.89   3
   1   3  29  204.55   95.12   3
  -1   3 -29   95.01   78.00   4
   1  -3 -30   26.53   84.01   4
  -1   3 -30  -57.43   85.91   4
  -1  -3  30  -51.68   77.47   3
   1   3  30  -28.90   81.91   3
   1  -3 -31  211.84  132.75   4
  -1  -3  31   67.73   65.40   3
   1   3  31  112.26   79.89   3
  -1   3 -31  152.08  105.73   4
  -1  -3  32  -73.66   70.51   3
   1   3  32   99.82   71.12   3
  -1   3 -32   18.98   62.81   4
   1  -3 -32 -113.97   66.46   4
   1  -3 -33  226.80  100.66   4
  -1  -3  33  166.90   94.29   3
  -1   3 -33  227.90  102.38   4
   1   3  33  180.91   84.53   3
  -1  -3  34   30.74   76.86   3
  -1   3 -34  138.94  108.46   4
   1   3  34   39.93   79.79   3
   1  -3 -34   28.06   69.17   4
  -1  -3  35   96.19   79.23   3
   1   3  35    7.72   74.98   3
  -1   3 -35  117.86   80.67   4
  -1  -3  36  -88.51   81.93   3
   1   3  36   62.39   98.60   3
  -1   3 -36    4.14   80.88   4
   1  -3 -36  -83.53  102.54   4
   1  -3 -37  262.59  132.96   4
  -1  -3  37    0.29   75.60   3
   1   3  37  129.68  105.51   3
  -1   3 -37  261.78  138.18   4
  -1   3 -38   45.61   82.28   4
  -1  -3  38   12.56   60.89   3
   1   3  38  -35.49   71.23   3
   1  -3 -38  -76.46  103.55   4
   1  -3 -39  116.49   99.29   4
  -1   3 -39  166.56  131.05   4
  -1  -3  39  -49.25   78.30   3
   1   3  39  -59.16   78.55   3
   1  -4  37   36.27   78.53   3
  -1   4  37  212.24  148.51   3
   1   4 -37   65.15   81.73   4
  -1   4  36   87.15  116.10   3
  -1  -4 -36   45.23   88.64   4
   1  -4  36 -142.41   94.49   3
   1   4 -36  185.78   96.42   4
  -1  -4 -35  -88.17   98.56   4
   1  -4  35  -62.11   87.06   3
   1   4 -35   19.76   65.24   4
  -1   4  35   54.26   84.12   3
  -1   4  34  353.24  142.01   3
   1  -4  34  271.37  124.34   3
   1   4 -34  344.51  119.12   4
  -1  -4 -34  262.99  121.03   4
   1  -4  33  147.64  117.21   3
   1   4 -33  -15.25   53.99   4
  -1   4  33  -73.76   77.63   3
  -1  -4 -33  -39.39   85.39   4
  -1  -4 -32  251.26  103.26   4
   1  -4  32  291.69  111.15   3
  -1   4  32  375.47  122.45   3
   1   4 -32  318.50  119.66   4
   1  -4  31  -59.46   75.96   3
  -1   4  31  131.00  104.50   3
  -1  -4 -31   73.62   74.51   4
   1   4 -31  -71.92   60.92   4
  -1  -4 -30  447.67  142.30   4
   1  -4  30  406.23  135.86   3
  -1   4  30  434.43  138.72   3
   1   4 -30  384.03  124.89   4
   1  -4  29  286.72  121.90   3
  -1   4  29   84.99  101.68   3
   1   4 -29  157.95   93.97   4
  -1  -4 -29   59.64   67.06   4
  -1   4  28  295.69  113.67   3
  -1  -4 -28  301.09   88.13   4
   1  -4  28  179.63   87.88   3
   1   4 -28  199.43   86.41   4
   1  -4  27  375.93  122.42   3
  -1   4  27  366.62  110.77   3
   1   4 -27  401.93  106.69   4
  -1  -4 -27  370.79  119.56   4
   1  -4  26  220.69   85.83   3
  -1   4  26  244.16   87.32   3
  -1  -4 -26  253.72  105.28   4
   1   4 -26  243.03   68.83   4
   1  -4  25  818.17  158.09   3
  -1   4  25 1055.90  163.60   3
   1   4 -25  812.77  139.50   4
   1   4 -25  784.97  128.27   2
  -1  -4 -25  906.47  172.07   4
   1  -4  24  105.37   55.83   3
   1   4 -24  151.63   72.70   2
  -1   4  24  206.32   92.04   3
   1   4 -24  194.60   83.19   4
  -1  -4 -24  126.37   80.44   4
   1  -4  23  773.07  136.80   3
   1   4 -23  731.86  117.92   2
   1   4 -23  725.14  124.18   4
  -1  -4 -23  931.88  170.25   4
  -1   4  23  857.50  152.56   3
  -1   4  22   74.55   66.09   3
   1   4 -22   71.43   47.32   2
   1   4 -22  -19.32   49.31   4
  -1  -4 -22   89.48   66.31   4
  -1   4  21  730.74  139.80   3
   1   4 -21  745.94  120.90   4
   1   4 -21  779.00  124.12   2
  -1  -4 -21  878.57  155.76   4
   1  -4  21  852.47  158.98   3
   1   4 -20  766.71  117.25   4
   1  -4  20  871.51  150.65   3
   1   4 -20  745.21  119.09   2
  -1  -4 -20  849.95  148.53   4
  -1   4  20  824.65  139.69   3
   1  -4  19  787.93  140.04   3
   1   4 -19  827.44  119.66   2
   1   4 -19  759.03  111.03   4
  -1  -4 -19  889.85  147.53   4
  -1   4  19  879.29  140.24   3
  -1  -4 -18  670.54  129.12   4
   1   4 -18  818.09  111.89   4
   1  -4  18  839.31  139.64   3
   1   4 -18  836.62  117.30   2
  -1   4  18  851.24  135.77   3
   1   4 -17  819.22  106.68   4
   1   4 -17  765.49  107.00   2
  -1  -4 -17  908.45  144.88   4
   1  -4  17  908.43  135.20   3
  -1   4  17  891.83  133.74   3
   1  -4  16 1109.75  159.29   3
   1   4 -16 1016.49  127.00   2
  -1  -4 -16  981.85  148.91   4
   1   4 -16 1102.64  118.12   4
  -1   4  16 1093.38  138.30   3
   1   4 -15  451.26   89.74   2
   1  -4  15  351.30   90.43   3
  -1   4  15  361.56   92.97   3
  -1  -4 -15  387.77  105.28   4
   1   4 -15  438.05   70.50   4
  -1   4  14 2892.01  220.76   3
  -1  -4 -14 2854.37  182.82   3
  -1  -4 -14 2797.77  222.41   4
   1   4 -14 2801.82  167.42   4
   1  -4  14 2962.43  230.57   3
   1   4 -14 2644.88  185.82   2
   1   4 -13  153.93   59.09   2
  -1  -4 -13  125.41   59.62   4
  -1   4  13   99.70   53.86   3
   1  -4  13  139.07   61.49   3
   1   4 -13  123.51   50.82   3
   1   4 -13  159.08   44.94   4
   1   4 -12 2099.16  163.24   3
   1  -4  12 2341.70  193.38   3
   1   4 -12 2129.39  157.40   2
  -1   4  12 2340.67  195.74   3
   1   4 -12 2179.68  126.61   4
  -1  -4 -12 2192.96  179.67   4
   1  -4  11  381.63   84.00   3
   1   4 -11  358.32   68.43   3
   1   4 -11  336.22   46.53   4
  -1   4  11  372.00   89.29   3
   1   4 -11  411.82   72.94   2
  -1  -4 -11  470.95   91.29   4
  -1   4  10 2949.56  210.10   4
   1   4 -10 2545.08  112.65   4
   1   4 -10 2654.96  166.78   2
  -1   4  10 2720.14  202.90   3
   1   4 -10 2840.90  178.15   3
  -1  -4 -10 2602.85  180.53   4
  -1  -4  -9 1601.00  136.56   4
   1   4  -9 1522.88  124.21   2
   1   4  -9 1424.54   74.68   4
   1   4  -9 1519.54  131.05   3
  -1   4   9 1585.22  149.71   3
  -1   4   9 1623.93  154.58   4
  -1  -4  -9 1692.57  148.39   2
   1   4  -8 5652.96  230.45   2
  -1  -4  -8 5865.62  239.39   4
  -1   4   8 6255.14  286.77   4
  -1   4   8 6299.74  295.97   3
  -1  -4  -8 5963.49  265.78   2
   1   4  -8 5669.17  242.42   3
   1   4  -7 2962.89  168.69   3
  -1  -4  -7 3288.13  189.73   2
  -1  -4  -7 3271.19  170.86   4
  -1   4   7 3380.71  206.03   4
   1   4  -7 3253.03  167.29   2
  -1  -4  -6 8183.53  287.85   2
   1   4  -6 8433.30  267.13   3
   1   4  -6 8095.37  257.44   2
  -1  -4  -6 8485.95  247.25   4
  -1   4   6 8311.41  310.53   4
   1   4  -5 3394.75  166.69   2
   1   4  -5 3360.00  165.05   3
  -1  -4  -5 3291.54  146.55   4
  -1   4   5 3605.01  199.33   4
  -1  -4  -5 2965.47  175.78   2
  -1  -4  -4  622.99   54.00   4
  -1   4   4  533.04   78.29   4
   1   4  -4  528.86   71.83   2
   1  -4   4  579.31   75.20   1
  -1  -4  -4  569.13   76.75   2
   1   4  -4  540.40   70.74   3
   1   4  -3 6981.26  232.12   3
   1   4  -3 6834.55  234.68   2
   1  -4   3 6748.56  236.54   1
  -1  -4  -3 6679.66  245.77   2
  -1   4   3 7182.57  268.11   4
  -1  -4  -3 6657.44  161.97   4
   1   4  -2 4186.45  182.18   2
  -1  -4  -2 4084.17  187.47   2
   1  -4   2 4155.99  187.54   1
  -1   4   2 4511.32  206.90   4
   1   4  -2 3987.50  176.56   3
  -1  -4  -2 3450.67  101.61   4
   1   4  -1 8762.71  252.44   3
  -1  -4  -1 8944.31  275.90   2
  -1   4   1 9129.98  284.32   4
   1  -4   1 9009.55  262.07   1
   1   4  -1 8977.66  272.94   2
   1   4   0  722.33   76.23   3
   1  -4   0  719.79   80.35   1
  -1  -4   0  706.08   77.59   2
   1   4   0  725.32   85.26   2
   1   4   1 7467.38  258.78   2
   1  -4  -1 7756.94  244.11   1
  -1  -4   1 7493.94  254.04   2
   1  -4  -2 4251.61  183.06   1
  -1  -4   2 3990.89  183.26   2
  -1   4  -3 8807.25  267.29   1
  -1  -4   3 8313.11  261.42   2
   1   4   3 8195.31  238.20   3
   1  -4  -3 8363.11  256.32   1
   1  -4  -4  555.45   72.42   1
  -1  -4   4  647.98   75.63   2
   1   4   4  544.77   68.42   3
  -1   4  -4  648.31   75.94   1
  -1  -4   5 2989.98  161.47   2
   1   4   5 3144.47  154.77   3
   1  -4  -5 2993.25  161.40   1
  -1   4  -5 3397.88  175.47   1
   1   4   6 7888.33  253.08   3
  -1   4  -6 8616.31  284.87   1
  -1  -4   6 7740.13  259.43   2
   1   4   7 3860.66  184.62   3
  -1   4  -7 4162.52  203.00   1
  -1  -4   7 3383.26  173.83   2
  -1  -4   8 5147.64  220.89   3
   1   4   8 5082.42  213.56   3
  -1   4  -8 5645.49  244.34   1
  -1   4  -9 1320.27  121.25   1
  -1   4  -9 1057.63   53.72   2
   1   4   9 1250.99  112.64   3
  -1  -4   9 1313.66  115.35   3
  -1   4 -10 2909.73  101.17   2
   1   4  10 3007.98  178.81   3
  -1   4 -10 3286.72  191.85   1
  -1  -4  10 3214.64  183.00   3
  -1  -4  11  310.49   62.25   3
  -1   4 -11  319.90   64.72   1
   1   4  11  371.96   70.80   3
   1  -4 -11  444.20   85.04   4
  -1  -4  12 2333.16  168.13   3
   1   4  12 2257.74  165.43   3
   1  -4 -12 2207.04  181.64   4
  -1  -4  13   99.24   41.12   3
   1   4  13   41.63   35.02   3
   1  -4 -13  139.32   65.41   4
   1  -4 -14 3094.65  231.55   4
   1   4  14 2585.28  189.29   3
  -1  -4  14 2714.38  192.54   3
   1   4  15  399.02   84.50   3
   1  -4 -15  554.68  109.53   4
  -1  -4  15  554.63   97.96   3
   1  -4 -16 1149.90  151.53   4
   1   4  16 1119.99  136.58   3
  -1  -4  16  930.85  123.88   3
   1   4  17  801.37  122.76   3
   1  -4 -17  682.37  124.65   4
  -1  -4  17  653.34  103.52   3
   1  -4 -18  763.93  132.79   4
  -1  -4  18  590.43  112.23   3
   1   4  18  715.21  113.59   3
   1  -4 -19  937.34  148.54   4
  -1  -4  19  750.79  121.60   3
   1   4  19  710.81  124.55   3
   1  -4 -20  819.87  149.65   4
   1   4  20  814.55  127.94   3
  -1  -4  20  812.98  129.38   3
  -1  -4  21  813.26  127.68   3
   1   4  21  807.30  138.92   3
   1  -4 -21  868.88  145.48   4
  -1  -4  22  109.29   63.08   3
   1   4  22  190.65   76.50   3
   1  -4 -22   54.50   55.54   4
   1  -4 -23  986.01  165.01   4
  -1  -4  23  802.83  129.16   3
   1   4  23  953.39  144.90   3
  -1  -4  24   21.89   43.41   3
   1   4  24  138.98   90.02   3
   1  -4 -24  112.53   78.55   4
  -1  -4  25  744.57  134.68   3
   1   4  25  853.43  157.19   3
   1  -4 -25  740.75  153.47   4
  -1  -4  26  280.83   93.93   3
  -1   4 -26  407.28  132.89   4
   1   4  26  246.81   87.49   3
   1  -4 -26  310.79  111.24   4
  -1  -4  27  393.82  112.46   3
  -1   4 -27  499.85  135.49   4
   1   4  27  461.56  127.78   3
   1  -4 -27  377.38  116.50   4
   1   4  28  143.65   73.41   3
  -1  -4  28  221.84   85.56   3
   1  -4 -28  238.56   84.97   4
  -1   4 -28  328.51  114.61   4
  -1  -4  29  -50.97   72.37   3
   1  -4 -29   45.80   89.53   4
   1   4  29    0.74   51.83   3
  -1  -4  30  171.13   87.41   3
   1  -4 -30  132.86   66.43   4
  -1   4 -30  403.28  137.52   4
   1   4  30  510.26  139.89   3
   1  -4 -31   65.31   83.51   4
  -1  -4  31   26.16   66.39   3
   1   4  31   40.43   67.94   3
  -1   4 -32  217.11  101.43   4
  -1  -4  32  246.76   97.95   3
   1   4  32  339.28  125.33   3
   1  -4 -32  508.08  162.15   4
  -1  -4  33   28.60   53.93   3
   1  -4 -33  -15.42   88.87   4
  -1   4 -33   67.55   63.68   4
  -1  -4  34  252.15  113.80   3
   1  -4 -34  171.92  105.07   4
   1   4  34  308.96  116.23   3
  -1   4 -34  295.08  125.51   4
   1  -4 -35 -109.30  109.67   4
  -1  -4  35  139.05  102.64   3
   1   4  35  102.57  103.15   3
  -1   4 -35  -59.76   89.92   4
  -1   4 -36  132.53   99.31   4
  -1  -4  36   64.57   93.30   3
   1   4  36  -70.65   88.84   3
   1  -4 -36  135.92  107.06   4
   1   4  37 -110.43   91.07   3
  -1  -4  37   11.09   60.94   3
  -1   4 -37  -68.33  101.59   4
   1  -4 -37 -131.82   75.82   4
   1  -5  35 -141.88   93.96   3
  -1  -5 -35  -63.33  108.13   4
   1   5 -35    1.81   54.70   2
  -1   5  35  125.27  125.64   3
   1   5 -35  -49.41   88.21   4
   1   5 -34    2.34   54.61   2
   1   5 -34 -204.12   94.31   4
  -1  -5 -34  -14.33   64.60   4
   1  -5  34  -52.99   80.48   3
   1   5 -33 -165.65   89.04   2
   1   5 -33  -34.83   63.59   4
  -1   5  33    9.29   76.34   3
   1  -5  33   60.93   66.02   3
  -1  -5 -33   29.73   88.68   4
   1  -5  32   83.22   90.25   3
   1   5 -32  -70.43   77.94   2
  -1  -5 -32   19.09   88.24   4
   1   5 -32   38.25   50.96   4
  -1   5  32   32.03   99.21   3
   1   5 -31  -40.99   53.92   2
   1  -5  31  -66.80   83.29   3
  -1   5  31   -3.00   63.74   3
   1   5 -31   55.87   67.03   4
  -1  -5 -31   84.18   83.10   4
   1  -5  30  112.33   78.29   3
  -1  -5 -30  170.49  103.88   4
   1   5 -30   17.71   46.64   2
   1   5 -30  225.22   93.67   4
  -1   5  30  -58.31   75.66   3
   1   5 -29  -64.64   58.80   2
  -1   5  29  -18.24   73.45   3
  -1  -5 -29  -11.19   75.95   4
   1   5 -29  101.37   79.40   4
  -1   5  28  157.70  107.11   3
   1  -5  28  568.56  154.77   3
   1   5 -28  247.72   92.81   4
  -1  -5 -28  182.42  102.27   4
   1   5 -28  373.09  107.37   2
   1   5 -27    4.11   51.30   2
  -1   5  27  -77.35   70.20   3
  -1  -5 -27   23.75   53.99   4
   1   5 -27   38.79   65.70   4
   1  -5  27 -161.89  100.52   3
   1   5 -26   51.25   61.33   2
   1   5 -26    7.65   46.52   4
  -1  -5 -26   39.30   60.12   4
  -1   5  26   -5.24   66.71   3
   1  -5  26  127.52   61.07   3
   1  -5  25  164.25   87.30   3
   1   5 -25   63.58   50.21   2
  -1   5  25  291.94  128.58   3
   1   5 -25   89.16   49.53   4
  -1  -5 -25  185.12   88.48   4
   1  -5  24  938.06  169.05   3
   1   5 -24 1131.92  152.29   2
  -1   5  24 1044.01  168.64   3
  -1  -5 -24 1154.25  193.11   4
   1   5 -24 1012.49  147.64   4
   1   5 -23   62.42   59.81   2
  -1  -5 -23  224.80   99.26   4
   1  -5  23   14.76   64.20   3
  -1   5  23  244.22  103.74   3
   1   5 -23   18.12   44.78   4
   1  -5  22  635.94  133.55   3
  -1  -5 -22  486.34  118.51   4
   1   5 -22  532.84  109.41   2
  -1   5  22  593.20  136.42   3
   1   5 -22  497.69  102.41   4
  -1   5  21  139.12   92.20   3
   1   5 -21  214.25   76.81   2
   1  -5  21  318.24  112.08   3
  -1  -5 -21  223.03   97.17   4
   1   5 -21  170.50   60.96   4
  -1  -5 -20 1081.74  171.32   4
   1   5 -20  992.59  131.68   2
   1   5 -20 1065.33  132.12   4
  -1   5  20  939.64  152.72   3
   1  -5  20  940.79  155.70   3
   1  -5  19  243.30  111.04   3
  -1  -5 -19  240.10  100.17   4
  -1   5  19  116.62   61.44   3
   1   5 -19  174.91   57.15   4
   1   5 -19  116.70   54.14   2
  -1   5  18 1674.36  200.47   3
   1   5 -18 1435.89  141.84   4
   1   5 -18 1401.75  147.05   2
  -1  -5 -18 1408.76  176.41   4
   1  -5  18 1590.97  193.49   3
   1   5 -17   22.72   28.55   4
   1  -5  17  144.96  110.30   3
  -1  -5 -17   39.78   35.75   4
   1   5 -17   51.24   60.35   2
  -1   5  17    0.36   50.36   3
   1  -5  16  987.72  151.33   3
   1   5 -16 1285.17  133.01   2
  -1  -5 -16 1299.41  165.04   4
   1   5 -16 1177.59  109.63   4
  -1   5  16 1098.42  154.48   3
  -1  -5 -15   73.96   42.35   4
   1   5 -15   47.76   50.11   2
  -1   5  15  121.47   64.17   3
   1   5 -15   51.48   30.53   4
   1   5 -14  952.42  115.62   2
   1   5 -14  979.26   87.80   4
  -1  -5 -14  975.93  132.24   4
  -1   5  14 1142.52  147.27   3
  -1   5  13    3.89   50.13   3
   1   5 -13   59.99   23.68   4
  -1  -5 -13   77.11   40.54   4
   1   5 -13   -4.37   37.17   2
   1   5 -12  143.76   41.36   2
  -1   5  12  133.20   65.50   3
   1   5 -12  168.42   32.01   4
  -1  -5 -12  177.46   61.23   4
   1   5 -11  133.01   48.75   2
  -1  -5 -11   85.74   46.87   4
  -1   5  11  169.17   72.54   3
   1   5 -11   54.10   16.80   4
   1   5 -10  -13.80   25.98   3
  -1   5  10   62.23   60.33   3
   1   5 -10   27.76   27.64   2
  -1  -5 -10   60.23   34.35   4
  -1   5   9  557.92  107.02   3
   1   5  -9  475.28   84.68   3
  -1  -5  -9  461.78   72.35   4
   1   5  -9  502.18   77.35   2
  -1   5   8 3064.79  219.94   4
  -1   5   8 3086.61  228.19   3
   1   5  -8 2879.50  167.05   2
  -1  -5  -8 2970.25  160.32   4
   1   5  -8 2791.77  186.42   3
  -1  -5  -7  122.31   40.08   4
   1   5  -7  146.66   54.11   2
  -1   5   7  179.22   57.74   4
   1   5  -7   82.70   35.24   3
  -1  -5  -6 1967.23  116.40   4
  -1  -5  -6 1953.52  153.98   2
  -1   5   6 2104.13  169.35   4
  -1  -5  -6 2124.33  187.81   1
   1   5  -6 1842.69  142.38   3
   1   5  -6 2069.84  140.99   2
   1  -5   5  249.36   66.58   1
   1   5  -5  274.46   57.34   3
  -1  -5  -5  220.85   37.05   4
   1   5  -5  268.51   54.98   2
  -1  -5  -5  294.86   64.25   2
  -1  -5  -5  226.68   99.18   1
  -1   5   5  235.01   61.47   4
  -1  -5  -4 5844.47  249.45   2
  -1   5   4 5988.20  274.47   4
   1   5  -4 5704.08  246.64   3
   1  -5   4 5686.00  253.39   1
  -1  -5  -4 5781.67  303.67   1
  -1  -5  -4 5275.71  153.90   4
   1   5  -4 5877.99  230.84   2
   1   5  -3  323.84   64.17   3
   1  -5   3  345.65   78.61   1
   1   5  -3  334.69   70.25   2
  -1  -5  -3  414.71   76.60   2
  -1  -5  -3  356.89  111.25   1
  -1   5   3  288.10   67.87   4
   1   5  -2 7588.36  276.81   3
   1   5  -2 8114.42  280.06   2
  -1  -5  -2 8372.88  365.28   1
  -1  -5  -2 7512.11  278.52   2
  -1   5   2 8199.29  298.69   4
   1  -5   2 7762.58  288.95   1
  -1   5   1  343.92   69.95   4
   1   5  -1  366.06   65.67   3
  -1  -5  -1  351.26   68.33   2
   1   5  -1  394.41   73.38   2
  -1  -5  -1  462.90  111.77   1
   1  -5   1  302.56   68.07   1
   1  -5   0 6203.87  255.74   1
  -1  -5   0 6057.77  316.58   1
   1   5   0 6162.30  249.23   2
  -1   5   0 6630.41  257.34   4
  -1  -5   0 5963.60  244.55   2
   1   5   0 6063.57  248.35   3
   1   5   1  361.44   64.30   3
   1  -5  -1  250.64   25.66   2
   1  -5  -1  419.98   75.17   1
  -1  -5   1  566.90  109.30   1
  -1  -5   1  411.54   67.09   2
   1  -5  -2 6386.84  146.30   2
  -1  -5   2 7090.95  257.87   2
   1  -5  -2 6701.28  271.27   1
  -1  -5   2 7067.04  343.66   1
  -1  -5   3  281.89   61.11   2
   1  -5  -3  285.25   38.07   2
   1  -5  -3  397.22   77.82   1
  -1  -5   3  399.47  120.93   1
  -1  -5   4 6021.04  238.76   2
   1  -5  -4 6355.88  180.32   2
   1   5   4 6136.29  245.01   3
  -1   5  -4 6503.38  266.88   1
   1  -5  -4 6204.69  256.64   1
  -1  -5   4 5949.96  312.98   1
  -1   5  -5  223.30   56.04   1
  -1  -5   5  187.52   47.63   2
   1  -5  -5  252.15   62.78   1
  -1  -5   5  207.42   87.07   1
   1   5   5  215.01   53.60   3
  -1  -5   6 1817.81  132.14   2
   1   5   6 1757.22  137.00   3
   1  -5  -6 1840.93  143.63   1
  -1   5  -6 1830.60  145.05   1
  -1  -5   6 2047.72  188.49   1
  -1  -5   7  225.15   81.56   1
   1   5   7   94.72   35.80   3
   1  -5  -7   89.44   43.74   1
  -1  -5   8 2745.24  224.27   1
   1   5   8 2801.05  178.32   3
  -1  -5   9  426.97   99.70   1
   1   5   9  479.96   81.28   3
   1   5  10   74.83   40.09   3
  -1  -5  10  -11.69   39.95   1
  -1   5 -11   58.44   13.22   2
   1   5  11   98.92   46.94   3
  -1  -5  12  189.61   62.51   3
   1   5  12  155.65   50.50   3
  -1   5 -12  113.71   22.00   2
  -1   5 -13   26.94   20.04   2
   1   5  13  -10.23   36.51   3
  -1  -5  13   72.52   54.93   3
   1   5  14  877.50  117.63   3
  -1   5 -14 1078.69   77.09   2
  -1  -5  14 1022.99  127.33   3
  -1   5 -15   63.17   27.08   2
  -1  -5  15   87.54   51.49   3
   1   5  15   82.23   56.82   3
   1  -5 -15  133.92   72.60   4
   1  -5 -16 1191.99  158.39   4
  -1  -5  16  992.80  128.06   3
   1   5  16 1009.30  132.86   3
  -1   5 -16 1130.95   90.91   2
   1  -5 -17  129.09   74.08   4
   1   5  17   58.89   48.45   3
  -1  -5  17  -44.10   51.60   3
  -1  -5  18 1230.69  148.09   3
   1   5  18 1108.49  150.27   3
   1  -5 -18 1431.44  179.57   4
   1  -5 -19  167.59   84.41   4
  -1  -5  19  201.17   75.99   3
   1   5  19  169.54   70.42   3
  -1  -5  20  965.86  141.24   3
   1   5  20  956.74  149.71   3
   1  -5 -20 1385.51  187.16   4
   1  -5 -21  181.29   91.04   4
  -1  -5  21  108.05   63.47   3
   1   5  21  109.45   64.32   3
   1  -5 -22  621.87  137.84   4
  -1  -5  22  424.85  108.60   3
   1   5  22  513.95  120.47   3
   1  -5 -23  -20.09   57.67   4
  -1  -5  23  -75.66   67.80   3
  -1  -5  24  865.10  144.21   3
   1  -5 -24  891.96  165.34   4
   1   5  24  876.59  155.99   3
   1  -5 -25   52.79   60.59   4
  -1  -5  25   62.64   59.17   3
   1   5  25  131.75   70.27   3
  -1  -5  26   13.59   53.06   3
  -1   5 -26   89.11   65.28   4
   1   5  26  187.23   79.40   3
   1  -5 -26   74.41   76.23   4
   1  -5 -27   15.87   81.88   4
  -1  -5  27   48.50   57.99   3
   1   5  27   52.81   72.91   3
  -1   5 -27   -9.14   62.20   4
  -1  -5  28  439.20  114.20   3
   1  -5 -28  487.44  142.31   4
   1   5  28  226.19   93.15   3
  -1   5 -28  626.53  155.31   4
   1  -5 -29  113.11   83.95   4
  -1  -5  29   48.25   64.70   3
   1   5  29   67.23   70.72   3
  -1   5 -29   66.83   84.21   4
  -1  -5  30   43.00   63.26   3
   1   5  30   96.71   78.38   3
  -1   5 -30  160.08   97.49   4
   1  -5 -30  102.94   70.42   4
  -1  -5  31 -130.93   88.84   3
  -1   5 -31  -90.99   92.61   4
   1  -5 -31    8.42   76.88   4
   1   5  31   31.33   62.36   3
   1  -5 -32  -32.89   62.74   4
  -1   5 -32   29.04   69.94   4
   1   5  32   24.42   59.36   3
  -1  -5  32   14.36   56.45   3
   1  -5 -33    3.13   70.00   4
  -1  -5  33   28.47   54.82   3
   1   5  33  167.71   95.40   3
  -1   5 -33   16.08   69.84   4
   1   5  34  -33.63   82.37   3
   1  -5 -34  202.86  117.49   4
  -1  -5  34   86.22   86.87   3
  -1   5 -34   29.75   65.30   4
   1  -5 -35   82.29   91.48   4
  -1  -5  35 -205.77  106.12   3
   1   5  35   18.49   78.32   3
  -1   5 -35  -85.33   86.84   4
   1   6 -32   48.64   56.67   2
   1  -6  32   46.78   85.46   3
  -1  -6 -32   18.59   87.55   4
  -1   6  32   27.33   69.14   3
   1   6 -31  128.94   81.27   2
  -1  -6 -31   96.67   84.80   4
   1  -6  31  -66.42   69.98   3
  -1   6  31   55.50   70.47   3
   1   6 -30   94.11   76.82   2
   1  -6  30   11.67   79.87   3
  -1  -6 -30   32.90   60.26   4
  -1   6  30  -77.15   93.16   3
   1  -6  29 -127.68  100.25   3
   1   6 -29   43.19   43.24   2
  -1   6  29  114.91  108.82   3
  -1  -6 -29  -48.28   84.87   4
   1   6 -29  115.24   65.26   4
   1   6 -28   22.89   48.93   2
   1  -6  28   60.86   93.12   3
  -1  -6 -28   29.58   71.55   4
  -1   6  28   63.55   70.93   3
   1   6 -28  153.35   69.45   4
  -1  -6 -27 -101.79   78.32   4
   1   6 -27  -18.86   45.44   2
   1   6 -27  -12.99   43.91   4
  -1   6  27  -97.02   99.04   3
   1   6 -26   76.41   51.49   4
  -1  -6 -26  175.52   76.30   4
   1  -6  26    2.83   70.11   3
  -1   6  26   22.55   66.16   3
   1   6 -26  -21.52   57.86   2
   1   6 -25  174.70   79.86   2
   1  -6  25  118.31   60.39   3
   1   6 -25   99.71   54.44   4
  -1   6  25  168.48   78.00   3
  -1  -6 -25  231.78   92.55   4
   1   6 -24   61.42   60.96   2
  -1   6  24  145.35   88.33   3
  -1  -6 -24   56.22   81.23   4
   1   6 -24   74.28   56.80   4
   1  -6  24  160.37   94.57   3
   1  -6  23  295.83  107.92   3
  -1   6  23  259.21  102.81   3
   1   6 -23  187.25   65.98   2
  -1  -6 -23  367.68  108.09   4
   1   6 -23  329.37   84.54   4
   1   6 -22   54.98   37.53   2
  -1  -6 -22  -29.85   46.41   4
   1  -6  22   -4.34   62.75   3
  -1   6  22    8.08   60.32   3
   1   6 -22   30.45   39.92   4
   1   6 -21    5.60   47.65   2
   1  -6  21  163.04   84.54   3
   1   6 -21  125.05   53.28   4
  -1   6  21   26.23   57.88   3
  -1  -6 -21  110.78   74.69   4
   1   6 -20  143.44   51.65   2
   1   6 -20  109.70   48.29   4
  -1   6  20   18.69   58.08   3
  -1  -6 -20  113.04   55.13   4
  -1   6  19  350.74  102.94   3
   1   6 -19  271.87   59.63   4
  -1  -6 -19  406.39  104.62   4
   1   6 -19  259.62   72.77   2
  -1  -6 -18  114.15   53.94   4
  -1   6  18   58.21   62.22   3
   1   6 -18   89.34   44.14   2
   1   6 -18   91.82   34.79   4
  -1   6  17  383.73  106.55   3
   1   6 -17  358.55   70.04   2
  -1  -6 -17  283.24   89.39   4
   1   6 -17  279.51   50.18   4
  -1  -6 -16  405.34   90.09   4
   1   6 -16  375.46   77.09   2
  -1   6  16  499.51  112.44   3
   1   6 -16  298.47   46.21   4
   1   6 -15  134.95   33.37   4
   1   6 -15  152.94   43.68   2
  -1  -6 -15  161.42   50.51   4
  -1   6  15  264.91   98.61   3
  -1  -6 -14  706.92  111.89   4
   1   6 -14  736.20   95.06   2
  -1   6  14  827.98  139.50   3
  -1  -6 -13   96.45   50.25   4
   1   6 -13   79.60   49.84   2
  -1   6  13  120.02   76.56   3
   1   6 -12 1108.13  114.26   2
  -1   6  12 1102.54  166.17   3
  -1  -6 -12 1067.67  122.26   4
   1   6 -11   48.53   47.64   2
  -1   6  11  114.42   66.37   3
  -1  -6 -11   56.09   40.15   4
   1   6 -10 1456.47  125.81   2
  -1   6  10 1335.88  172.27   3
  -1  -6 -10 1205.26  118.16   4
   1   6  -9  438.06   77.29   2
  -1   6   9  542.14  118.15   3
  -1  -6  -9  378.75   62.10   4
  -1  -6  -9  413.58  139.95   1
  -1   6   8 2383.19  222.22   3
   1   6  -8 2416.37  160.29   2
  -1  -6  -8 2309.02  229.09   1
  -1  -6  -8 2292.84  137.93   4
  -1  -6  -7  142.53  111.74   1
   1   6  -7  236.64   61.68   2
   1   6  -6 2352.80  158.59   2
  -1  -6  -6 2320.94  226.90   1
  -1   6   6 2590.41  201.73   4
  -1  -6  -5  234.58   98.20   1
   1  -6   5   92.87   56.87   1
   1   6  -5  167.72   63.93   2
  -1   6   5  183.76   60.43   4
   1  -6   4  949.45  120.37   1
   1   6  -4 1080.38  114.10   2
  -1  -6  -4 1009.11  151.21   1
  -1   6   4  879.49  117.33   4
   1   6  -4 1030.11  118.12   3
   1   6  -3 2025.24  164.03   3
  -1  -6  -3 1940.11  151.59   2
   1   6  -3 2259.29  160.03   2
  -1  -6  -3 2153.43  202.01   1
   1  -6   3 1942.80  163.76   1
  -1   6   3 2120.06  168.44   4
   1   6  -2  821.70  104.82   3
  -1  -6  -2  759.58   99.77   2
  -1  -6  -2  910.62  139.46   1
  -1   6   2  996.10  113.49   4
   1  -6   2  904.72  121.51   1
  -1  -6  -1  962.62  107.28   2
   1   6  -1 1016.76  113.66   3
  -1  -6  -1 1058.75  150.50   1
   1  -6   1  976.80  119.67   1
  -1   6   1 1136.62  114.91   4
   1  -6   0   59.26   43.12   1
  -1  -6   0   77.94   75.68   1
  -1  -6   0   19.50   31.00   2
   1   6   0   31.48   28.15   3
  -1   6   0   14.42   36.16   4
  -1  -6   1  992.75  145.33   1
  -1  -6   1  865.76   99.72   2
   1  -6  -1  845.78  112.72   1
  -1   6  -1 1038.10  111.17   4
   1   6   1  860.87  106.31   3
   1   6   2  806.70  104.94   3
  -1  -6   2  954.18  144.58   1
   1  -6  -2  747.28   47.47   2
  -1  -6   2  826.99  100.10   2
   1  -6  -2  978.83  122.62   1
  -1   6  -2 1044.66  107.81   4
   1   6   3 1754.07  149.84   3
   1  -6  -3 1666.23   81.85   2
  -1   6  -3 1847.46  139.00   4
  -1  -6   3 1926.05  202.50   1
  -1  -6   3 1682.13  136.94   2
   1  -6  -3 1916.24  165.73   1
  -1  -6   4  970.16  101.62   2
  -1  -6   4 1096.83  157.12   1
   1   6   4 1062.03  116.96   3
   1  -6  -4 1027.62  121.83   1
   1  -6  -4 1034.86   73.36   2
  -1  -6   5   75.41   44.85   2
   1  -6  -5  145.26   65.33   1
   1  -6  -5   54.70   22.25   2
   1   6   5   38.80   49.07   3
  -1  -6   5  117.32   67.33   1
   1   6   6 2293.65  172.67   3
  -1  -6   6 2162.34  153.59   2
   1  -6  -6 2452.97  187.69   1
  -1  -6   6 2473.07  226.34   1
   1  -6  -6 2523.77  131.16   2
   1  -6  -7  228.63   67.53   1
  -1  -6   7  314.16  104.52   1
   1  -6  -7  190.88   43.78   2
   1   6   7  172.75   54.46   3
  -1  -6   8 1951.88  214.15   1
   1   6   8 2090.13  164.95   3
   1  -6  -8 2140.51  179.02   1
  -1  -6   9  487.30  132.86   1
   1   6   9  479.77   90.33   3
   1  -6  -9  448.85   91.28   1
   1   6  10 1176.94  138.13   3
  -1  -6  10 1338.71  181.00   1
   1  -6 -10 1503.48  154.72   1
  -1  -6  11   77.30   63.32   1
   1   6  11   53.19   46.52   3
   1   6  12  988.00  123.11   3
   1   6  13  172.86   65.67   3
  -1   6 -14  426.95   31.09   2
   1   6  14  764.28  123.50   3
   1   6  15  177.96   71.03   3
  -1   6 -15  115.60   20.58   2
   1   6  16  438.94   97.55   3
  -1   6 -16  397.59   42.35   2
   1   6  17  210.47   77.60   3
  -1  -6  17  351.50   96.97   3
  -1   6 -17  283.61   40.26   2
  -1  -6  18  151.57   62.33   3
  -1   6 -18  121.88   32.49   2
   1   6  18  113.37   71.31   3
  -1   6 -19  357.85   52.37   2
   1  -6 -19  367.22   91.35   4
   1   6  19  451.94  107.81   3
  -1  -6  19  315.04   82.63   3
  -1  -6  20  177.26   74.19   3
  -1   6 -20   94.58   29.79   2
   1  -6 -20  138.95   72.33   4
   1   6  20  104.11   70.29   3
  -1   6 -21   47.18   25.19   2
  -1  -6  21  137.41   75.27   3
   1   6  21   89.12   67.10   3
   1  -6 -21  108.03   80.21   4
  -1   6 -22   37.19   36.96   2
  -1  -6  22    7.63   48.81   3
   1  -6 -22   22.50   54.34   4
   1   6  22   63.97   55.16   3
  -1   6 -23  228.66   55.15   2
  -1  -6  23   61.36   62.01   3
   1  -6 -23  294.37  102.34   4
   1   6  23  368.90   99.95   3
   1  -6 -24   -9.26   56.32   4
  -1   6 -24   60.09   31.65   2
  -1  -6  24  160.08   69.58   3
   1   6  24   -5.20   51.68   3
  -1  -6  25   36.59   77.88   3
   1  -6 -25   48.69   55.81   4
  -1   6 -25  154.17   51.67   2
   1   6  25  235.51   95.41   3
   1  -6 -26  182.62  102.34   4
  -1   6 -26   84.54   44.03   2
   1   6  26  157.88   86.54   3
  -1   6 -26   36.17   47.89   4
  -1  -6  26  146.84   79.23   3
  -1  -6  27 -127.16   84.82   3
  -1   6 -27   59.85   48.85   2
  -1   6 -27  -34.73   53.35   4
   1   6  27  -14.16   55.70   3
  -1   6 -28    7.42   32.71   2
  -1   6 -28   59.38   80.05   4
   1   6  28 -141.88   78.32   3
   1  -6 -28   78.05   70.16   4
  -1  -6  28 -141.84   80.48   3
   1  -6 -29   44.73   90.14   4
  -1  -6  29    0.12   55.45   3
  -1   6 -29  158.25   88.03   4
  -1   6 -29   87.46   54.30   2
   1   6  29   86.95   78.76   3
   1  -6 -30  -46.44   79.39   4
  -1  -6  30   96.41   75.16   3
  -1   6 -30  170.66  108.57   4
   1  -6 -31  -38.60   74.07   4
  -1   6 -31  192.16  109.07   4
  -1  -6  31   75.18   70.21   3
   1   6  31   10.11   81.15   3
   1  -6 -32  233.33  107.81   4
  -1  -6  32  198.08  112.02   3
  -1   6 -32   20.62   75.77   4
  -1  -7 -27   36.96   58.15   4
  -1   7  27  155.14  115.44   3
   1   7 -27   73.82   64.73   2
  -1  -7 -26 -114.29   87.81   4
  -1   7  26   25.38   68.43   3
   1   7 -26  -44.07   37.16   2
  -1   7  25   64.14   94.86   3
   1   7 -25  125.24   61.10   2
  -1  -7 -25   80.24   57.43   4
  -1  -7 -24  163.52   89.90   4
  -1   7  24   68.83   88.02   3
   1   7 -24  126.80   64.29   2
  -1   7  23   55.07   73.04   3
   1   7 -23  148.11   70.50   2
  -1  -7 -23   57.62   62.82   4
  -1  -7 -22  -15.02   54.91   4
  -1   7  22   41.44   77.31   3
   1   7 -22   -6.18   35.80   2
   1   7 -21   53.45   38.96   2
  -1  -7 -21  101.87   60.78   4
   1   7 -20  121.68   50.19   2
  -1  -7 -20  125.71   69.65   4
  -1  -7 -19  183.83   65.73   4
   1   7 -19   96.38   42.34   2
  -1   7  19  134.85   55.99   3
  -1  -7 -18   56.41   47.35   4
   1   7 -18   57.73   37.26   2
  -1   7  18   47.76   73.06   3
  -1  -7 -17  145.96   75.01   4
   1   7 -17  166.70   53.77   2
  -1   7  17  354.98  117.46   3
   1   7 -16   61.06   37.12   2
  -1  -7 -16    8.16   41.36   4
  -1   7  16   63.53   86.33   3
  -1  -7 -15  659.69  105.95   4
   1   7 -15  451.29   77.36   2
  -1   7  15  548.66  126.84   3
  -1  -7 -14   -3.89   29.58   4
   1   7 -14   86.23   41.61   2
  -1   7  14   91.36   78.29   3
   1   7 -13  771.97  102.13   2
  -1   7  13  835.98  151.17   3
  -1  -7 -13  705.21   99.84   4
  -1  -7 -13  606.72  136.71   1
  -1   7  12  123.20   99.72   3
  -1  -7 -12  125.53   44.39   4
  -1  -7 -12  192.15  124.23   1
   1   7 -12  111.78   45.47   2
   1   7 -11  910.32  110.22   2
  -1  -7 -11  926.70  158.76   1
  -1   7  11 1008.16  164.66   3
  -1  -7 -10  183.19  108.48   1
  -1   7  10  126.71   78.93   3
   1   7 -10  175.41   62.37   2
  -1  -7  -9  646.21  136.49   1
   1   7  -9  581.54   84.86   2
  -1   7   9  647.69  128.78   3
  -1   7   8  325.64  102.95   3
   1   7  -8  229.30   65.82   2
  -1  -7  -8  387.81  109.37   1
  -1   7   7  503.79  121.10   3
  -1  -7  -7  446.18  120.42   1
   1   7  -7  464.25   79.91   2
   1   7  -6    8.56   38.17   2
  -1  -7  -6  128.50   82.54   1
  -1  -7  -5  125.82   74.07   1
   1  -7   5  104.25   61.12   1
  -1  -7  -4  399.90  105.99   1
   1  -7   4  197.15   64.95   1
   1  -7   3   64.68   46.53   1
  -1  -7  -3   69.68   65.88   1
   1  -7   2  525.33   96.88   1
  -1  -7  -2  553.60  117.78   1
  -1   7   2  604.47  101.15   4
   1  -7   1  104.48   52.05   1
  -1  -7  -1  114.84   48.95   1
  -1   7   1   69.44   40.50   4
   1  -7   0  125.30   61.29   1
  -1  -7   0  155.24   68.21   1
  -1   7   0   78.89   42.24   4
  -1  -7   1   64.10   74.89   1
  -1   7  -1   41.49   33.03   4
   1  -7  -1   95.67   52.62   1
  -1   7  -2  472.42   78.35   4
   1  -7  -2  494.43   93.08   1
  -1  -7   2  317.95   90.58   1
  -1   7  -3   89.64   42.28   4
  -1  -7   3   79.05   60.65   1
   1  -7  -3   69.00   45.75   1
   1   7   3   89.73   56.22   3
   1   7   4  419.96   90.91   3
  -1  -7   4  207.72   93.85   1
   1  -7  -4  324.89   77.89   1
  -1   7  -4  223.22   57.08   4
   1  -7  -5  247.85   62.82   1
   1   7   5  240.47   75.02   3
  -1  -7   5  202.39   90.94   1
  -1  -7   6   68.42   71.41   1
   1  -7  -6   91.14   43.39   1
   1   7   6   21.56   38.51   3
   1  -7  -7  587.94  108.43   1
  -1  -7   7  516.09  124.87   1
   1   7   7  614.41   94.85   3
  -1  -7   8  236.70   88.09   1
   1  -7  -8  206.12   70.90   1
   1   7   8  274.72   70.47   3
   1  -7  -9  604.20  106.00   1
  -1  -7   9  450.09  117.49   1
   1   7   9  723.29  111.38   3
   1  -7 -10  167.81   75.11   1
   1   7  10  178.91   73.78   3
  -1  -7  10  229.41  100.93   1
   1  -7 -11 1059.91  141.88   1
   1   7  11  946.99  141.62   3
   1  -7 -12   62.34   63.98   1
   1   7  12  205.17   77.99   3
   1   7  13  767.46  122.35   3
   1  -7 -13  823.52  129.17   1
   1   7  14   31.32   61.15   3
   1  -7 -14   71.26   62.11   1
   1   7  15  524.07  110.09   3
   1   7  16   67.40   52.31   3
   1   7  17  244.54   81.35   3
   1   7  18  124.06   64.97   3
   1   7  19  124.56   72.75   3
   1   7  20   90.40   68.63   3
   1   7  21   51.45   47.81   3
   1   7  22   33.78   48.27   3
  -1   7 -23   51.85   52.54   4
   1   7  23   37.34   59.92   3
  -1  -7  23   13.11   56.51   3
  -1  -7  24  232.73   96.70   3
  -1   7 -24  305.76  104.81   4
   1   7  24  126.11   86.93   3
  -1  -7  25    0.12   78.54   3
   1   7  25   89.68   81.68   3
  -1   7 -25  -79.46   66.53   4
  -1  -7  26   22.91   69.72   3
  -1   7 -26   55.50   51.00   4
   1   7  26  162.15   75.03   3
  -1  -7  27  147.72   98.05   3
   1  -7 -27  227.83  102.08   4
   1   7  27   94.34   85.81   3
  -1  -8 -22   -2.14   48.82   4
  -1   8  22   96.77  123.89   3
  -1  -8 -21   66.92   52.60   4
  -1   8  21  123.95  104.28   3
  -1  -8 -20   30.71   51.07   4
  -1   8  20  -41.10   72.46   3
  -1  -8 -19  134.17   57.38   4
  -1   8  19  176.72  117.11   3
  -1  -8 -18 -150.97   87.18   1
  -1   8  18   57.63   70.71   3
  -1  -8 -18  -64.30   58.62   4
  -1  -8 -17   36.58   69.82   1
  -1   8  17  176.31   92.50   3
  -1   8  16  -45.22   66.07   3
  -1  -8 -16    0.12   55.55   1
  -1  -8 -15  -67.16   62.52   1
  -1   8  15   43.37   68.19   3
  -1  -8 -14   22.56   58.81   1
  -1   8  14  -11.32   66.33   3
  -1  -8 -13   13.91   50.73   1
   1   8 -13   31.89   33.06   2
  -1   8  13  -26.94   68.64   3
  -1  -8 -12   75.86   53.65   1
   1   8 -12   -4.01   34.75   2
  -1  -8 -11  -66.34   49.43   1
   1   8 -11   14.60   38.35   2
  -1   8  11  -40.25   77.10   3
  -1   8  10  -70.43   64.60   3
  -1  -8 -10   28.62   61.17   1
   1   8 -10   56.34   44.74   2
  -1   8   9   86.86   68.76   3
  -1  -8  -9   39.92   68.19   1
  -1   8   8  176.79   76.04   3
  -1  -8  -8  107.97   73.83   1
  -1  -8  -7  148.81   97.42   1
  -1   8   7  123.35   76.50   3
  -1   8   6  224.09  112.71   3
  -1  -8  -6  201.28   81.50   1
  -1  -8  -5   92.02   81.91   1
   1  -8   4  196.58   97.30   1
  -1  -8  -4  156.44  125.43   1
   1  -8   3  796.78  138.07   1
  -1  -8  -3  739.94  137.70   1
  -1  -8  -2  155.79  106.33   1
   1  -8   2   63.42   83.59   1
  -1  -8  -1  481.03  138.68   1
   1  -8   1  466.70  106.63   1
  -1  -8   0  225.57  106.41   1
   1  -8   0   21.42   53.23   1
  -1  -8   1  527.40  122.48   1
   1  -8  -1  595.95  111.52   1
  -1  -8   2  121.48   98.47   1
   1  -8  -2  218.02   78.52   1
   1   8   2  204.63   81.16   3
   1  -8  -3  586.69  114.32   1
   1   8   3  711.29  124.70   3
  -1  -8   3  845.82  159.67   1
   1   8   4   81.74   58.48   3
   1  -8  -4  -12.98   51.57   1
  -1  -8   4   89.64   85.22   1
   1  -8  -5  135.31   71.52   1
  -1  -8   5  230.54   93.46   1
   1   8   5  157.99   56.10   3
  -1  -8   6  155.20   96.64   1
   1   8   6   85.59   47.58   3
   1  -8  -6  138.04   76.10   1
   1  -8  -7  246.59   90.80   1
  -1  -8   7  141.24   95.73   1
   1   8   7  170.98   73.24   3
  -1  -8   8   76.19   71.35   1
   1  -8  -8  192.31   87.11   1
   1   8   8  127.78   61.56   3
  -1  -8   9   19.78   62.24   1
   1  -8  -9  128.48   76.20   1
   1   8   9   97.23   53.19   3
   1  -8 -10   43.78   41.30   1
   1   8  10   34.97   47.27   3
  -1  -8  10  -29.72   58.43   1
   1  -8 -11   56.81   54.17   1
   1   8  11  -72.67   54.21   3
   1  -8 -12   96.04   63.45   1
   1   8  12  -59.78   42.15   3
   1   8  13  -96.61   75.98   3
   1  -8 -13    8.21   41.29   1
   1   8  14   13.84   41.28   3
   1  -8 -14    5.73   49.37   1
   1  -8 -15   58.92   68.00   1
   1   8  15   93.37   65.64   3
   1  -8 -16   86.46   56.92   1
   1   8  16   15.37   43.39   3
   1   8  17   57.77   53.41   3
   1  -8 -17  -27.74   55.93   1
   1   8  18  103.05   67.99   3
   1  -8 -18  -41.16   63.08   1
   1   8  19   94.67   73.60   3
   1  -8 -19  115.80   52.30   1
   1   8  20  -75.69   64.88   3
   1   8  21   32.04   58.60   3
   1   8  22   45.91   75.28   3
  -1   9  13   35.98   58.66   3
  -1  -9 -13   15.33   65.47   1
  -1   9  12   80.25   74.16   3
  -1  -9 -12  213.62  101.29   1
  -1   9  11  157.03   93.13   3
  -1  -9 -11   95.74   73.15   1
  -1   9  10  174.23   86.24   3
  -1  -9 -10 -132.17   83.25   1
  -1  -9  -9  -13.48   67.95   1
  -1   9   9   41.24   66.77   3
  -1  -9  -8   37.46   72.33   1
  -1   9   8   31.47   60.11   3
  -1   9   7   52.29   68.74   3
  -1  -9  -7   21.82   65.14   1
  -1   9   6   72.87   84.37   3
  -1  -9  -6  -93.40   72.69   1
  -1   9   5  112.98   79.39   3
  -1  -9  -5  -76.62   82.53   1
  -1  -9  -4  107.40   64.75   1
   1  -9   3   31.69   55.43   1
  -1  -9  -3  -16.44   77.54   1
   1  -9   2   72.79   72.47   1
  -1  -9  -2   75.06   92.06   1
   1  -9   1   95.58   78.92   1
  -1  -9  -1  260.77  107.52   1
   1   9   0   36.95   54.81   3
  -1  -9   0  172.12  104.77   1
   1  -9   0  176.48   74.50   1
   1  -9  -1   71.45   82.67   1
  -1  -9   1   26.82   61.30   1
   1   9   1   -9.32   42.35   3
  -1  -9   2  179.60  103.66   1
   1  -9  -2  153.85   76.93   1
   1   9   2  126.39   68.60   3
   1  -9  -3   32.96   41.90   1
   1   9   3   17.81   43.66   3
  -1  -9   4   20.63   72.91   1
   1   9   4   21.44   52.74   3
   1  -9  -4   28.51   40.62   1
   1   9   5  -13.01   43.87   3
   1  -9  -5  -63.00   41.97   1
  -1  -9   5  -15.93   61.78   1
  -1  -9   6    0.13   57.37   1
   1  -9  -6   56.61   62.36   1
   1   9   6  -51.14   54.73   3
   1  -9  -7   59.89   44.07   1
  -1  -9   7 -106.19   76.48   1
   1   9   7    3.29   50.32   3
   1  -9  -8   33.05   66.09   1
  -1  -9   8   97.03   85.18   1
   1   9   8   21.78   53.78   3
  -1  -9   9   38.48  105.78   1
   1   9   9   20.21   44.83   3
   1  -9  -9   75.85   59.18   1
   1   9  10 -158.55   73.89   3
   1  -9 -10 -104.33   65.61   1
   1  -9 -11  190.47   94.69   1
   1   9  11   97.06   77.03   3
   1  -9 -12  174.03   84.80   1
   1   9  12  260.95   96.41   3
   1  -9 -13   51.61   63.50   1
   1   9  13   98.77   76.59   3
   2   0   0 8460.59  246.04   2
  -2   0   0 8378.83  192.04   1
   2   0  -1 3184.22  158.36   2
  -2   0   1 3064.51  118.16   1
   2   0   1 3054.00  150.95   2
  -2   0  -232506.49  434.10   3
   2   0   233565.38  499.77   2
   2   0  -233044.47  501.71   2
  -2   0   231459.72  380.23   1
   2   0   3  908.14   90.33   2
  -2   0  -3 1055.12  107.68   2
   2   0  -3 1037.92  111.85   2
   2   0  -3  854.09   71.01   1
  -2   0  -3  885.88   77.12   3
  -2   0   3  829.64   67.03   1
  -2   0  -423182.41  411.53   2
  -2   0  -423415.63  388.46   3
   2   0  -423312.11  432.76   2
   2   0   423322.41  426.39   2
  -2   0   422663.58  382.37   3
  -2   0   422093.09  334.47   1
   2   0  -422333.44  332.43   1
   2   0   5  989.54   87.16   3
  -2   0  -5 1088.08   89.76   3
  -2   0  -5 1307.86  113.93   2
   2   0  -5 1358.73  142.84   2
   2   0   5 1126.56  101.27   2
  -2   0   5 1076.09   90.06   3
   2   0  -5 1350.16   96.23   1
  -2   0  -621394.24  391.89   3
   2   0   620351.71  417.48   2
  -2   0  -621111.25  413.56   2
   2   0  -620965.29  434.74   2
  -2   0   621253.97  444.33   4
  -2   0   620628.37  389.29   3
   2   0  -620885.98  349.69   1
   2   0   620342.31  383.42   3
   2   0   7   94.10   36.83   3
  -2   0   7   94.25   39.68   4
   2   0  -7   88.04   35.60   1
  -2   0  -7  115.21   39.03   3
   2   0  -7   99.05   56.46   2
  -2   0   7   92.72   36.27   3
   2   0   8 2240.00  136.72   3
   2   0  -8 2298.63  137.42   3
  -2   0  -8 2529.77  145.07   3
   2   0  -8 2490.04  164.38   2
  -2   0  -8 2330.24  147.22   2
  -2   0   8 2380.94  141.87   3
   2   0  -8 2426.71  131.59   1
  -2   0   8 2547.76  168.28   4
   2   0  -9 2235.77  132.84   1
  -2   0  -9 2299.00  152.75   2
   2   0  -9 2214.47  157.57   2
  -2   0  -9 2263.04  148.15   3
  -2   0   9 2134.08  139.45   3
   2   0   9 2269.72  143.41   3
   2   0  -9 2244.22  142.25   3
  -2   0   9 2361.89  164.73   4
  -2   0  10  764.00  100.45   4
  -2   0 -10  670.84   81.51   3
   2   0  10  769.55   88.18   3
   2   0 -10  896.72  111.27   2
   2   0 -10  822.70   87.04   3
  -2   0  10  693.81   80.89   3
   2   0 -10  810.28   86.65   1
  -2   0 -10  809.78   96.27   2
   2   0  11 1725.57  138.22   3
  -2   0 -11 1680.85  135.51   3
  -2   0 -11 1864.36  141.30   2
   2   0 -11 2045.21  174.61   2
  -2   0  11 1827.44  138.64   3
  -2   0  11 1852.87  153.06   4
   2   0 -11 1696.69  133.11   3
   2   0  12 5925.06  264.50   3
  -2   0  12 6112.86  257.69   3
  -2   0 -12 6331.93  267.96   3
  -2   0 -12 6079.81  261.66   2
   2   0 -12 5427.61  248.47   3
   2   0 -12 5834.44  269.46   4
  -2   0  12 6294.54  290.26   4
  -2   0 -13   91.36   49.70   2
   2   0  13   77.48   39.09   3
   2   0 -13  186.19   50.19   3
  -2   0 -13  120.34   38.76   3
   2   0 -13   90.23   54.10   4
  -2   0  13  103.87   32.98   4
  -2   0  13  145.38   49.16   3
   2   0  14 2591.03  188.95   3
   2   0 -14 2735.46  189.57   3
  -2   0  14 2843.38  191.66   3
   2   0 -14 2864.47  203.29   4
  -2   0 -14 2918.92  200.03   3
   2   0 -15  167.06   65.35   4
   2   0  15  189.63   61.55   3
  -2   0  15  159.35   46.91   3
   2   0 -15  173.37   53.82   3
  -2   0 -15  181.57   59.55   3
   2   0 -16  567.18  104.22   4
   2   0  16  470.84   83.62   3
  -2   0  16  452.81   82.71   3
   2   0  17  178.32   69.00   3
  -2   0  17   55.15   36.75   3
   2   0 -17   96.49   62.60   4
   2   0 -18  691.11  119.68   4
  -2   0  18  599.31  102.32   3
   2   0  18  492.39   91.62   3
   2   0 -19  112.28   73.54   4
   2   0  19   67.74   61.03   3
  -2   0  19   79.92   51.45   3
   2   0  20 2374.37  209.21   3
   2   0 -20 2585.88  231.78   4
  -2   0  20 2369.31  210.62   3
   2   0  21  303.14   99.38   3
   2   0 -21  262.21  105.36   4
  -2   0  21  154.88   85.48   3
   2   0 -22 2681.65  251.74   4
  -2   0  22 2286.18  218.22   3
   2   0  22 2281.84  211.03   3
   2   0  23   -6.70   54.21   3
   2   0 -23  138.42   75.60   4
  -2   0  23   15.77   47.07   3
   2   0  24   73.82   56.92   3
  -2   0  24   82.07   53.47   3
   2   0 -24  134.66   76.81   4
   2   0  25  108.18   96.14   3
  -2   0  25  141.52  101.23   3
   2   0 -25  202.81  111.67   4
   2   0  26 3572.69  303.77   3
  -2   0  26 3528.79  303.04   3
   2   0 -26 4016.53  329.60   4
   2   0  27  946.37  167.39   3
  -2   0  27  923.51  173.33   3
   2   0 -27  970.21  183.63   4
   2   0  28  192.00   75.94   3
  -2   0  28   91.64   73.89   3
   2   0 -28   98.76   84.51   4
   2   0  29 -175.19   94.75   3
  -2   0  29   18.30   54.99   3
  -2   0 -29   92.98   86.03   4
   2   0 -29    8.48   57.89   4
   2   0  30   46.15   76.54   3
   2   0 -30   -3.75   74.88   4
  -2   0 -30   35.56   66.46   4
  -2   0  30   44.22   73.09   3
  -2   0 -31  459.24  165.68   4
   2   0  31  346.91  101.39   3
  -2   0  31  204.71   96.72   3
   2   0 -31  291.22  116.09   4
   2   0  32 -118.68   87.03   3
  -2   0  32  -60.02   59.11   3
  -2   0 -32   49.51   84.52   4
   2   0 -32  -93.73   95.07   4
   2   0  33  -61.62   76.49   3
  -2   0 -33    1.56   71.15   4
  -2   0  33   73.51   89.89   3
   2   0 -33  -34.53   65.46   4
   2   0  34  -47.68   61.91   3
  -2   0  34  -11.02   70.49   3
  -2   0 -34   49.72   86.99   4
   2   0 -34  180.29  104.61   4
   2   0  35  -91.73   62.36   3
  -2   0  35 -190.32  119.18   3
  -2   0 -35  -11.80   83.54   4
   2   0 -35  -20.42   65.93   4
   2   0  36    0.15   63.90   3
  -2   0  36   22.44   77.01   3
  -2   0 -36  -94.08   94.62   4
   2   0 -36   69.48   74.08   4
   2   0  37  -58.09   86.03   3
  -2   0  37   52.96   78.19   3
  -2   0 -37  103.74  101.61   4
   2   0 -37  -12.19   71.41   4
   2   0  38  162.53   99.71   3
  -2   0  38 -106.30   98.30   3
  -2   0 -38 -129.62   98.10   4
   2   0 -38   56.38   86.71   4
   2   0  39   18.63   84.77   3
  -2   0  39   67.25   95.54   3
  -2   0 -39  -57.15   96.32   4
   2   0 -39    4.93   82.43   4
   2  -1  39   52.10   97.53   3
  -2   1  39    0.18  122.29   3
  -2  -1 -39  -56.96   86.10   4
   2   1 -39  -32.72   75.25   4
  -2  -1 -38  223.30  151.19   4
   2  -1  38   85.91  108.83   3
  -2   1  38   25.08   86.54   3
   2   1 -38  102.24   79.01   4
   2  -1  37   51.60   91.24   3
  -2   1  37    0.17   72.17   3
  -2  -1 -37   56.12   94.06   4
   2   1 -37   42.13   69.55   4
   2  -1  36  319.04  135.97   3
  -2  -1 -36   91.12   92.43   4
  -2   1  36  -73.23   88.52   3
   2   1 -36  315.67  132.46   4
  -2   1  35   19.84   68.25   3
  -2  -1 -35  -30.80   93.15   4
   2   1 -35  -66.38   85.24   4
   2   1 -34  175.58  127.19   4
   2  -1  34  281.47  123.88   3
  -2   1  34  -19.98   72.76   3
  -2  -1 -34  145.66  106.41   4
   2  -1  33   43.20   81.42   3
  -2   1  33  -29.50   82.93   3
   2   1 -33   41.38   70.87   4
  -2  -1 -33  -22.87   78.94   4
  -2  -1 -32  207.72  129.43   4
  -2   1  32  229.02   91.90   3
   2  -1  32  230.33   99.07   3
   2   1 -32  104.32   95.03   4
   2   1 -31  -86.71   68.21   4
   2  -1  31  -36.30   75.16   3
  -2   1  31  -34.72   66.88   3
  -2  -1 -31  152.13  109.04   4
  -2  -1 -30  239.30  115.96   4
   2  -1  30   44.99   60.89   3
  -2   1  30  243.73  104.87   3
   2   1 -30   -7.07   61.33   4
   2  -1  29   85.27   69.03   3
  -2   1  29  -18.33   76.48   3
  -2  -1 -29  -77.73   73.25   4
   2   1 -29   71.34   91.79   4
   2  -1  28  -84.77   70.84   3
   2   1 -28   69.60   72.71   4
  -2   1  28  -35.55   76.70   3
  -2  -1 -28  -38.23   58.74   4
   2  -1  27  356.07  114.76   3
  -2   1  27  308.40   99.14   3
  -2  -1 -27  432.33  130.81   4
   2   1 -27  521.37  130.42   4
   2   1 -26  219.49   93.72   4
   2  -1  26   27.60   68.74   3
  -2   1  26   44.08   67.63   3
   2  -1  25  679.26  134.37   3
  -2   1  25  629.43  125.40   3
   2   1 -25  777.33  148.66   4
   2  -1  24   55.60   46.80   3
  -2   1  24  116.20   68.84   3
   2   1 -24   -8.25   50.21   4
   2  -1  23  625.46  129.73   3
  -2   1  23  665.36  127.15   3
   2   1 -23  659.89  126.45   4
   2  -1  22  231.51   85.93   3
  -2   1  22  235.24   80.35   3
   2   1 -22  369.87   95.63   4
   2  -1  21  942.41  152.14   3
  -2   1  21  734.45  127.55   3
   2   1 -21  824.07  129.61   4
   2  -1  20  124.08   77.99   3
  -2   1  20  106.64   56.53   3
   2   1 -20  157.14   75.26   4
  -2   1  19 1248.46  152.48   3
   2   1 -19 1512.07  171.75   4
   2  -1  19 1348.71  158.70   3
   2   1 -18  661.52  115.73   4
   2  -1  18  436.97  102.64   3
  -2   1  18  484.65  105.60   3
   2  -1  17 1565.03  162.46   3
  -2   1  17 1627.37  167.04   3
   2   1 -17 1765.96  173.26   4
  -2  -1 -16 1312.45  136.59   3
   2  -1  16 1667.65  166.71   3
   2   1 -16 1351.17  139.86   3
   2   1 -16 1612.50  165.09   4
  -2   1  16 1511.96  157.33   3
   2   1 -15 1846.35  176.79   2
  -2   1  15 1600.99  161.96   3
   2   1 -15 1886.34  168.33   4
   2   1 -15 1807.23  153.67   3
  -2  -1 -15 1710.08  154.48   3
   2  -1  15 1740.77  176.51   3
   2   1 -14 6078.01  291.01   4
  -2  -1 -14 5727.66  273.06   3
   2   1 -14 5868.83  297.79   2
  -2   1  14 6011.94  289.49   3
   2   1 -14 6049.43  272.20   3
   2  -1  14 6411.89  300.00   3
   2   1 -14 6182.66  284.78   1
   2  -1  13  672.88  112.08   3
   2   1 -13  767.58  114.66   4
   2   1 -13  834.00  134.25   2
  -2  -1 -13  638.02   88.96   3
   2   1 -13  698.41   98.58   1
  -2   1  13  625.35  105.61   3
   2   1 -13  610.90   83.48   3
   2  -1  12 6754.44  301.43   3
  -2  -1 -12 6805.60  278.88   3
   2   1 -12 7105.38  304.75   2
  -2   1  12 6910.39  292.50   3
   2   1 -12 6938.03  263.25   3
   2   1 -12 6487.52  276.22   4
   2   1 -12 7053.47  286.48   1
   2  -1  11 3263.37  205.03   3
  -2  -1 -11 3197.19  181.77   3
   2   1 -11 3730.34  227.48   2
  -2   1  11 3393.77  204.29   3
   2   1 -11 3060.55  172.33   3
  -2   1  11 3307.29  214.02   4
   2   1 -11 3257.72  189.26   1
   2  -1  1011269.60  351.38   3
   2   1 -1010872.26  302.01   3
  -2   1  1011056.25  349.31   3
   2   1 -1011432.55  370.80   2
   2   1 -1011174.22  336.43   1
  -2  -1 -1010875.24  321.66   3
  -2   1  1011786.71  392.34   4
  -2  -1  -9 2590.00  152.69   3
   2   1  -9 2609.71  142.82   3
  -2   1   9 2554.12  172.95   3
   2   1  -9 2891.64  170.72   1
   2  -1   9 2619.05  169.67   3
  -2   1   9 2678.01  183.74   4
   2   1  -9 3269.24  214.14   2
   2  -1   8 8740.97  296.07   3
   2   1  -8 8855.02  308.46   2
   2   1  -8 7980.87  232.25   3
  -2   1   8 8630.29  296.78   3
   2   1  -8 8752.90  286.22   1
  -2  -1  -8 8613.08  255.48   3
  -2   1   8 9199.80  334.56   4
   2   1  -7 4873.97  224.00   2
   2  -1   7 4634.72  212.15   3
  -2   1   7 4852.73  235.38   4
   2   1  -7 4469.31  167.55   3
  -2  -1  -7 4415.31  170.84   3
  -2   1   7 4177.58  206.69   3
   2   1  -7 4813.89  204.44   1
  -2  -1  -6 3513.86  139.81   3
   2   1  -6 3615.45  192.09   2
   2   1  -6 3407.40  135.97   3
  -2   1   6 3646.69  195.29   4
  -2   1   6 3331.16  182.08   3
   2   1  -6 3632.17  172.43   1
   2  -1   6 3530.04  159.86   2
   2   1  -5  164.10   61.40   2
   2   1  -5  231.23   49.39   1
  -2  -1  -5  175.89   34.42   3
   2  -1   5  130.93   32.85   2
  -2  -1  -4 1142.79   71.15   3
   2  -1   4 1197.19   89.96   2
   2   1  -4 1161.74  102.56   2
   2   1  -4 1168.08   92.11   1
   2   1  -3  224.32   42.42   1
  -2  -1  -3  183.80   28.12   3
  -2   1   3  159.57   38.75   2
   2  -1   3  298.18   47.50   2
   2   1  -3  206.90   47.65   2
  -2  -1  -2 1709.95   76.55   3
   2   1  -2 1905.50  128.67   2
  -2   1   2 1810.50  115.71   2
   2  -1   2 1921.14  111.17   2
  -2  -1  -1 8135.43  158.50   3
   2  -1   1 8514.95  226.92   2
   2   1  -1 8673.38  269.29   2
  -2  -1  -1 8148.59  243.16   1
  -2   1   1 8078.88  234.40   2
  -2   1   0   45.26   25.02   2
  -2  -1   0   75.49   37.37   1
  -2   1   0    9.15    6.93   1
   2   1   0   84.38   41.94   2
   2  -1   0   42.52   29.47   2
   2   1   1 9644.29  286.65   2
   2  -1  -1 9502.66  244.81   2
  -2  -1   1 9233.67  166.04   3
  -2  -1   1 9081.20  254.60   1
  -2   1  -1 9374.31  242.50   2
  -2   1  -2 1709.11  107.02   2
   2   1   2 1683.82  128.13   2
   2  -1  -2 1548.43  102.74   2
  -2  -1   2 1650.70   72.94   3
  -2  -1   2 1482.24  106.31   1
  -2   1  -3  164.06   32.37   2
   2   1   3  166.50   44.54   2
   2  -1  -3  126.04   18.24   1
  -2  -1   3  140.32   36.11   1
   2  -1  -3  149.00   40.19   2
  -2   1  -3  150.70   42.55   3
  -2  -1   3  174.01   24.95   3
   2   1   4 1698.26   82.43   3
   2   1   4 1783.13  128.95   2
  -2   1  -4 1669.19  130.18   3
  -2   1  -4 1729.71  104.58   2
   2  -1  -4 1830.04  117.49   2
  -2  -1   4 1736.25   84.32   3
   2  -1  -4 1573.21   64.76   1
  -2  -1   4 1598.51  109.12   1
  -2  -1   5  205.06   46.09   1
   2   1   5  193.20   32.03   3
  -2   1  -5  200.54   44.90   3
  -2  -1   5  254.53   38.91   3
   2  -1  -5  266.87   53.04   2
   2   1   5  186.55   48.32   2
  -2   1  -5  235.80   40.34   2
   2  -1  -5  248.45   31.23   1
   2   1   6 2593.65  117.62   3
  -2   1  -6 2517.30  160.49   3
   2   1   6 2720.51  165.85   2
  -2   1  -6 2579.30  132.12   2
  -2  -1   6 2578.85  120.60   3
   2  -1  -6 2786.34  158.43   2
  -2  -1   6 2560.57  147.34   1
  -2  -1   6 2529.25  147.51   4
   2  -1  -6 2611.73  102.73   1
   2   1   7 3451.81  146.15   3
  -2   1  -7 4003.47  200.93   3
  -2  -1   7 3600.68  179.66   1
   2  -1  -7 4331.84  206.39   2
  -2  -1   7 3769.50  155.47   3
  -2  -1   7 3795.39  188.74   4
  -2   1  -7 3605.60  160.68   2
   2   1   8 7920.98  231.80   3
  -2   1  -8 8806.61  301.72   3
  -2   1  -8 8075.46  246.53   2
  -2  -1   8 8209.40  245.68   3
   2  -1  -8 8284.27  287.75   2
  -2  -1   8 8211.37  281.81   4
   2   1   9 2716.31  149.17   3
  -2   1  -9 2939.24  177.00   3
  -2   1  -9 3015.18  159.79   2
  -2  -1   9 3115.58  163.68   3
  -2  -1   9 2774.18  171.89   4
   2  -1  -9 3409.43  202.56   2
   2   1  1010246.40  295.43   3
  -2   1 -1011487.47  362.96   3
  -2   1 -1010907.67  311.03   2
  -2  -1  1010901.71  313.30   3
  -2  -1  1010759.63  340.90   4
   2   1  11 3237.75  179.98   3
  -2   1 -11 3383.55  205.82   3
  -2  -1  11 3125.06  182.38   3
  -2   1 -11 3395.40  182.24   2
  -2  -1  11 3307.64  197.73   4
   2  -1 -12 7008.79  287.01   3
   2   1  12 6199.13  253.59   3
  -2   1 -12 6878.78  299.55   3
  -2  -1  12 6225.65  260.74   3
  -2   1 -12 6654.12  260.09   2
  -2  -1  12 7157.86  297.88   4
  -2   1 -13  792.93   97.09   2
  -2  -1  13  757.95  114.81   3
   2   1  13  699.64   99.73   3
  -2   1 -13  820.76  108.27   3
  -2  -1  13  850.73  108.83   4
   2   1  14 5450.62  269.83   3
  -2  -1  14 5514.62  263.48   3
  -2  -1  14 6074.82  290.81   4
   2   1  15 1395.33  146.92   3
  -2  -1  15 1526.89  151.52   3
   2   1  16 1488.22  149.75   3
  -2  -1  16 1568.70  154.62   3
   2   1  17 1475.13  157.51   3
  -2  -1  17 1376.39  154.27   3
   2   1  18  579.06  104.88   3
  -2  -1  18  652.16  111.77   3
   2   1  19 1240.95  154.56   3
   2  -1 -19 1340.33  171.60   4
  -2  -1  19 1140.31  145.88   3
   2  -1 -20  247.26   96.02   4
   2   1  20  151.70   76.74   3
  -2  -1  20   76.48   69.60   3
   2  -1 -21  878.55  147.80   4
   2   1  21  851.13  129.56   3
  -2  -1  21  611.75  104.95   3
   2  -1 -22  340.41  116.10   4
   2   1  22  411.84  105.13   3
  -2  -1  22  320.16   90.75   3
   2  -1 -23  687.72  135.65   4
   2   1  23  712.18  130.62   3
  -2  -1  23  614.50  120.87   3
   2   1  24   75.30   51.89   3
  -2  -1  24  149.94   86.80   3
   2  -1 -24  129.02   76.33   4
   2   1  25  755.17  139.69   3
   2  -1 -25  807.40  156.18   4
  -2  -1  25  747.81  144.49   3
   2   1  26  216.99   93.24   3
  -2  -1  26   85.66   73.02   3
   2  -1 -26   35.70   58.09   4
   2   1  27  412.61  128.50   3
  -2  -1  27  543.61  127.82   3
   2  -1 -27  434.68  127.84   4
   2  -1 -28  -76.62   75.73   4
   2   1  28 -100.31   77.98   3
  -2  -1  28    3.96   79.79   3
   2   1  29  179.24   85.88   3
   2  -1 -29  -79.71   79.07   4
  -2  -1  29   83.12   75.41   3
   2   1  30  117.85   76.45   3
   2  -1 -30  223.76  111.28   4
  -2  -1  30  -29.54   54.07   3
   2   1  31  105.71   89.47   3
  -2  -1  31  -78.35   74.07   3
  -2   1 -31   48.02   78.79   4
   2  -1 -31  185.68   97.85   4
   2   1  32  338.91  139.88   3
   2  -1 -32  146.17  100.46   4
  -2  -1  32   15.32   66.09   3
  -2   1 -32  139.16   88.97   4
   2   1  33   -9.99   62.78   3
  -2  -1  33  112.33  102.03   3
  -2   1 -33   -7.52   80.06   4
   2  -1 -33  -17.10   67.29   4
  -2   1 -34   52.84   80.41   4
   2   1  34  274.28  116.56   3
  -2  -1  34  197.12  116.21   3
   2  -1 -34   69.53   95.07   4
   2  -1 -35  171.51  109.63   4
   2   1  35   70.39   80.39   3
  -2  -1  35   54.86   92.46   3
  -2   1 -35  326.34  147.98   4
  -2   1 -36  169.58  116.22   4
   2   1  36  106.01   95.53   3
  -2  -1  36   20.50   60.55   3
   2  -1 -36  107.02   91.79   4
   2   1  37   -5.89   75.25   3
  -2  -1  37  -65.15   76.21   3
  -2   1 -37  122.76   99.19   4
   2  -1 -37   66.49   76.35   4
   2   1  38   89.89   77.73   3
  -2  -1  38  -13.81   88.28   3
  -2   1 -38   -2.81   98.48   4
   2  -1 -38   70.43  100.41   4
   2   1  39 -194.82  103.15   3
  -2  -1  39  -23.56   75.29   3
  -2   1 -39   62.60  113.53   4
   2  -1 -39   92.99   88.27   4
   2  -2  38 -248.22  123.07   3
  -2   2  38   46.36   81.93   3
  -2  -2 -38 -102.35  106.43   4
   2   2 -38  -90.95   76.29   4
  -2   2  37   20.88   93.30   3
   2  -2  37 -147.85   98.00   3
  -2  -2 -37   20.88   86.90   4
   2   2 -37  181.03  104.71   4
   2  -2  36  -67.54   84.01   3
  -2   2  36  -96.12   74.42   3
  -2  -2 -36 -202.33  118.12   4
   2   2 -36 -192.35  119.57   4
   2  -2  35   67.41   72.27   3
  -2   2  35 -149.38  105.66   3
  -2  -2 -35  161.13  126.32   4
   2   2 -35  196.70  117.08   4
  -2   2  34  -63.37   93.43   3
  -2  -2 -34  102.96   84.29   4
   2   2 -34   19.31   64.41   4
   2  -2  33   10.29   70.30   3
  -2   2  33  210.28   78.82   3
  -2  -2 -33  349.62  153.72   4
   2   2 -33  266.62  108.56   4
   2   2 -32   21.84   61.10   4
   2  -2  32  174.02   85.73   3
  -2  -2 -32  139.55  103.46   4
  -2   2  32  -19.65   68.54   3
   2  -2  31  277.91  112.08   3
  -2   2  31  283.62  130.83   3
  -2  -2 -31  255.37  127.94   4
   2   2 -31  214.89   99.37   4
   2  -2  30  259.02  108.04   3
  -2   2  30  196.67  111.97   3
  -2  -2 -30  153.09  110.71   4
   2   2 -30  157.51   88.66   4
   2  -2  29  441.81  133.00   3
  -2   2  29  355.97  113.96   3
  -2  -2 -29  408.81  132.51   4
   2   2 -29  196.48   83.42   4
   2  -2  28   93.37   88.51   3
  -2  -2 -28   70.43   75.07   4
  -2   2  28   56.26   71.03   3
   2   2 -28  126.86   77.74   4
  -2   2  27   13.47   82.48   3
  -2  -2 -27   63.31   90.09   4
   2   2 -27  105.02   61.03   4
  -2  -2 -26  758.35  168.80   4
   2  -2  26  934.00  175.46   3
  -2   2  26 1118.02  179.45   3
   2   2 -26  843.57  152.26   4
   2  -2  25 1483.52  204.01   3
   2   2 -25 1399.66  194.01   4
  -2  -2 -25 1484.44  228.50   4
  -2   2  25 1192.14  196.56   3
  -2  -2 -24   -8.18   73.16   4
   2  -2  24  102.56   89.28   3
  -2   2  24  -92.37   65.19   3
   2   2 -24   38.27   48.50   4
   2  -2  23   39.74   52.37   3
  -2   2  23   96.88   67.95   3
  -2  -2 -23   92.97   67.31   4
   2   2 -23   71.65   51.25   4
   2  -2  22  357.23  114.06   3
  -2   2  22  523.66  119.38   3
   2   2 -22  418.09   94.74   4
   2  -2  21  355.30   90.59   3
   2   2 -21  326.50   94.83   2
  -2   2  21  387.18   94.27   3
   2   2 -21  318.48   92.23   4
   2  -2  20  367.81  106.46   3
  -2   2  20  280.53   81.38   3
   2   2 -20  421.85  111.67   2
   2   2 -20  395.90   92.79   4
   2  -2  19 1381.14  168.94   3
   2   2 -19 1271.91  162.50   2
   2   2 -19 1209.64  150.70   4
  -2   2  19 1267.62  160.27   3
   2   2 -18  235.73   82.98   4
   2  -2  18  219.05   95.91   3
   2   2 -18  303.31  105.65   2
  -2   2  18  149.53   64.66   3
   2  -2  17 2867.82  241.77   3
  -2  -2 -17 2677.18  189.51   3
   2   2 -17 3092.81  235.26   2
  -2   2  17 2722.15  220.42   3
   2   2 -17 2793.94  210.54   4
   2  -2  16  824.62  134.42   3
  -2  -2 -16  889.67  111.47   3
   2   2 -16  778.90  107.11   3
   2   2 -16  972.78  162.53   2
  -2   2  16  957.37  139.47   3
   2   2 -16  981.92  125.59   4
   2   2 -15 3522.09  224.72   4
  -2  -2 -15 3223.80  195.76   3
   2  -2  15 3789.57  253.43   3
   2   2 -15 3444.15  238.17   2
   2   2 -15 2954.89  198.68   3
  -2   2  15 3765.82  250.89   3
   2   2 -14  999.25  151.94   2
   2   2 -14  614.42   92.55   3
  -2   2  14  693.83  116.95   3
  -2  -2 -14  612.03   83.81   3
   2   2 -14  752.02  105.86   4
   2  -2  14  787.63  123.73   3
   2  -2  13 2918.61  216.15   3
  -2  -2 -13 2820.50  167.22   3
   2   2 -13 3152.10  217.06   2
   2   2 -13 3056.62  182.59   3
  -2   2  13 3018.10  218.62   3
   2   2 -13 3108.13  188.81   4
   2  -2  12   -9.16   39.57   3
  -2   2  12   24.24   36.82   3
  -2  -2 -12   23.99   28.99   3
   2   2 -12   11.70   24.81   3
   2  -2  11 1453.52  154.50   3
   2   2 -11 1507.68  140.84   2
   2   2 -11 1466.60  116.03   3
  -2   2  11 1552.80  150.81   3
  -2  -2 -11 1585.07  113.28   3
  -2  -2 -10 1996.04  129.49   3
   2   2 -10 2166.07  173.41   2
   2   2 -10 1896.48  126.18   3
  -2   2  10 2003.61  166.71   3
   2  -2  10 2025.86  176.17   3
   2   2 -10 1931.52  162.44   1
   2  -2   917431.67  468.30   3
   2   2  -917579.09  454.43   2
  -2  -2  -917019.34  340.77   3
   2   2  -916763.27  346.96   3
  -2   2   917062.15  465.04   3
   2   2  -918060.97  462.53   1
  -2   2   8  285.33   99.46   3
   2   2  -8  439.41   75.87   3
   2   2  -8  498.57  107.07   1
  -2  -2  -8  269.17   47.60   3
  -2   2   8  220.60   56.33   4
  -2   2   7 3096.15  192.96   3
   2   2  -7 2904.66  178.20   2
  -2  -2  -7 2969.23  118.38   3
   2   2  -7 2908.24  123.46   3
  -2   2   7 3171.84  204.00   4
   2   2  -7 3102.71  184.19   1
  -2  -2  -6 1182.39   69.94   3
   2   2  -6 1270.08   76.32   3
   2   2  -6 1343.81  126.49   2
   2   2  -6 1212.28  116.58   1
  -2   2   6 1277.79  124.35   4
   2   2  -5 6882.51  267.89   2
  -2  -2  -5 6257.83  138.73   3
   2   2  -5 6218.27  147.86   3
   2   2  -5 6733.54  261.03   1
   2  -2   4 4415.05  157.32   2
   2   2  -4 4657.28  218.85   2
  -2  -2  -4 4057.04   95.18   3
   2   2  -4 4038.56  104.48   3
   2   2  -4 4364.99  215.64   1
   2  -2   3 4440.02  153.28   2
   2   2  -3 4548.83  216.45   1
   2   2  -3 4473.93  212.88   2
  -2  -2  -2  438.12   77.76   1
   2  -2   2  435.41   49.69   2
   2   2  -2  408.43   78.66   2
   2   2  -1 3151.71  173.07   2
   2  -2   1 3064.75  124.62   2
  -2  -2  -1 2960.94  173.01   1
  -2  -2   0  362.72   66.38   1
  -2   2   0  390.46   49.84   2
   2   2   0  415.04   72.58   2
   2  -2   0  362.23   46.12   2
   2   2   1 3487.52  183.74   2
   2  -2  -1 3433.95  137.71   2
  -2   2  -1 3585.67  141.66   2
  -2  -2   1 3244.99  180.50   1
  -2   2  -2  260.50   40.62   2
   2  -2  -2  258.58   43.14   2
   2   2   2  308.09   61.47   2
  -2  -2   2  216.50   48.97   1
  -2  -2   3 3408.96   83.98   3
   2   2   3 3710.27  193.93   2
  -2   2  -3 3701.53  136.70   2
   2  -2  -3 3635.89  153.61   2
  -2  -2   3 3457.62  186.27   1
  -2  -2   4 4507.24  115.46   3
   2   2   4 5049.67  233.14   2
  -2   2  -4 4639.36  154.71   2
   2  -2  -4 4844.74  186.04   2
  -2  -2   4 4616.93  220.35   1
   2   2   5 6240.48  141.90   3
  -2  -2   5 6275.03  155.66   3
   2   2   5 7083.14  282.78   2
  -2   2  -5 6589.74  183.73   2
   2  -2  -5 7028.78  229.88   2
  -2  -2   5 6281.58  250.45   1
  -2  -2   5 6432.60  212.35   4
  -2  -2   6  887.94   69.43   3
   2   2   6  848.91   60.08   3
  -2   2  -6  879.46   71.76   2
   2   2   6  900.73  111.75   2
   2  -2  -6 1024.32   99.31   2
  -2  -2   6  796.74   96.68   1
  -2  -2   6  888.37   84.07   4
   2   2   7 2806.63  119.99   3
  -2  -2   7 2818.95  126.58   3
  -2   2  -7 2855.92  129.38   2
   2  -2  -7 2949.64  157.39   2
  -2  -2   7 2924.02  152.93   4
  -2  -2   7 2811.94  175.84   1
  -2  -2   8  419.14   78.79   3
   2   2   8  256.09   52.83   3
  -2   2  -8  264.45   44.48   2
  -2  -2   8  313.91   81.88   1
  -2  -2   8  293.28   56.97   4
   2   2   914883.33  332.59   3
  -2  -2   915401.26  345.57   3
  -2   2  -915952.51  323.57   2
  -2  -2   916799.49  390.30   4
  -2  -2   915999.21  442.18   1
   2   2  10 1782.64  130.89   3
  -2  -2  10 1934.04  138.62   3
  -2   2 -10 1918.85  124.55   2
  -2  -2  10 1846.73  135.73   4
   2   2  11 1826.81  131.67   3
  -2   2 -11 2015.45  129.45   2
  -2  -2  11 2007.28  148.50   4
  -2  -2  11 2036.38  140.44   3
   2   2  12   50.44   44.79   3
  -2  -2  12   87.56   52.33   3
  -2   2 -12   13.11   24.12   2
  -2  -2  12   -8.94   24.42   4
  -2   2 -13 3227.35  175.19   2
   2   2  13 3039.75  188.37   3
  -2  -2  13 2991.24  188.74   3
  -2  -2  13 3430.67  209.02   4
  -2  -2  14  740.14  108.85   3
   2   2  14  605.24   92.01   3
  -2  -2  14  609.20   92.06   4
   2   2  15 2386.48  180.62   3
  -2  -2  15 2611.10  183.64   3
  -2  -2  15 2836.01  204.05   4
   2   2  16  689.35  105.78   3
  -2  -2  16  839.74  116.93   3
  -2  -2  16  721.89  108.14   4
   2   2  17 2616.84  196.60   3
   2  -2 -17 3138.31  247.23   4
  -2  -2  17 2521.07  197.01   3
   2  -2 -18  210.14   95.87   4
   2   2  18  123.84   55.62   3
  -2  -2  18  135.62   56.80   3
   2   2  19 1271.27  148.47   3
  -2  -2  19 1099.36  136.44   3
   2  -2 -19 1589.45  200.22   4
   2  -2 -20  677.76  140.06   4
   2   2  20  454.91   95.22   3
  -2  -2  20  390.43   91.65   3
   2   2  21  354.23   95.84   3
  -2  -2  21  222.02   68.81   3
   2  -2 -21  352.64  107.77   4
   2  -2 -22  305.36   97.33   4
   2   2  22  214.10   74.57   3
  -2  -2  22  260.01   78.66   3
   2   2  23   85.61   75.28   3
  -2  -2  23   89.87   62.86   3
   2  -2 -23   23.36   53.20   4
   2  -2 -24  202.68  104.06   4
   2   2  24  134.23   94.43   3
  -2  -2  24   26.33   56.12   3
   2  -2 -25 1660.36  224.66   4
   2   2  25 1187.08  168.04   3
  -2  -2  25 1121.53  167.30   3
   2  -2 -26  901.64  174.81   4
   2   2  26  883.50  154.25   3
  -2  -2  26  814.85  137.70   3
   2  -2 -27  204.63  101.68   4
   2   2  27  303.71  101.70   3
  -2  -2  27  172.36   62.84   3
   2  -2 -28  167.75  102.07   4
   2   2  28  109.36   61.60   3
  -2  -2  28   56.14   46.63   3
   2   2  29  121.99   68.19   3
  -2  -2  29  239.47   70.67   3
   2  -2 -30  258.88  113.73   4
   2   2  30  210.89  100.81   3
  -2  -2  30   74.48   66.62   3
   2  -2 -31  257.99  108.72   4
   2   2  31  276.44  112.40   3
  -2  -2  31  195.39   93.86   3
   2  -2 -32  -55.77   78.26   4
   2   2  32    7.32   63.19   3
  -2  -2  32  142.50   77.73   3
  -2   2 -32 -131.07   97.81   4
  -2   2 -33  176.84   98.32   4
   2   2  33  171.25   93.63   3
   2  -2 -33  168.56   98.20   4
  -2  -2  33   46.20   69.51   3
   2  -2 -34  -42.63   94.48   4
   2   2  34  -77.94   97.75   3
  -2  -2  34  -20.70   55.36   3
  -2   2 -34 -147.94  115.66   4
   2   2  35 -113.80   96.43   3
  -2  -2  35  -71.33   78.59   3
  -2   2 -35   64.89  106.72   4
   2  -2 -36  101.21   97.57   4
  -2   2 -36  -80.86  101.08   4
   2   2  36 -108.66   91.96   3
  -2  -2  36 -249.97  112.56   3
   2  -2 -37  126.12  100.45   4
   2   2  37  -95.34   83.64   3
  -2  -2  37   76.86   89.54   3
  -2   2 -37 -132.97  102.77   4
   2  -2 -38  138.79  107.54   4
   2   2  38 -144.74   97.85   3
  -2  -2  38    0.15   74.46   3
  -2   2 -38  -95.34   76.05   4
   2  -3  37  -27.40   75.89   3
  -2   3  37   -0.18   80.32   3
  -2  -3 -37  133.84  116.30   4
   2   3 -37  -70.44   65.75   4
   2  -3  36    0.17   77.08   3
  -2   3  36   -0.34   76.96   3
  -2  -3 -36  154.94  111.84   4
   2   3 -36  -80.23  103.87   4
   2  -3  35  151.33  114.15   3
  -2   3  35  103.10   86.02   3
  -2  -3 -35  105.56  105.56   4
   2   3 -35  -27.79   68.19   4
   2  -3  34   44.51   86.81   3
   2   3 -34  146.25   87.20   4
  -2  -3 -34   -5.91   97.01   4
  -2   3  34   63.17   89.09   3
   2  -3  33   25.70   70.54   3
   2   3 -33  -54.09   63.57   2
  -2   3  33   27.43   82.34   3
  -2  -3 -33  -34.09   76.19   4
   2   3 -33  -56.15   74.32   4
   2  -3  32   14.48   76.99   3
   2   3 -32  -34.79   82.45   2
  -2   3  32   24.94   76.01   3
  -2  -3 -32  -20.17   72.66   4
   2   3 -32   43.69   51.52   4
   2  -3  31  -81.61   65.56   3
   2   3 -31   81.54   83.99   2
  -2   3  31  117.14   96.97   3
  -2  -3 -31   -6.29   75.36   4
   2   3 -31   36.57   54.40   4
   2  -3  30   49.36   62.23   3
   2   3 -30  -43.75   76.65   2
  -2   3  30   10.52   71.29   3
  -2  -3 -30  -19.67   77.46   4
   2   3 -30   -0.37   74.10   4
   2  -3  29  144.37   90.83   3
   2   3 -29  113.22   64.66   2
  -2   3  29  209.15  111.82   3
  -2  -3 -29   91.77   95.99   4
   2   3 -29   22.83   56.98   4
   2  -3  28  -48.97   80.07   3
   2   3 -28  -81.12   72.33   2
  -2   3  28  -93.42   98.86   3
  -2  -3 -28 -232.75  131.69   4
   2   3 -28   42.21   64.81   4
   2  -3  27  137.39   81.42   3
  -2  -3 -27  378.95  127.53   4
   2   3 -27  275.29  100.26   2
  -2   3  27  368.67  124.99   3
   2   3 -27  310.80   99.02   4
   2  -3  26  192.13  118.18   3
   2   3 -26   97.12   75.83   2
  -2   3  26   85.92   71.37   3
  -2  -3 -26  254.70  129.42   4
   2   3 -26  136.93   77.19   4
   2  -3  25  441.31  125.72   3
   2   3 -25  289.71   99.72   2
  -2  -3 -25  324.84  120.27   4
  -2   3  25  401.62  109.55   3
   2   3 -25  283.15   87.52   4
   2  -3  24  291.57  113.25   3
   2   3 -24  263.34  108.02   2
  -2   3  24  183.02   79.02   3
   2   3 -24  212.20   78.98   4
  -2  -3 -24  142.83   92.34   4
   2  -3  23  594.28  132.21   3
   2   3 -23  542.44  117.66   2
  -2  -3 -23  637.04  150.38   4
  -2   3  23  639.19  131.08   3
   2   3 -23  726.04  128.25   4
   2  -3  22  588.87  141.19   3
   2   3 -22  522.00  132.18   2
  -2  -3 -22  574.41  142.81   4
  -2   3  22  447.80  117.70   3
   2   3 -22  611.29  121.79   4
   2  -3  21 2016.50  230.96   3
   2   3 -21 1779.41  196.46   2
  -2  -3 -21 1727.09  227.82   4
   2   3 -21 1887.15  188.30   4
  -2   3  21 1591.95  199.02   3
   2   3 -20  138.47   64.42   4
  -2  -3 -20   78.07   78.72   4
   2   3 -20  173.79  112.50   2
   2  -3  20  283.16  125.50   3
  -2   3  20   29.98   86.45   3
   2  -3  19 3468.26  270.62   3
   2   3 -19 3320.17  257.99   2
  -2   3  19 3140.99  263.45   3
  -2  -3 -19 2967.53  284.22   4
   2   3 -19 3178.82  229.49   4
   2   3 -18  220.83   73.06   4
   2   3 -18  165.93  129.65   2
  -2  -3 -18  187.38  109.73   4
   2  -3  18  339.90  157.28   3
  -2   3  18  169.98   84.80   3
   2  -3  17 2674.73  239.24   3
   2   3 -17 2949.66  233.05   2
  -2  -3 -17 2490.00  177.77   3
  -2   3  17 2865.67  238.44   3
   2   3 -17 2831.78  201.64   4
   2  -3  16  542.18  119.92   3
   2   3 -16  504.85  126.94   2
   2   3 -16  311.45   69.82   3
  -2  -3 -16  358.63   68.22   3
  -2   3  16  436.54  114.41   3
   2   3 -16  405.78   79.29   4
   2  -3  15 1214.88  154.76   3
   2   3 -15  999.00  120.99   3
   2   3 -15 1090.89  114.33   4
  -2  -3 -15 1010.91  106.30   3
   2   3 -15  990.55  135.39   2
  -2   3  15 1176.47  148.68   3
   2   3 -14  113.74   48.84   4
   2   3 -14  141.16   68.59   2
   2  -3  14   21.44   42.82   3
   2   3 -14  102.43   45.73   3
  -2  -3 -14   68.72   28.78   3
  -2   3  14   35.39   46.38   3
   2  -3  13   33.92   57.36   3
   2   3 -13   49.84   45.70   2
   2   3 -13    3.28   23.84   3
  -2  -3 -13   25.46   21.11   3
  -2   3  13   17.27   37.29   3
   2   3 -12  996.24  106.67   3
   2   3 -12 1105.82  130.83   2
  -2  -3 -12 1040.83   90.42   3
   2  -3  12 1169.57  141.68   3
  -2   3  12  915.22  123.53   3
   2   3 -11  412.24   88.69   2
   2  -3  11  324.21   74.24   3
  -2   3  11  309.20   79.88   3
   2   3 -11  255.30   55.45   3
  -2  -3 -11  262.38   44.92   3
   2   3 -10  558.10   94.41   2
  -2   3  10  566.95  101.21   3
  -2  -3 -10  550.02   60.68   3
   2   3 -10  567.62   71.64   3
   2   3  -9 1522.02  143.21   2
  -2  -3  -9 1495.80   93.73   3
  -2   3   9 1661.65  162.44   3
   2   3  -9 1381.26  105.82   3
  -2   3   8 1345.91  140.23   3
  -2  -3  -8 1360.58   84.81   3
   2   3  -8 1626.18  149.18   2
   2   3  -8 1307.59   96.20   3
   2   3  -7 2695.57  129.82   3
  -2  -3  -7 2509.52  106.58   3
   2   3  -7 2710.80  182.80   2
   2   3  -6 1714.15  149.55   2
   2   3  -6 1769.99   96.08   3
   2   3  -5 8931.85  315.63   2
   2   3  -5 8579.95  188.18   3
  -2   3   5 9585.94  349.39   4
  -2  -3  -4 1325.31  137.68   2
   2   3  -4 1308.72  129.33   2
   2   3  -4 1187.47   69.44   3
   2  -3   3 7951.14  175.44   2
   2   3  -3 7884.70  293.01   2
  -2  -3  -3 7985.67  305.35   2
   2   3  -2 2574.78  176.14   2
   2  -3   2 2324.53   94.19   2
  -2  -3  -2 2470.72  186.86   2
   2   3  -1 8953.49  316.48   2
   2  -3   1 8418.26  182.46   2
  -2  -3  -1 8905.48  310.82   2
   2  -3   0 1697.87   87.00   2
   2   3   0 1966.79  154.69   2
  -2  -3   0 1842.57  145.96   2
   2   3   1 9620.90  323.13   2
   2  -3  -1 9382.08  206.32   2
  -2  -3   110028.53  329.85   2
   2   3   2 2621.75  177.02   2
  -2  -3   2 2582.52  170.32   2
   2  -3  -2 2495.85  114.17   2
  -2   3  -2 2246.24   85.83   1
   2  -3  -2 2262.97   71.96   1
   2   3   3 7189.54  292.40   2
  -2  -3   3 7140.49  280.61   2
   2  -3  -3 6573.60  192.86   2
  -2   3  -3 6900.69  160.61   2
  -2   3  -3 6564.16  157.08   1
   2  -3  -3 6000.76  120.71   1
  -2  -3   4  976.86  111.24   2
   2   3   4  939.09  124.30   2
   2   3   4  826.29   51.31   3
  -2   3  -4  908.11   60.33   2
   2  -3  -4 1135.00   97.27   2
   2  -3  -4  833.36   49.22   1
  -2   3  -4  963.45   67.51   1
  -2  -3   4 1002.62   78.51   4
  -2  -3   5 9439.43  189.28   3
   2   3   510037.02  349.19   2
   2   3   5 9530.03  191.40   3
  -2   3  -510221.83  195.06   2
  -2  -3   510821.14  352.46   2
   2  -3  -510020.49  264.15   2
  -2   3  -510010.38  222.61   1
  -2  -3   510389.65  240.84   4
  -2  -3   6 1971.64  108.81   4
  -2  -3   6 1919.82   93.73   3
   2   3   6 1812.11  159.69   2
   2   3   6 1875.67  100.20   3
  -2   3  -6 1848.31   86.75   2
  -2  -3   6 2005.71  157.58   2
   2  -3  -6 1861.57  121.98   2
  -2   3  -6 1940.30  107.59   1
  -2   3  -7 1910.50  112.05   1
  -2  -3   7 1918.26  102.41   3
   2   3   7 1815.57  105.76   3
  -2   3  -7 1890.00   88.08   2
  -2  -3   7 2070.28  117.81   4
  -2  -3   8 1639.45   99.53   3
   2   3   8 1427.55  100.35   3
  -2   3  -8 1493.79   82.33   2
  -2  -3   8 1739.01  112.02   4
  -2   3  -8 1527.43  106.83   1
  -2  -3   9 1894.64  114.79   3
   2   3   9 1829.03  122.78   3
  -2   3  -9 1886.52   98.32   2
  -2  -3   9 1814.20  121.64   4
  -2   3 -10  453.78   53.30   2
  -2  -3  10  468.35   58.55   3
  -2  -3  10  405.30   63.45   4
   2   3  10  477.96   69.04   3
  -2  -3  11  281.02   49.67   3
  -2   3 -11  218.16   38.47   2
   2   3  11  180.25   46.42   3
  -2  -3  11  242.38   52.13   4
  -2  -3  12  973.99   99.48   3
  -2   3 -12 1064.20   88.44   2
   2   3  12  912.06  101.80   3
  -2  -3  12 1062.71  107.78   4
  -2   3 -13   33.48   19.83   2
  -2  -3  13   14.20   29.24   3
   2   3  13   67.03   40.35   3
  -2  -3  13   82.73   35.81   4
  -2   3 -14  117.95   31.65   2
  -2  -3  14  120.60   47.25   3
   2   3  14  129.89   45.17   3
  -2  -3  14  140.99   47.04   4
  -2  -3  15 1028.76  115.89   3
   2   3  15  905.62  113.91   3
  -2  -3  15 1052.83  126.03   4
   2  -3 -16  483.43  111.77   4
  -2  -3  16  354.27   81.87   3
   2   3  16  383.17   84.26   3
  -2  -3  16  397.14   82.78   4
  -2  -3  17 2686.82  193.82   3
   2   3  17 2746.98  213.37   3
  -2  -3  17 2889.44  219.02   4
   2  -3 -17 3087.69  248.97   4
   2  -3 -18  400.52  118.82   4
   2   3  18  135.02   68.61   3
  -2  -3  18  249.71   81.56   3
   2   3  19 2905.94  226.23   3
  -2  -3  19 2870.43  214.95   3
   2  -3 -19 3149.36  264.52   4
   2  -3 -20  201.53  111.77   4
  -2  -3  20  129.08   74.41   3
   2   3  20  153.29   80.47   3
  -2  -3  21 1564.56  175.28   3
   2   3  21 1790.96  185.06   3
   2  -3 -21 2109.44  231.28   4
  -2  -3  22  400.80   99.28   3
   2   3  22  456.09   97.83   3
   2  -3 -22  764.74  167.04   4
  -2  -3  23  266.44   82.74   3
   2   3  23  322.39   93.81   3
   2  -3 -23  387.24  120.32   4
   2  -3 -24  212.64   89.25   4
  -2  -3  24  200.91   70.65   3
   2   3  24  166.35   66.79   3
   2  -3 -25  465.51  124.20   4
  -2  -3  25  275.25   80.94   3
   2   3  25  337.43   97.24   3
   2  -3 -26  126.81   87.67   4
  -2  -3  26    4.59   54.18   3
   2   3  26   51.25   62.23   3
   2  -3 -27  227.04   95.77   4
  -2  -3  27  177.23   65.65   3
   2   3  27  258.89   85.18   3
   2  -3 -28   18.25   65.78   4
  -2  -3  28   15.41   49.12   3
   2   3  28   62.58   49.12   3
   2  -3 -29   58.40   77.32   4
  -2  -3  29   11.17   44.14   3
   2   3  29   -2.25   63.96   3
   2  -3 -30  148.79   89.49   4
  -2  -3  30  -56.11   64.71   3
   2   3  30   54.63   55.07   3
   2  -3 -31   48.45   73.06   4
  -2  -3  31  135.32   78.72   3
   2   3  31 -104.75   65.79   3
   2  -3 -32    5.76  102.72   4
  -2  -3  32   48.03   70.48   3
   2   3  32   64.76   97.41   3
   2  -3 -33  -14.36   71.06   4
  -2  -3  33  -21.96   54.35   3
   2   3  33  -34.44   67.09   3
  -2   3 -33 -102.85   75.73   4
  -2   3 -34  118.84   87.78   4
  -2  -3  34  105.24   55.90   3
   2  -3 -34   78.06   68.26   4
   2   3  34  118.83  106.80   3
  -2   3 -35   58.10   81.79   4
  -2  -3  35   91.58   85.13   3
   2   3  35  177.63  104.54   3
   2  -3 -35 -140.15  107.19   4
  -2  -3  36   34.07   75.49   3
   2   3  36    0.15   73.60   3
   2  -3 -36  -51.01   76.84   4
  -2   3 -36  176.42  118.13   4
   2  -3 -37   56.56  107.63   4
  -2  -3  37  247.44  122.85   3
   2   3  37   50.14   87.99   3
  -2   3 -37  -16.20   86.89   4
   2   4 -35  137.87   87.09   4
   2  -4  35 -132.62  101.74   3
   2   4 -35   85.77   78.55   2
  -2   4  35  120.57   95.34   3
  -2  -4 -35  107.63  112.18   4
   2   4 -34  -61.87   59.49   2
  -2   4  34  120.45   96.44   3
  -2  -4 -34   97.34   88.81   4
   2  -4  34   50.28   85.13   3
   2   4 -34   11.94   66.71   4
   2  -4  33   89.08   90.96   3
   2   4 -33   19.43   74.24   2
  -2   4  33   70.87   85.99   3
  -2  -4 -33  133.81  103.54   4
   2   4 -33  -73.64   88.79   4
   2  -4  32  -52.24   80.59   3
   2   4 -32    5.71   77.75   2
  -2  -4 -32   23.00   82.29   4
  -2   4  32   -0.94   73.16   3
   2   4 -32   56.23   71.97   4
   2   4 -31   64.84   57.93   4
   2  -4  31   41.54  107.61   3
   2   4 -31  115.47   77.65   2
  -2   4  31  -35.23   98.96   3
  -2  -4 -31  -96.85   73.06   4
   2  -4  30   54.37   61.64   3
   2   4 -30  204.91  102.02   2
  -2  -4 -30  -11.25   62.07   4
   2   4 -30   27.12   60.86   4
   2  -4  29   74.14   98.76   3
   2   4 -29   41.67   63.53   2
  -2   4  29  121.18  104.08   3
  -2  -4 -29  173.60   95.89   4
   2   4 -29   82.15   61.38   4
   2  -4  28  -42.95   69.37   3
   2   4 -28   93.06   84.79   4
   2   4 -28   48.21   77.76   2
  -2   4  28  327.50  136.94   3
  -2  -4 -28  168.76  125.41   4
   2  -4  27   51.13   78.90   3
   2   4 -27  118.94   80.51   2
  -2   4  27   84.89   77.82   3
  -2  -4 -27 -104.18   86.58   4
   2   4 -27  -45.35   59.83   4
   2  -4  26  716.59  170.15   3
   2   4 -26  816.28  158.66   2
  -2  -4 -26  868.59  179.41   4
  -2   4  26  713.68  160.65   3
   2   4 -26  729.58  125.73   4
   2  -4  25  612.52  162.30   3
   2   4 -25  266.47  112.15   2
  -2  -4 -25  174.58   71.93   4
  -2   4  25  324.21  125.62   3
   2   4 -25  347.02   98.35   4
   2   4 -24  630.12  118.25   4
   2   4 -24  592.83  129.00   2
  -2   4  24  677.19  144.91   3
  -2  -4 -24  588.15  149.85   4
   2  -4  24  732.86  159.71   3
   2   4 -23  205.33   72.33   4
   2  -4  23  364.64  132.20   3
   2   4 -23  219.38   99.02   2
  -2   4  23  363.79  120.78   3
  -2  -4 -23  206.18   99.19   4
  -2   4  22  738.70  150.45   3
   2  -4  22  811.11  158.38   3
   2   4 -22  806.71  137.85   2
   2   4 -22  734.79  118.06   4
  -2  -4 -22  983.43  174.41   4
   2   4 -21  409.09  107.12   2
   2   4 -21  477.15   98.10   4
   2  -4  21  323.43   98.63   3
  -2  -4 -21  642.71  147.27   4
  -2   4  21  499.04  126.45   3
   2   4 -20  208.60   66.72   4
  -2   4  20  289.37   91.99   3
   2  -4  20  226.70   87.11   3
   2   4 -20  230.12   90.02   2
  -2  -4 -20  293.15  104.95   4
   2   4 -19  131.88   45.27   4
   2  -4  19  170.58   97.60   3
   2   4 -19  218.43   85.20   2
  -2  -4 -19  172.35   77.96   4
  -2   4  19  231.89   94.20   3
   2   4 -18  116.45   47.78   4
   2   4 -18  127.58   76.29   2
   2  -4  18  100.57   68.57   3
  -2   4  18  102.82   74.05   3
  -2  -4 -18  178.64   81.24   4
   2   4 -17  743.54   98.00   4
   2   4 -17  796.38  126.47   2
   2  -4  17  630.56  133.16   3
  -2  -4 -17  720.10  136.35   4
  -2   4  17  940.81  156.42   3
  -2  -4 -16  504.45   75.04   3
   2   4 -16  562.39  112.01   2
   2  -4  16  775.04  148.18   3
  -2  -4 -16  451.36  108.12   4
  -2   4  16  505.10  114.31   3
   2   4 -15  369.99   92.18   2
  -2  -4 -15  207.30   53.24   3
   2  -4  15  218.17   84.38   3
   2   4 -15  212.04   52.13   3
  -2  -4 -15  332.95   99.80   4
  -2   4  15  351.73   89.49   3
   2   4 -14  448.59  103.22   2
   2   4 -14  376.77   78.19   3
  -2  -4 -14  352.91   63.37   3
  -2  -4 -14  386.41  104.72   4
  -2   4  14  387.33  105.87   3
   2   4 -13 1036.35  116.05   3
   2   4 -13 1170.66  137.59   2
  -2  -4 -13 1040.33  101.24   3
  -2  -4 -13 1206.71  159.20   4
  -2   4  13 1144.90  157.10   3
  -2   4  12  128.39   61.10   3
   2   4 -12  133.36   38.96   3
  -2  -4 -12  134.69   65.73   4
   2   4 -12  186.57   73.00   2
  -2   4  11  598.02  106.11   3
  -2  -4 -11  465.09   87.51   4
   2   4 -11  580.63   79.80   3
   2   4 -11  564.92   93.38   2
  -2   4  10  114.99   68.72   3
   2   4 -10   82.81   36.81   3
  -2  -4 -10  195.77   68.38   4
   2   4 -10  165.29   60.09   2
   2   4  -9 2163.57  142.90   3
   2   4  -9 2333.27  179.35   2
  -2   4   9 2516.60  212.15   3
   2   4  -8  261.19   52.16   3
   2   4  -8  386.28   91.65   2
   2   4  -7  727.51   76.92   3
   2   4  -7  780.18  105.79   2
   2   4  -6 1773.32  110.71   3
   2   4  -6 1763.91  155.57   2
   2   4  -5   40.71   25.82   3
   2   4  -5  204.31   76.09   2
   2   4  -4 2616.86  118.81   3
   2   4  -4 2693.50  182.32   2
   2   4  -3 4313.86  139.26   3
   2   4  -3 4476.28  238.19   2
   2   4  -2 2323.59   94.58   3
   2   4  -2 2490.51  186.25   2
   2   4  -1 1310.33   68.44   3
   2  -4   1 1111.75   51.88   2
   2   4  -1 1485.33  144.87   2
   2   4  -1 1097.37   57.80   3
   2   4   0 4886.47  122.57   3
   2   4   0 5395.42  258.04   2
   2  -4   0 4700.98  114.46   2
   2   4   0 4435.91  110.44   3
   2   4   1 1423.49  153.50   2
   2  -4  -1 1131.02   62.80   2
   2   4   1 1126.45   58.12   3
   2  -4  -1 1328.91   82.96   1
   2   4   1 1027.36   56.81   3
   2   4   2 2424.62   90.86   3
   2   4   2 3037.51  202.36   2
   2  -4  -2 2900.45  108.32   2
   2   4   2 2665.54   92.21   3
   2  -4  -2 3061.10  120.78   1
  -2  -4   2 2696.97   96.82   4
   2   4   3 3726.33  117.01   3
   2   4   3 4616.86  250.25   2
   2  -4  -3 4388.00  146.10   2
   2   4   3 4267.15  124.57   3
   2  -4  -3 4385.40  144.27   1
  -2  -4   3 3878.07  112.40   4
   2   4   4 1990.71  171.86   2
   2   4   4 1948.36   95.45   3
   2  -4  -4 1835.99  101.47   2
  -2   4  -4 1786.79  107.58   1
   2  -4  -4 1907.58   96.42   1
  -2  -4   4 1728.12   75.96   4
  -2   4  -5    5.08   20.23   1
   2  -4  -5   45.01   26.67   2
   2   4   5   19.73   26.37   3
   2  -4  -5   34.73   22.00   1
  -2  -4   5    6.26   14.87   4
   2   4   6 2202.66  110.64   3
   2  -4  -6 2233.53  111.38   1
  -2   4  -6 2198.04  129.22   1
  -2  -4   6 1906.20   91.88   4
   2   4   7 1207.74   90.55   3
  -2   4  -7 1143.30   95.59   1
  -2  -4   7 1138.12   75.19   4
  -2   4  -8  298.84   53.31   1
  -2  -4   8  257.15   52.04   3
  -2   4  -8  215.04   22.93   2
  -2  -4   8  259.99   89.87   1
   2   4   8  307.81   56.36   3
  -2  -4   8  311.26   45.49   4
  -2  -4   9 2340.33  138.11   3
   2   4   9 2224.84  136.23   3
  -2   4  -9 1949.92   75.24   2
  -2  -4   9 2583.62  219.67   1
  -2   4  -9 2272.72  142.95   1
  -2  -4   9 2302.41  126.18   4
  -2  -4  10  143.60   38.56   3
  -2  -4  10   91.66   25.82   4
  -2  -4  10  175.40   76.37   1
   2   4  10  136.62   51.70   3
  -2   4 -10  114.45   20.22   2
  -2   4 -10  144.04   36.89   1
  -2   4 -11  385.73   67.21   1
  -2   4 -11  495.31   45.66   2
  -2  -4  11  548.14  104.09   1
  -2  -4  11  491.83   69.37   3
  -2  -4  11  500.45   67.81   4
   2   4  11  585.23   77.79   3
  -2  -4  12  149.74   49.99   3
  -2   4 -12  131.68   26.80   2
  -2   4 -12   95.66   38.32   1
   2   4  12  164.33   53.74   3
  -2  -4  13 1166.68  114.04   3
  -2   4 -13 1299.18   84.38   2
   2   4  13 1145.16  120.25   3
  -2   4 -13 1099.30  115.94   1
  -2  -4  14  308.34   70.10   3
  -2   4 -14  366.03   50.67   2
   2   4  14  307.28   67.32   3
  -2  -4  15  286.86   64.08   3
  -2   4 -15  304.27   49.12   2
   2   4  15  374.72   80.20   3
  -2   4 -16  607.42   72.65   2
  -2  -4  16  546.41   88.11   3
   2   4  16  662.31  109.89   3
  -2  -4  17  687.79  101.50   3
   2   4  17  759.21  122.01   3
  -2  -4  18  117.43   51.40   3
   2   4  18  104.38   55.85   3
  -2  -4  19  148.70   64.98   3
   2   4  19  140.69   58.66   3
  -2  -4  20   70.53   50.80   3
   2  -4 -20  207.65   93.18   4
   2   4  20  117.08   62.38   3
  -2  -4  21  393.57   95.04   3
   2   4  21  430.36  108.56   3
   2  -4 -21  497.61  127.66   4
  -2  -4  22  774.30  124.59   3
   2   4  22  742.14  139.31   3
   2  -4 -22  976.01  169.71   4
  -2  -4  23   84.57   49.86   3
   2   4  23   81.01   49.73   3
   2  -4 -24  703.67  157.00   4
  -2  -4  24  488.88  103.04   3
   2   4  24  367.10   86.84   3
   2  -4 -25  435.27  133.58   4
  -2  -4  25  235.06   84.21   3
   2   4  25  234.83   83.13   3
  -2  -4  26  743.04  139.82   3
   2   4  26  594.51  129.85   3
   2  -4 -26  846.07  168.91   4
  -2  -4  27  140.27   79.77   3
   2  -4 -27  155.74   96.84   4
   2   4  27  125.81   73.87   3
   2  -4 -28   90.35   77.46   4
  -2  -4  28  203.50   85.29   3
   2  -4 -29  209.30  104.96   4
  -2  -4  29   99.16   65.63   3
   2   4  29   34.31   67.55   3
  -2  -4  30 -124.21   78.98   3
   2   4  30   18.70   61.43   3
   2  -4 -31    5.22  100.60   4
  -2  -4  31 -116.79   68.91   3
   2   4  31  161.42   88.98   3
   2  -4 -32   27.73  103.54   4
  -2  -4  32   19.69   48.33   3
   2   4  32  -32.36   60.49   3
  -2  -4  33  -37.62   71.32   3
   2   4  33  -20.00   75.17   3
   2  -4 -33   85.17   83.65   4
  -2   4 -33  -70.98   92.27   4
   2  -4 -34  -49.81   88.76   4
  -2  -4  34   67.91   79.35   3
  -2   4 -34   54.26   98.92   4
   2   4  34  177.51  107.00   3
   2  -4 -35   -1.81   68.52   4
  -2  -4  35    0.13   64.87   3
   2   4  35   94.81   86.40   3
  -2   4 -35   88.25   94.83   4
   2   5 -33   78.41   60.46   4
   2  -5  33  -42.79   79.29   3
   2   5 -33  -29.28   72.20   2
  -2   5  33  141.52  131.05   3
  -2  -5 -33   50.18   75.50   4
   2   5 -32   61.95   64.77   4
   2  -5  32   22.00  111.74   3
   2   5 -32  212.40   94.13   2
  -2  -5 -32   56.49   87.84   4
  -2   5  32  125.41  110.05   3
   2   5 -31   54.03   62.60   4
   2  -5  31  121.76   92.56   3
   2   5 -31   58.16   85.80   2
  -2   5  31   58.77   78.38   3
  -2  -5 -31  159.95   87.50   4
   2   5 -30  -16.41   48.79   4
   2   5 -30   68.14   75.74   2
   2  -5  30  154.91  117.83   3
  -2   5  30   24.18   97.06   3
  -2  -5 -30  130.60  103.11   4
   2   5 -29   12.87   44.50   4
   2  -5  29   88.50   87.83   3
   2   5 -29    6.22   55.79   2
  -2  -5 -29  -56.28   75.85   4
  -2   5  29   45.57   75.73   3
   2   5 -28   47.69   59.81   4
   2   5 -28   -3.94   57.13   2
  -2  -5 -28  -63.12   87.45   4
   2  -5  28  -81.08   81.11   3
  -2   5  28  -52.55   78.40   3
   2   5 -27  -47.22   57.41   4
   2   5 -27  -25.93   61.79   2
  -2  -5 -27  -60.84   88.35   4
   2  -5  27    6.91   61.80   3
   2   5 -26   75.36   64.80   4
   2   5 -26   78.96   72.87   2
   2  -5  26    0.55   75.78   3
  -2   5  26   -7.68   70.93   3
  -2  -5 -26   36.13   59.42   4
   2   5 -25   75.88   54.11   4
   2   5 -25  -46.76   55.88   2
   2  -5  25   83.84   90.76   3
  -2   5  25  254.87  115.69   3
  -2  -5 -25  157.20   84.59   4
   2   5 -24   43.32   50.30   4
   2   5 -24   18.59   65.26   2
   2  -5  24  -26.65   61.16   3
  -2   5  24  101.07  100.11   3
  -2  -5 -24  -13.22   55.93   4
   2   5 -23   13.12   46.03   4
   2   5 -23   35.37   47.81   2
   2  -5  23   19.75   59.71   3
  -2   5  23   39.92   83.32   3
  -2  -5 -23   -3.17   63.88   4
   2   5 -22  140.60   60.08   4
   2   5 -22  -33.84   44.57   2
   2  -5  22  179.76   85.34   3
  -2  -5 -22   74.42   58.19   4
  -2   5  22  -38.64   67.50   3
   2   5 -21  -72.24   65.28   2
   2  -5  21   83.81   73.22   3
   2   5 -21   42.04   40.58   4
  -2  -5 -21   30.42   53.22   4
  -2   5  21   87.51   73.52   3
   2   5 -20   30.20   41.15   2
   2   5 -20   72.76   44.19   4
   2  -5  20   66.59   85.87   3
  -2  -5 -20  109.06   81.88   4
  -2   5  20   63.66   80.26   3
   2   5 -19  -10.28   46.82   2
  -2   5  19   74.90   79.98   3
  -2  -5 -19   50.24   55.33   4
   2   5 -18  198.52   72.58   2
  -2  -5 -18  171.22   77.43   4
  -2   5  18  258.11   99.50   3
  -2  -5 -17  -71.42   67.21   4
  -2   5  17  -37.89   52.31   3
   2   5 -17   35.66   48.09   2
  -2  -5 -16  481.52  103.75   4
   2   5 -16  577.61  106.52   2
  -2   5  16  483.44  117.10   3
  -2  -5 -15  164.40   70.93   4
   2   5 -15  141.30   61.52   2
  -2   5  15  185.31   84.99   3
   2   5 -14  668.60  106.16   3
  -2  -5 -14  806.67  125.19   4
   2   5 -14  735.99  113.70   2
  -2   5  14  753.91  133.95   3
  -2   5  13   98.68   80.50   3
  -2  -5 -13  141.77   65.98   4
   2   5 -13   14.93   27.23   3
   2   5 -13   16.56   60.66   2
   2   5 -12 2660.72  192.11   3
   2   5 -12 3086.97  217.38   2
  -2   5  12 2972.01  253.32   3
  -2  -5 -12 2701.53  214.08   4
  -2   5  11  364.49  138.52   3
   2   5 -11  251.10   64.70   3
   2   5 -11  395.92  112.56   2
  -2  -5 -11  277.07   77.09   4
   2   5 -10 2095.08  160.10   3
   2   5 -10 2381.18  186.63   2
  -2   5  10 2238.42  225.68   3
  -2  -5 -10 2178.17  177.46   4
  -2   5   9  331.84   88.75   3
   2   5  -9  344.48   66.23   3
   2   5  -9  450.60  104.26   2
  -2  -5  -9  338.03   71.44   4
   2   5  -8 1724.44  133.16   3
   2   5  -8 1687.47  158.62   2
  -2  -5  -8 1619.75  186.50   1
  -2  -5  -8 1721.86  143.21   4
   2   5  -7   66.57   41.80   3
   2   5  -7   14.02   64.18   2
  -2  -5  -7   44.20   31.91   4
  -2  -5  -7  101.44   79.93   1
   2   5  -6  962.22   88.51   3
   2   5  -6  965.96  121.98   2
  -2  -5  -6  874.32   94.54   4
  -2  -5  -6  766.37  132.97   1
  -2  -5  -5  708.78  131.93   1
   2   5  -5  548.23   65.36   3
   2   5  -5  533.50   99.32   2
  -2  -5  -5  503.33   67.25   4
   2   5  -4 1906.25  163.89   2
   2   5  -4 1826.55  113.15   3
  -2  -5  -4 1756.58  186.29   1
  -2  -5  -4 1623.88  103.32   4
   2   5  -3  478.84   60.13   3
  -2  -5  -3  539.31  106.57   1
   2   5  -3  633.50  106.66   2
  -2  -5  -3  475.04   50.06   4
  -2  -5  -2   27.10   50.04   1
   2   5  -2   65.50   24.77   3
   2   5  -2   44.87   46.03   2
  -2  -5  -2   56.15   15.10   4
   2   5  -1  183.51   36.80   3
   2   5  -1  222.31   54.59   2
  -2  -5  -1  226.46   79.85   1
   2   5   0   12.04   21.07   3
   2   5   0   -4.07   13.27   3
   2   5   0   -5.19   42.26   2
  -2  -5   0   83.26   60.20   1
   2  -5   0   -5.24   26.09   1
   2   5   1  181.00   35.67   3
   2   5   1  186.37   57.36   2
   2  -5  -1  181.37   39.40   1
  -2  -5   1  255.07   91.05   1
   2   5   1  176.65   32.80   3
   2   5   2   81.30   26.63   3
   2   5   2   84.74   40.00   2
   2  -5  -2   48.78   22.51   1
   2  -5  -2   66.50   14.58   2
  -2  -5   2  141.43   74.76   1
   2   5   2   77.79   27.15   3
  -2  -5   3  645.87  119.57   1
   2   5   3  448.28   54.64   3
   2  -5  -3  446.57   41.02   2
   2   5   3  630.02  105.43   2
   2   5   3  530.83   58.97   3
   2  -5  -3  547.94   70.12   1
   2  -5  -4 1620.35   85.94   2
   2   5   4 1849.21  107.76   3
   2  -5  -4 1899.90  120.34   1
  -2  -5   4 2103.05  213.06   1
   2  -5  -5  576.43   55.36   2
   2   5   5  612.71   71.13   3
  -2  -5   5  614.48  124.83   1
  -2   5  -5  567.09   74.62   1
   2  -5  -5  556.16   69.12   1
   2   5   6  683.27   72.61   3
   2  -5  -6  624.90   69.93   1
  -2  -5   6  460.14  100.84   1
  -2   5  -6  556.09   74.35   1
   2  -5  -7    3.07   36.09   1
  -2   5  -7   21.93   18.25   1
  -2  -5   7   82.52   89.21   1
   2   5   7   15.78   36.20   3
   2   5   8 2103.49  137.10   3
   2  -5  -8 2142.11  139.37   1
  -2   5  -8 1968.85  144.00   1
  -2  -5   8 2199.65  218.36   1
  -2   5  -9  455.85   76.27   1
  -2  -5   9  352.66  109.43   1
   2   5   9  388.15   73.57   3
   2  -5  -9  522.88   77.00   1
   2   5  10 2221.80  153.19   3
  -2   5 -10 2034.90  153.02   1
  -2  -5  10 2302.93  223.03   1
  -2  -5  11  234.35   67.42   3
  -2  -5  11  438.65  123.51   1
   2   5  11  291.98   80.35   3
  -2  -5  12 2842.35  251.04   1
  -2  -5  12 2882.02  183.80   3
   2   5  12 2825.41  187.28   3
  -2  -5  13   63.74   46.93   3
   2   5  13   40.35   56.30   3
  -2   5 -14  581.25   45.66   2
  -2  -5  14  714.82   99.73   3
   2   5  14  636.84   97.93   3
  -2  -5  15  131.50   52.37   3
  -2   5 -15   78.89   22.01   2
   2   5  15  126.43   60.75   3
  -2  -5  16  499.70   89.38   3
  -2   5 -16  469.33   51.15   2
   2   5  16  521.72   93.67   3
  -2  -5  17  -35.52   30.58   3
  -2   5 -17   25.04   21.62   2
   2   5  17   23.66   47.23   3
  -2  -5  18  120.24   52.56   3
  -2   5 -18  205.77   41.70   2
   2   5  18  181.23   66.59   3
  -2  -5  19  -32.16   45.60   3
  -2   5 -19   14.03   19.08   2
   2   5  19   78.93   61.15   3
  -2  -5  20   43.69   36.21   3
   2   5  20   32.95   37.17   3
  -2  -5  21   16.10   40.39   3
   2   5  21  -64.35   60.86   3
  -2  -5  22  113.09   50.24   3
   2   5  22   46.61   52.67   3
  -2  -5  23  110.09   63.48   3
   2   5  23   50.08   63.40   3
  -2  -5  24   69.10   54.36   3
   2   5  24   61.08   56.77   3
   2  -5 -25   92.60   88.43   4
  -2  -5  25  264.76  100.11   3
   2   5  25   82.92   75.67   3
  -2  -5  26   28.58   43.28   3
   2   5  26   82.88   69.90   3
   2  -5 -26   87.94   76.20   4
  -2  -5  27   92.74   84.65   3
   2   5  27   63.79   52.10   3
   2  -5 -27   24.70   59.61   4
   2  -5 -28  -55.73   73.04   4
  -2  -5  28  107.61   89.61   3
   2   5  28  -46.90   72.10   3
  -2  -5  29   60.15   66.30   3
   2   5  29  -76.73   83.40   3
   2  -5 -29   41.35   67.81   4
   2  -5 -30  130.64   90.20   4
  -2  -5  30   57.87   54.42   3
   2   5  30  -20.04   58.59   3
   2  -5 -31 -123.84   94.63   4
  -2  -5  31  -93.25   70.90   3
   2   5  31  -89.45   74.19   3
   2  -5 -32  231.19  109.94   4
  -2  -5  32  124.60   78.26   3
  -2  -5  33   78.29   70.28   3
   2   5  33 -155.49   79.88   3
   2  -5 -33    8.88   66.30   4
  -2   5 -33    9.35   69.46   4
   2   6 -30   -2.72   65.87   2
  -2   6  30  122.40   97.93   3
   2  -6  30   89.50   90.98   3
  -2  -6 -30  -79.60   84.27   4
   2   6 -29   29.57   50.61   2
   2  -6  29   88.74  112.75   3
  -2   6  29 -100.84   98.64   3
  -2  -6 -29  216.42  117.12   4
   2  -6  28    0.15   75.47   3
   2   6 -28   14.10   57.96   2
  -2   6  28    0.15   68.52   3
  -2  -6 -28    7.19   64.22   4
   2   6 -27  -99.71   74.38   2
   2  -6  27   13.42   68.34   3
  -2  -6 -27   89.95   83.57   4
  -2  -6 -26   92.54   73.26   4
  -2   6  26  119.43   96.61   3
   2   6 -26  167.47   88.54   2
   2   6 -25    2.99   51.12   2
  -2   6  25   28.67   87.41   3
  -2  -6 -25 -124.78   81.92   4
  -2   6  24  135.21   77.91   3
  -2  -6 -24  152.42   92.12   4
   2   6 -24   81.14   59.81   2
  -2  -6 -23  -44.15   61.35   4
   2   6 -23   24.78   51.81   2
  -2   6  22  120.40   82.89   3
  -2  -6 -22   87.43   64.81   4
   2   6 -22   11.28   46.08   2
  -2   6  21   31.14   56.29   3
  -2  -6 -21  101.00   59.21   4
   2   6 -21   76.79   63.93   2
  -2   6  20  287.76  111.27   3
  -2  -6 -20  351.77  108.98   4
   2   6 -20  174.75   73.46   2
  -2  -6 -19   68.68   46.22   4
   2   6 -19  154.72   81.24   2
  -2   6  19  121.17   77.42   3
   2   6 -18   77.82   52.48   2
  -2  -6 -18  -52.20   49.62   4
  -2   6  18   -2.00   63.88   3
   2   6 -17  131.88   70.28   2
  -2  -6 -17  125.11   49.52   4
  -2   6  17  218.90  100.13   3
   2   6 -16  297.05   87.21   2
  -2  -6 -16  173.69   70.74   4
  -2   6  16  233.48  105.38   3
   2   6 -15  123.05   61.16   2
  -2  -6 -15   60.90   55.49   4
  -2   6  15  -37.17   60.58   3
   2   6 -14  201.30   73.23   2
  -2  -6 -14   94.57   47.12   4
  -2   6  14   51.06   61.45   3
   2   6 -13  -10.28   53.00   2
  -2  -6 -13   47.98   38.96   4
  -2   6  12   49.97   58.68   3
   2   6 -12  203.51   74.25   2
  -2  -6 -12  174.89   58.40   4
  -2   6  11  215.92   83.18   3
   2   6 -11  129.86   55.00   2
  -2  -6 -11  155.65   82.84   1
  -2  -6 -11  156.85   53.19   4
  -2  -6 -10   80.50   35.07   4
  -2   6  10  142.32   76.18   3
   2   6 -10   49.45   32.58   3
   2   6 -10   31.52   33.26   2
  -2  -6 -10  225.20   98.90   1
  -2   6   9  252.57  108.62   3
   2   6  -9  159.33   51.51   3
   2   6  -9  144.19   59.51   2
  -2  -6  -9  204.52   44.74   4
  -2  -6  -9  186.63   80.78   1
  -2  -6  -8  152.24   45.53   4
   2   6  -8  109.54   40.09   3
   2   6  -8  253.25   81.81   2
  -2  -6  -8  206.05  108.08   1
  -2  -6  -7  650.91  144.71   1
   2   6  -7  511.40   77.96   3
   2   6  -7  505.23   97.02   2
  -2  -6  -7  424.40   60.60   4
  -2  -6  -6  613.59  141.33   1
   2   6  -6  558.65   76.49   3
   2   6  -6  468.68   99.20   2
  -2  -6  -6  416.42   51.05   4
   2   6  -5  799.14   87.70   3
   2   6  -5  909.87  134.58   2
   2   6  -4 2992.06  168.22   3
   2   6  -4 3055.25  217.84   2
  -2  -6  -4 3039.81  267.18   1
   2   6  -3   51.97   49.32   3
  -2  -6  -3   56.09   52.47   1
   2   6  -3  179.53   99.81   2
   2   6  -2  144.25   35.55   3
   2   6  -2  147.52   38.46   2
  -2  -6  -2  108.73   61.91   1
   2   6  -1   59.71   33.02   3
   2   6  -1  140.05   73.41   2
  -2  -6  -1  248.13  110.18   1
   2   6   0 2338.33  147.03   3
   2   6   0 2523.39  204.04   2
   2   6   0 2455.51  135.47   3
  -2  -6   0 2646.32  247.16   1
   2  -6   0 2486.35  164.22   1
   2   6   1  169.26   50.37   3
   2   6   1  269.64   90.88   2
   2  -6  -1  100.74   41.81   1
  -2  -6   1  190.15   82.29   1
   2   6   1  212.50   61.04   3
   2  -6  -2  283.55   58.36   1
   2   6   2  261.20   49.27   3
   2   6   2  334.69   55.99   3
  -2  -6   2  283.65   91.95   1
   2   6   3   60.44   32.99   3
   2  -6  -3   84.95   54.76   1
   2   6   3   60.01   37.27   3
   2   6   4 2698.55  157.18   3
   2  -6  -4 2294.53   87.35   2
   2  -6  -4 2365.25   85.90   2
   2   6   4 3061.25  158.13   3
   2  -6  -4 3025.81  177.72   1
  -2  -6   4 2903.49  261.25   1
   2  -6  -5  754.72   57.36   2
   2   6   5  971.54  109.44   3
   2   6   5  872.12   96.79   3
  -2  -6   5  814.53  148.23   1
   2  -6  -5  836.85  100.18   1
   2  -6  -6  462.05   50.71   2
  -2  -6   6  553.61  126.48   1
   2  -6  -6  596.68   81.90   1
   2   6   6  650.99   82.91   3
   2  -6  -7  456.23   73.40   1
   2   6   7  474.02   74.53   3
  -2  -6   7  385.87  103.22   1
  -2  -6   8    4.93   58.46   1
   2  -6  -8   45.85   31.37   1
   2   6   8   53.06   32.26   3
   2  -6  -9  248.56   56.28   1
  -2  -6   9  232.77   89.67   1
   2   6   9  219.32   50.68   3
   2  -6 -10  102.93   38.46   1
  -2  -6  10  110.24   75.08   1
   2   6  10  174.50   59.58   3
  -2  -6  11  137.43   72.10   1
   2   6  11  234.69   66.05   3
   2  -6 -11  103.92   42.41   1
   2   6  12  197.07   56.65   3
   2  -6 -12  215.67   53.38   1
  -2  -6  12   66.59   56.77   1
   2   6  13   62.89   50.52   3
   2   6  14   62.40   49.82   3
   2   6  15  161.91   47.91   3
  -2  -6  16  177.82   66.22   3
   2   6  16  102.25   52.40   3
  -2  -6  17   67.16   51.68   3
   2   6  17   62.53   50.64   3
  -2  -6  18   35.78   47.27   3
   2   6  18   21.49   35.87   3
  -2  -6  19   66.58   49.65   3
   2   6  19   76.30   58.56   3
  -2  -6  20  302.93   85.63   3
   2   6  20  350.57   90.99   3
  -2  -6  21   31.92   46.57   3
   2   6  21   73.79   68.30   3
  -2  -6  22   36.06   60.79   3
   2   6  22  102.33   58.30   3
  -2  -6  23   -1.45   45.00   3
   2   6  23   62.78   41.90   3
  -2  -6  24  146.02   70.16   3
   2   6  24  -13.44   70.25   3
  -2  -6  25   35.28   51.07   3
   2   6  25  185.41   85.51   3
  -2  -6  26  -15.63   55.76   3
   2   6  26  149.12   78.02   3
  -2  -6  27  168.46   79.80   3
   2   6  27  136.63   76.69   3
  -2  -6  28   18.39   60.68   3
   2   6  28  142.94   73.03   3
  -2  -6  29   19.05   51.63   3
   2   6  29   32.75   71.77   3
  -2  -6  30   28.46   56.98   3
   2   6  30 -136.54   74.16   3
  -2  -7 -25   28.09   54.12   4
  -2   7  25  140.63   74.20   3
   2   7 -25   92.19   62.72   2
   2   7 -24   86.06   62.49   2
  -2   7  24  -32.41   65.39   3
  -2  -7 -24  -35.84   62.42   4
   2   7 -23   25.09   56.04   2
  -2   7  23   95.92  105.98   3
  -2  -7 -23   80.73   78.15   4
   2   7 -22  -18.19   52.51   2
  -2  -7 -22   47.81   72.09   4
   2   7 -21  177.03   73.54   2
  -2   7  21  287.59  121.15   3
  -2  -7 -21  136.67   73.07   4
   2   7 -20  -30.20   45.17   2
  -2   7  20  237.48  120.94   3
  -2  -7 -20  229.07   81.85   4
   2   7 -19  100.28   58.11   2
  -2   7  19  135.28   86.44   3
  -2  -7 -19    3.32   54.75   4
   2   7 -18   -8.39   37.85   2
  -2   7  18    1.71   67.76   3
  -2  -7 -18   -7.16   44.24   4
   2   7 -17  191.54   70.00   2
  -2   7  17  277.93  110.41   3
  -2  -7 -17  167.13   67.53   4
   2   7 -16   16.94   43.27   2
  -2  -7 -16   -7.06   39.24   4
   2   7 -15  134.24   65.33   2
  -2  -7 -15  111.21   50.62   4
  -2   7  15  200.37   93.49   3
   2   7 -14  133.46   65.75   2
  -2  -7 -14  110.84   81.08   1
  -2  -7 -14  -27.02   44.18   4
  -2   7  14   28.16   77.83   3
  -2   7  13   53.80   78.17   3
   2   7 -13  -61.38   38.01   2
  -2  -7 -13   12.93   42.31   4
   2   7 -12  323.18   89.95   2
  -2   7  12  226.50   95.61   3
  -2  -7 -12  150.26   52.91   4
  -2  -7 -12  250.45  112.27   1
  -2  -7 -11  150.26   86.49   1
  -2   7  11  153.66   79.02   3
   2   7 -11  154.07   71.89   2
  -2  -7 -11   44.13   32.17   4
  -2   7  10  -55.21   65.96   3
   2   7 -10   -2.83   39.31   2
  -2  -7 -10   45.81   21.70   4
  -2  -7  -9  142.03   37.19   4
  -2   7   9  218.19   99.80   3
  -2  -7  -9  141.75   69.42   1
   2   7  -9   80.91   52.67   2
  -2  -7  -8    2.14   16.50   4
  -2   7   8   72.25   56.24   3
  -2  -7  -8   50.33   62.92   1
   2   7  -8   -0.70   50.96   2
  -2  -7  -7   36.16   60.61   1
   2   7  -7   16.40   39.76   2
  -2  -7  -6    8.00   55.80   1
   2   7  -6   29.60   45.90   2
   2   7  -5  167.40   54.10   2
  -2  -7  -5   78.91   65.21   1
   2   7  -4  192.47   70.20   2
  -2  -7  -4  145.37   78.97   1
   2   7  -3   59.52   62.52   2
  -2  -7  -3  111.76   80.44   1
   2   7  -2  219.82   93.37   2
  -2  -7  -2  335.20  151.47   1
   2   7  -1  977.40  100.71   3
  -2  -7  -1 1287.18  193.44   1
   2   7   0  399.39   83.52   3
   2  -7   0  321.85   81.80   1
  -2  -7   0  318.92  117.43   1
  -2  -7   1  997.16  177.65   1
   2  -7  -1  873.62  111.60   1
   2   7   1  846.58   95.78   3
  -2  -7   2   78.14   80.84   1
   2  -7  -2  158.81   55.10   1
   2   7   2  270.25   68.47   3
  -2  -7   3  157.33   87.27   1
   2   7   3  140.03   53.20   3
   2  -7  -3  116.88   52.17   1
  -2  -7   4  122.85   70.13   1
   2  -7  -4  209.34   66.97   1
   2   7   4  120.31   45.67   3
   2  -7  -5  249.23   68.81   1
  -2  -7   5  393.50  115.96   1
   2   7   5  320.95   68.48   3
   2  -7  -6   71.72   50.59   1
   2   7   6  129.09   54.57   3
  -2  -7   6   20.16   62.38   1
  -2  -7   7   24.57   84.50   1
   2  -7  -7   51.32   19.83   2
   2   7   7   59.43   28.45   3
   2  -7  -7  159.82   59.00   1
   2  -7  -8   19.16   21.34   2
  -2  -7   8  -28.06   75.89   1
   2  -7  -8  129.35   50.90   1
   2   7   8    8.17   31.34   3
   2  -7  -9  121.22   48.74   1
   2   7   9   95.65   39.26   3
  -2  -7   9   45.73   50.92   1
   2  -7 -10   16.12   32.93   1
  -2  -7  10    6.02   50.66   1
   2   7  10   20.73   45.23   3
   2  -7 -11   85.61   54.50   1
  -2  -7  11   91.64   85.70   1
   2   7  11  104.21   57.61   3
   2  -7 -12  268.29   68.57   1
   2   7  12  264.39   76.38   3
  -2  -7  12  130.24   94.78   1
   2  -7 -13   31.84   34.35   1
   2   7  13   23.58   47.97   3
   2  -7 -14  -83.95   50.83   1
   2   7  14   27.72   40.59   3
   2   7  15  123.45   60.85   3
   2  -7 -15   79.33   53.96   1
   2   7  16   38.07   55.65   3
   2  -7 -16   42.06   41.53   1
   2   7  17  205.02   76.79   3
   2   7  18  -50.73   58.15   3
   2   7  19   48.69   50.55   3
   2   7  20   96.21   64.71   3
   2   7  21  150.40   74.90   3
   2   7  22   59.26   63.40   3
  -2  -7  23   73.94   69.12   3
   2   7  23   49.36   58.32   3
  -2  -7  24    0.10   43.82   3
   2   7  24 -111.19   57.25   3
  -2  -7  25   37.10   60.24   3
   2   7  25    1.77   56.79   3
   2   8 -19   27.46   52.99   2
  -2  -8 -19   99.89   90.86   1
  -2   8  19  119.83   72.32   3
   2   8 -18   21.05   56.11   2
  -2   8  18  -76.95   64.72   3
   2   8 -17  148.96   67.25   2
  -2   8  17  265.42  125.71   3
  -2  -8 -17  136.68   84.26   1
   2   8 -16   71.72   46.40   2
  -2   8  16   30.23   91.39   3
  -2  -8 -16  -76.18   80.66   1
  -2  -8 -15   48.24   73.45   1
   2   8 -15  -65.88   42.36   2
  -2   8  15   22.66   68.19   3
   2   8 -14   21.45   40.99   2
  -2   8  14   84.74   80.94   3
  -2  -8 -14  142.60   92.88   1
  -2   8  13   84.08   70.95   3
  -2  -8 -13  181.03  102.11   1
   2   8 -13  113.58   61.83   2
  -2   8  12  -56.53   79.75   3
  -2  -8 -12   81.14   98.46   1
   2   8 -12   74.80   66.01   2
  -2  -8 -11  171.19   93.53   1
   2   8 -11  174.03   67.70   2
  -2   8  11  223.33   94.37   3
  -2  -8 -10   92.47   73.07   1
   2   8 -10   -8.21   44.64   2
  -2   8  10   -7.57   60.78   3
  -2   8   9  134.75   76.53   3
  -2  -8  -9   93.90  106.00   1
   2   8  -9   72.85   57.14   2
  -2   8   8  -17.37   57.14   3
   2   8  -8  -32.62   40.94   2
  -2   8   7  102.23   92.08   3
   2   8  -7   94.77   52.70   2
  -2  -8  -7   86.79   67.85   1
   2   8  -6   45.94   52.11   2
  -2  -8  -6   34.51   70.56   1
  -2  -8  -5  -30.93   65.97   1
  -2  -8  -4   64.74   76.54   1
  -2  -8  -3  151.70   91.70   1
   2   8  -2  199.84   64.24   3
  -2  -8  -2  190.31   96.67   1
  -2  -8  -1  -38.13   59.69   1
   2   8  -1   42.40   41.88   3
  -2  -8   0   83.58   79.54   1
   2   8   0  -41.08   40.69   3
  -2  -8   1   90.31   98.31   1
   2  -8  -1   45.65   51.77   1
   2  -8  -2  149.90   59.46   1
  -2  -8   2  127.88  102.78   1
  -2  -8   3  151.73   68.89   1
   2  -8  -3  123.31   50.85   1
   2  -8  -4  -11.62   31.24   1
  -2  -8   4 -114.76   94.99   1
   2  -8  -5   56.34   47.37   1
  -2  -8   5  -10.93   56.76   1
  -2  -8   6   60.78   70.05   1
   2  -8  -6   93.18   59.27   1
   2  -8  -7  125.51   60.19   1
  -2  -8   7   70.87   73.43   1
   2  -8  -8   25.47   49.08   1
  -2  -8   8  -59.57   73.06   1
  -2  -8   9   43.82   80.13   1
   2  -8  -9   78.16   50.96   1
  -2  -8  10  -12.01   65.93   1
   2  -8 -10   64.42   49.39   1
   2  -8 -11   25.18   49.12   1
  -2  -8  11  222.33  114.31   1
   2  -8 -12  -33.10   45.34   1
   2  -8 -13  146.41   47.41   1
   2  -8 -14  105.95   55.92   1
   2  -8 -15  109.72   69.01   1
   2  -8 -16   80.32   64.28   1
   2  -8 -17  144.49   58.81   1
   2  -8 -18  -69.58   50.05   1
   2  -8 -19   47.65   41.54   1
  -2   9   8   96.28   99.42   3
  -2  -9  -8  -79.16   78.29   1
  -2   9   7  -36.61   72.56   3
  -2  -9  -7  164.71  107.55   1
  -2   9   6    0.14   62.51   3
  -2  -9  -6   56.05   86.73   1
  -2  -9  -5  -75.92   61.76   1
  -2  -9  -4   61.33   68.49   1
  -2  -9  -3 -203.92   99.64   1
  -2  -9  -2   93.43   84.87   1
  -2  -9  -1  121.42   85.89   1
  -2  -9   0  -56.17   60.43   1
  -2  -9   1  267.89  129.32   1
  -2  -9   2  135.30   91.75   1
  -2  -9   3  117.76  110.83   1
  -2  -9   4  176.14  108.13   1
  -2  -9   5  103.82  103.06   1
  -2  -9   6   73.58   85.42   1
  -2  -9   7  140.15   99.05   1
  -2  -9   8  -81.56   78.22   1
  -3   0   0   25.74   32.68   2
  -3   0   0  -31.61   24.88   1
   3   0   0   11.66   26.82   2
  -3   0   1  296.26   60.93   2
  -3   0  -1  264.98   49.98   3
  -3   0  -1  263.34   44.85   1
   3   0   1  309.90   65.72   2
   3   0  -1  316.17   69.10   2
  -3   0   1  268.94   42.74   1
  -3   0  -1  270.26   62.81   2
  -3   0   2   26.56   28.62   1
  -3   0  -2    9.79   17.33   3
  -3   0   2   68.63   35.71   2
   3   0   2  -41.85   36.67   2
   3   0  -2  100.26   46.38   2
  -3   0  -2   16.25   23.97   2
  -3   0  -2   50.86   27.99   1
  -3   0  -3 1161.58  107.22   3
   3   0   3 1509.71  133.18   2
   3   0  -3 1596.06  136.66   2
  -3   0  -3 1450.40  127.23   2
  -3   0   3 1302.15   94.48   1
  -3   0  -4  770.92   88.21   3
   3   0   4  853.91  112.11   2
  -3   0  -4 1013.30  108.74   2
  -3   0   4  863.13   97.71   3
  -3   0   4  800.67   80.26   1
   3   0  -4  857.86  103.38   2
  -3   0  -5 1686.19  130.55   3
   3   0   5 1834.62  152.55   2
  -3   0  -5 1678.45  137.32   2
   3   0  -5 2550.63  185.50   2
  -3   0   5 1978.61  153.02   3
   3   0  -5 2324.30  133.32   1
  -3   0   5 1979.99  132.28   1
  -3   0  -6 7908.97  282.79   3
   3   0   6 7975.32  319.64   2
   3   0  -6 8410.84  322.78   2
  -3   0   6 7829.68  275.79   3
   3   0  -6 7505.58  233.36   1
   3   0  -7  530.03  102.11   2
  -3   0  -7  413.96   85.78   3
   3   0   7  367.95   97.74   2
   3   0  -7  443.54   72.64   1
  -3   0   7  241.92   67.00   3
  -3   0  -8 3955.68  205.98   3
   3   0   8 3923.22  229.72   2
   3   0  -8 3965.26  231.25   2
  -3   0   8 3859.11  203.73   3
   3   0  -8 3789.66  175.18   1
   3   0   9  950.62  113.00   3
  -3   0  -9 1144.46  122.15   3
   3   0  -9 1143.26  141.29   2
  -3   0   9 1067.32  114.22   3
   3   0  -9 1111.23  101.29   1
   3   0  10 1416.84  132.95   3
  -3   0 -10 1598.63  143.93   3
   3   0 -10 1568.66  154.68   2
  -3   0  10 1429.86  133.41   3
   3   0 -10 1505.81  117.95   1
   3   0 -11   92.90   45.85   1
   3   0  11  -12.68   31.74   3
  -3   0  11   61.58   42.53   3
  -3   0 -11   12.79   38.09   3
   3   0  12 1877.74  156.78   3
  -3   0 -12 2056.65  167.27   3
   3   0 -12 2097.07  186.87   2
  -3   0  12 2074.52  164.81   3
   3   0 -12 2104.00  150.80   1
   3   0  13   71.05   43.62   3
   3   0 -13  130.77   69.50   2
   3   0 -13   52.20   29.14   1
  -3   0  13  105.60   47.58   3
   3   0  14    6.14   31.30   3
   3   0 -14   11.58   43.56   2
  -3   0  14   68.76   45.75   3
   3   0 -14   13.25   25.27   1
   3   0 -15   31.29   26.23   1
   3   0  15   -2.24   40.10   3
   3   0 -15   26.27   48.11   2
  -3   0  15   49.79   44.05   3
   3   0  16  415.37   96.76   3
   3   0 -16  441.49   95.83   2
  -3   0  16  413.89   94.29   3
   3   0  17   58.71   39.29   3
   3   0 -17    0.73   44.14   2
  -3   0  17   90.87   67.63   3
   3   0  18  457.31   94.50   3
   3   0 -18  462.95  116.19   2
  -3   0  18  480.07   98.99   3
   3   0  19  277.70   81.30   3
   3   0 -19  335.07  118.14   2
  -3   0  19  227.56   88.78   3
   3   0  20  522.50  104.12   3
   3   0 -20  595.93  135.84   2
  -3   0  20  591.10  110.40   3
   3   0  21    5.91   40.79   3
   3   0 -21   72.90   75.78   2
  -3   0  21   91.79   71.77   3
   3   0  22  143.86   83.23   3
   3   0 -22  192.36  103.57   2
  -3   0  22   96.35   68.89   3
   3   0  23  249.06   81.67   3
   3   0 -23  157.77   65.42   2
   3   0 -23  298.43  104.11   4
  -3   0  23  229.81   83.96   3
   3   0 -24   86.87   81.66   4
   3   0  24  135.13   72.61   3
   3   0 -24   39.84   64.79   2
  -3   0  24   -7.36   57.47   3
   3   0 -25   36.00   57.91   4
   3   0  25   -7.28   53.46   3
  -3   0  25   -9.06   59.02   3
   3   0 -26   68.91   74.25   4
   3   0  26  -48.47   59.91   3
  -3   0  26  118.90   58.97   3
   3   0 -27  109.30   88.00   4
   3   0  27   39.37   55.97   3
  -3   0  27  139.90   87.89   3
   3   0 -28  204.08  101.06   4
   3   0  28  358.67  111.47   3
  -3   0  28  429.93  123.59   3
   3   0 -29  190.83  108.18   4
   3   0  29   41.52   57.90   3
  -3   0  29  -38.82   70.03   3
   3   0 -30  -87.85   74.46   4
   3   0  30   80.97   65.70   3
  -3   0  30  -95.25   90.10   3
   3   0 -31  -38.38   64.88   4
   3   0  31   16.34   63.03   3
  -3   0  31   71.47   96.93   3
   3   0 -32  132.24   98.23   4
   3   0  32 -107.02   80.62   3
  -3   0  32  -35.33   67.95   3
   3   0 -33  100.22   83.39   4
   3   0  33  -76.85   71.93   3
  -3   0  33  126.96   97.75   3
   3   0  34  214.71  109.76   3
   3   0 -34   58.82   80.52   4
  -3   0  34  179.80  118.91   3
   3   0 -35  135.40   99.28   4
   3   0  35  -92.44  106.82   3
  -3   0  35 -165.62   99.13   3
  -3   0 -35  122.07  126.99   4
   3   0 -36  -92.64   87.33   4
   3   0  36  -87.86   96.32   3
  -3   0  36  -50.06   75.60   3
  -3   0 -36  -23.94   80.07   4
   3   0 -37  -38.44  102.42   4
   3   0  37 -135.18  106.43   3
  -3   0  37  -18.58   84.19   3
  -3   0 -37 -136.31  113.63   4
   3   1 -37   22.07   92.81   4
   3  -1  37  113.59  100.12   3
   3   1 -37   65.34   84.26   2
  -3   1  37  176.29  112.51   3
  -3  -1 -37   59.46   99.92   4
   3   1 -36   83.04   91.73   4
   3  -1  36 -125.71   92.59   3
   3   1 -36   57.34   87.33   2
  -3   1  36   75.04   86.78   3
  -3  -1 -36   67.38   97.88   4
   3   1 -35   38.65   79.34   4
   3  -1  35    4.72   72.32   3
   3   1 -35    0.16   83.65   2
  -3   1  35   28.62   74.13   3
  -3  -1 -35   31.36   79.98   4
   3   1 -34  -70.08   97.42   4
   3  -1  34  190.99  106.06   3
   3   1 -34  173.71  114.92   2
  -3   1  34  167.92  108.24   3
  -3  -1 -34  -55.40  101.27   4
   3   1 -33  -73.16   90.12   4
   3  -1  33   62.97   61.68   3
   3   1 -33  -66.38  102.30   2
  -3   1  33 -107.33   99.91   3
  -3  -1 -33  -40.60   84.85   4
   3  -1  32   32.74   82.70   3
   3   1 -32   28.06   74.18   2
   3   1 -32 -119.20   81.96   4
  -3   1  32   21.42   70.73   3
   3   1 -31  126.11   96.22   4
   3  -1  31  115.27   83.52   3
   3   1 -31  107.54   73.98   2
  -3   1  31   65.66   62.75   3
   3   1 -30  -96.62   69.14   4
   3  -1  30   13.71   70.05   3
   3   1 -30   56.72   86.72   2
  -3   1  30   68.71   74.61   3
   3   1 -29  312.65  113.42   4
   3  -1  29   76.96   79.47   3
   3   1 -29  178.81  113.95   2
  -3   1  29  161.76   75.74   3
   3   1 -28  433.51  120.85   4
   3  -1  28  244.33  112.46   3
   3   1 -28  400.16  135.59   2
  -3   1  28  328.56  130.14   3
   3  -1  27  209.82  103.86   3
   3   1 -27  200.60   95.76   2
   3   1 -27  282.91  109.04   4
  -3   1  27  129.83   90.14   3
   3   1 -26    5.31   54.99   4
   3  -1  26   77.76   83.14   3
   3   1 -26   64.33   70.00   2
  -3   1  26  165.85   97.04   3
   3  -1  25   92.45   80.59   3
   3   1 -25  190.35   91.94   2
  -3   1  25   23.48   70.32   3
   3   1 -25  147.31   81.89   4
   3   1 -24  531.50  138.29   4
   3  -1  24  375.05  109.67   3
   3   1 -24  446.61  119.85   2
  -3   1  24  524.58  125.92   3
   3   1 -23  264.06   90.49   4
   3  -1  23  443.64  120.70   3
   3   1 -23   17.63   73.63   2
  -3   1  23  217.53  105.07   3
   3   1 -22  -46.94   70.84   2
  -3   1  22  -58.52   54.33   3
   3  -1  21  303.83   96.81   3
   3   1 -21  172.97   85.29   2
  -3   1  21  259.94   75.63   3
   3  -1  20  722.80  144.32   3
   3   1 -20  689.14  133.98   2
  -3   1  20  518.92  106.63   3
   3  -1  19   10.13   55.55   3
   3   1 -19  135.60   95.46   2
  -3   1  19  101.02   58.13   3
   3  -1  18  360.58   84.53   3
   3   1 -18  401.34  116.90   2
  -3   1  18  324.45   79.74   3
   3  -1  17  490.63  104.42   3
   3   1 -17  575.01  127.68   2
  -3   1  17  528.61  103.43   3
   3  -1  16  858.94  132.38   3
   3   1 -16 1191.03  170.58   2
  -3   1  16  846.63  126.50   3
   3  -1  15 1225.69  146.13   3
  -3  -1 -15  990.48  128.02   3
   3   1 -15 1333.43  172.65   2
  -3   1  15 1139.02  142.34   3
  -3  -1 -14  802.37  110.28   3
   3  -1  14  732.89  113.97   3
   3   1 -14  886.72  136.45   2
   3   1 -14  688.16   94.96   3
  -3   1  14  831.16  123.25   3
   3   1 -13  268.90   59.15   3
   3  -1  13  281.88   81.77   3
   3   1 -13  465.28  114.03   2
  -3  -1 -13  278.60   61.44   3
  -3   1  13  299.76   86.66   3
   3  -1  12 1399.46  159.01   3
  -3  -1 -12 1468.08  137.54   3
   3   1 -12 1717.00  179.57   2
  -3   1  12 1425.00  150.15   3
   3   1 -12 1373.90  125.96   3
   3  -1  11 1693.80  158.91   3
  -3  -1 -11 1615.78  136.24   3
   3   1 -11 2106.80  191.77   2
  -3   1  11 1991.56  171.44   3
   3   1 -11 1750.30  148.33   1
   3   1 -10  327.88   94.00   2
  -3  -1 -10  184.28   48.84   3
   3   1 -10  226.61   68.89   1
  -3   1  10  123.17   59.30   3
   3   1  -9 1048.21  130.45   2
  -3  -1  -9 1152.82  104.95   3
   3   1  -9 1036.36  110.65   1
  -3   1   9  894.45  114.11   3
  -3  -1  -8 2668.52  154.65   3
   3   1  -8 2820.97  211.40   2
  -3   1   8 2514.43  192.69   3
   3   1  -8 2719.36  174.39   1
  -3  -1  -7 1686.42  117.01   3
   3  -1   7 1812.13  142.10   2
   3   1  -7 1986.74  176.96   2
  -3   1   7 1757.21  155.87   3
   3   1  -7 1884.52  141.61   1
   3   1  -6  280.28   59.10   1
  -3   1   6  160.74   55.21   3
   3  -1   6  107.42   52.27   2
  -3  -1  -6  171.88   40.89   3
   3   1  -6  271.63   73.45   2
  -3  -1  -5  860.86   81.00   3
   3  -1   5  869.60  104.01   2
   3   1  -5  823.66   89.33   1
   3   1  -5  714.68   99.05   2
  -3  -1  -4 1863.11  112.01   3
   3  -1   4 1798.81  140.58   2
   3   1  -4 1998.88  164.46   2
  -3   1   4 1375.45  129.12   2
  -3  -1  -3  430.32   53.20   3
  -3   1   3  448.91   73.63   2
   3  -1   3  428.18   71.54   2
   3   1  -3  615.75  103.03   2
  -3  -1  -3  438.45   71.46   1
  -3  -1  -2  534.14   79.12   1
  -3  -1  -2  554.65   59.46   3
  -3   1   2  636.33   83.98   2
   3  -1   2  556.50   79.15   2
   3   1  -2  560.00   87.27   2
  -3   1   2  608.55   48.46   1
  -3  -1  -1  318.97   51.88   3
  -3   1   1  259.16   59.74   2
  -3  -1  -1  651.25   92.19   1
   3  -1   1  626.32   92.33   2
  -3   1   1  228.73   30.88   1
   3   1  -1  346.39   72.58   2
  -3  -1   0 5949.95  189.13   3
   3   1   0 7053.67  297.22   2
   3  -1   0 6807.98  260.02   2
  -3   1   0 7197.38  276.02   2
  -3  -1   0 6466.38  244.32   1
  -3   1   0 6294.72  153.79   1
   3   1   1  826.01  120.91   2
  -3   1  -1  722.32  103.82   2
  -3  -1   1  359.55   66.91   1
  -3   1  -1  513.04   53.32   1
   3  -1  -1  316.97   65.35   2
  -3   1  -2  881.20  103.13   3
   3  -1  -2  900.56   95.78   2
  -3   1  -2  817.56   92.87   2
  -3  -1   2  856.19   73.75   3
  -3   1  -2  820.29   59.42   1
   3   1   2  944.91  116.68   2
  -3  -1   2  847.40   94.98   1
  -3   1  -3  549.13   84.94   3
  -3   1  -3  672.12   86.53   2
  -3  -1   3  622.79   68.32   3
   3   1   3  565.02   95.42   2
  -3  -1   3  667.42   86.62   1
   3  -1  -3  697.40   95.36   2
  -3   1  -4 1682.22  155.50   3
   3   1   4 1778.72  155.79   2
  -3   1  -4 1840.25  138.13   2
   3  -1  -4 2016.32  148.81   2
  -3  -1   4 1760.49  107.38   3
  -3  -1   4 1737.08  129.54   1
  -3   1  -5  663.91   91.59   3
  -3   1  -5  848.27  100.02   2
  -3  -1   5  652.98   66.56   3
   3   1   5  781.09  114.38   2
  -3  -1   5  628.68   80.94   1
   3  -1  -5  769.54   99.38   2
   3  -1  -6  481.75   86.01   2
  -3   1  -6  264.22   62.34   3
   3   1   6  294.42   76.65   2
   3  -1  -6  387.27   47.50   1
  -3  -1   6  317.36   64.92   1
  -3   1  -6  313.84   64.29   2
  -3  -1   6  342.03   58.12   3
  -3   1  -7 1271.43  128.86   3
   3   1   7 1886.33  167.49   2
  -3   1  -7 1826.24  137.51   2
   3  -1  -7 2202.44  171.64   2
  -3  -1   7 1887.47  127.47   3
   3  -1  -7 1917.59  102.34   1
  -3  -1   7 1928.44  160.01   4
  -3  -1   7 1859.83  141.16   1
   3   1   8 2330.97  137.23   3
  -3   1  -8 2401.19  188.08   3
   3   1   8 2547.03  196.73   2
  -3   1  -8 2471.97  163.14   2
   3  -1  -8 2783.76  194.16   2
  -3  -1   8 2488.01  146.54   3
   3  -1  -8 2377.26  118.57   1
   3   1   9 1355.77  112.17   3
  -3   1  -9 1510.18  132.15   2
   3  -1  -9 1292.03  133.55   2
  -3  -1   9 1295.17  109.58   3
   3  -1  -9 1310.56   92.75   1
   3   1  10   86.72   38.49   3
   3  -1 -10  311.24   94.65   2
   3  -1 -10  159.65   42.84   1
  -3   1 -10  143.52   51.21   2
  -3  -1  10  124.92   48.21   3
   3   1  11 1455.84  124.43   3
  -3  -1  11 1433.02  126.58   3
   3  -1 -11 1509.45  157.57   2
   3  -1 -11 1442.56  106.82   1
   3   1  12 1295.29  121.60   3
  -3  -1  12 1428.56  130.83   3
   3  -1 -12 1420.69  156.02   2
   3  -1 -12 1357.48  109.03   1
   3   1  13  414.52   74.19   3
   3  -1 -13  466.60   98.60   2
   3  -1 -13  431.87   68.57   1
  -3  -1  13  495.53   83.36   3
   3   1  14  681.49   94.70   3
   3  -1 -14  924.43  135.42   2
  -3  -1  14  802.90  104.74   3
   3  -1 -14  898.20   94.83   1
   3   1  15 1003.53  119.27   3
  -3  -1  15 1036.40  127.17   3
   3  -1 -15 1063.76  144.27   2
   3  -1 -15 1166.35  116.93   1
   3   1  16  749.02  120.46   3
   3  -1 -16  977.59  146.89   2
  -3  -1  16  890.13  123.53   3
   3   1  17  632.15  104.36   3
   3  -1 -17  514.74  111.94   2
  -3  -1  17  476.53   94.56   3
   3   1  18  337.10   81.64   3
   3  -1 -18  379.15  113.00   2
  -3  -1  18  293.99   79.53   3
   3   1  19   65.44   46.43   3
   3  -1 -19   79.91   65.81   2
  -3  -1  19  -93.99   46.03   3
   3   1  20  546.29  108.51   3
  -3  -1  20  550.29  112.74   3
   3   1  21  375.37   98.25   3
  -3  -1  21  359.70   96.43   3
   3   1  22  133.13   62.39   3
  -3  -1  22  195.67   65.25   3
   3   1  23  305.90   80.88   3
  -3  -1  23  372.85   98.83   3
   3  -1 -24  339.94  111.37   4
   3   1  24  394.48  115.39   3
  -3  -1  24  273.20   75.73   3
   3  -1 -25   93.81   71.46   4
   3   1  25   77.95   58.21   3
  -3  -1  25   51.71   66.11   3
   3  -1 -26   20.28   54.70   4
   3   1  26   44.74   53.16   3
  -3  -1  26   30.32   47.90   3
   3  -1 -27   63.43   56.67   4
   3   1  27  176.76   77.60   3
  -3  -1  27   26.43   52.07   3
   3  -1 -28  250.71  100.73   4
   3   1  28  314.14  104.73   3
  -3  -1  28  261.30   89.02   3
   3   1  29  214.43   72.31   3
  -3  -1  29  238.54  106.59   3
   3  -1 -29  106.97   83.26   4
   3  -1 -30  183.82  109.67   4
   3   1  30  -87.21   58.43   3
  -3  -1  30   52.64   81.46   3
   3  -1 -31  210.66  134.64   4
   3   1  31   89.84   83.02   3
  -3  -1  31   43.80   71.23   3
   3  -1 -32  222.28   98.01   4
   3   1  32   54.63   81.53   3
  -3  -1  32   78.34   77.22   3
   3  -1 -33 -111.99   89.63   4
   3   1  33   54.60   70.78   3
  -3  -1  33   45.20   75.32   3
   3  -1 -34   59.26   84.04   4
   3   1  34  -64.94   76.74   3
  -3  -1  34   16.36   65.96   3
   3  -1 -35  131.81  127.27   4
   3   1  35    5.07   69.01   3
  -3  -1  35   44.67   76.30   3
   3  -1 -36   88.08  103.21   4
  -3   1 -36  174.04  126.26   4
   3   1  36   55.83   75.79   3
   3  -1 -37  166.39  101.45   4
   3   1  37   64.32   89.71   3
  -3  -1  37   55.68   75.15   3
  -3   1 -37  106.00  111.06   4
   3   2 -36   92.05   80.38   4
   3  -2  36  -26.69  106.94   3
   3   2 -36 -167.10  119.39   2
  -3   2  36  -15.51   71.23   3
  -3  -2 -36 -169.12  137.01   4
   3   2 -35   51.60   61.99   4
   3  -2  35   64.90   83.44   3
   3   2 -35 -168.88  104.65   2
  -3   2  35   24.70   99.33   3
  -3  -2 -35   -2.86   77.19   4
   3   2 -34  111.91   84.71   4
   3  -2  34   75.12  104.80   3
   3   2 -34 -130.26  109.95   2
  -3   2  34   22.68   85.67   3
  -3  -2 -34  188.50  146.49   4
   3   2 -33   63.79   64.23   4
   3  -2  33  154.19  108.19   3
  -3   2  33   50.74   82.61   3
  -3  -2 -33  229.81  118.94   4
   3   2 -32  126.37   91.69   4
   3  -2  32  152.41   95.97   3
   3   2 -32 -138.96   99.27   2
  -3   2  32   97.63   88.14   3
  -3  -2 -32  189.09  114.59   4
   3   2 -31   31.11   67.08   4
   3  -2  31  173.18   99.93   3
   3   2 -31   14.44   96.37   2
  -3  -2 -31  -47.55   74.49   4
  -3   2  31  -38.99   65.80   3
   3   2 -30   53.97   52.06   4
   3  -2  30   36.85  108.25   3
   3   2 -30   18.33   79.66   2
  -3   2  30  144.03  119.13   3
  -3  -2 -30   85.12   90.03   4
   3   2 -29  399.35  122.05   4
   3  -2  29   24.97   72.82   3
   3   2 -29  319.83  120.45   2
  -3   2  29   99.77   84.42   3
   3  -2  28 -156.68   96.72   3
   3   2 -28  -60.51   74.56   2
  -3   2  28   30.81   61.67   3
   3  -2  27   65.64   91.22   3
   3   2 -27  -48.92   56.32   4
   3   2 -27   42.48   82.56   2
  -3   2  27  148.48   75.08   3
   3   2 -26   78.95   53.62   4
   3  -2  26   94.33   78.48   3
   3   2 -26  203.65  104.26   2
  -3   2  26  -50.51   65.39   3
   3   2 -25  396.33  104.83   4
   3  -2  25  484.56  134.01   3
   3   2 -25  413.24  123.37   2
  -3   2  25  467.53  130.86   3
   3   2 -24  146.15   77.57   4
   3  -2  24  272.82  113.13   3
   3   2 -24  247.13  119.30   2
  -3   2  24  265.71  104.78   3
   3  -2  23  877.93  161.21   3
   3   2 -23  968.62  172.66   2
  -3   2  23  880.72  164.01   3
   3  -2  22  225.91  104.11   3
   3   2 -22  412.75  130.60   2
  -3   2  22  200.50   95.00   3
   3  -2  21  117.37   68.63   3
   3   2 -21  259.66  114.08   2
  -3   2  21  141.23   89.74   3
   3  -2  20  410.44  105.26   3
   3   2 -20  570.48  132.58   2
  -3   2  20  612.25  132.22   3
   3  -2  19  117.40   83.16   3
   3   2 -19  162.65   92.77   2
  -3   2  19   82.45   53.56   3
   3  -2  18  404.44  110.38   3
   3   2 -18  261.44   87.15   2
  -3   2  18  217.67   74.66   3
   3   2 -17   17.72   58.94   2
  -3   2  17   21.91   45.35   3
   3   2 -16   83.53   70.55   2
   3  -2  16  184.79   73.67   3
  -3  -2 -16   27.94   30.45   3
  -3   2  16   82.30   48.93   3
   3   2 -16   27.34   28.96   3
   3   2 -15  355.96   94.00   2
   3  -2  15  285.16   79.55   3
  -3  -2 -15  212.70   55.94   3
  -3   2  15  240.29   74.52   3
   3   2 -15  312.17   71.03   3
   3   2 -14  161.59   86.49   2
   3  -2  14   65.57   43.41   3
  -3  -2 -14  123.30   39.49   3
  -3   2  14  129.13   58.51   3
   3   2 -14  106.26   41.25   3
   3   2 -13   60.15   66.41   2
   3  -2  13   -4.48   45.46   3
  -3  -2 -13  118.46   41.00   3
  -3   2  13   35.02   36.76   3
   3   2 -13   98.89   34.49   3
   3   2 -12   98.05   35.51   3
   3   2 -12  135.66   61.76   2
  -3  -2 -12  113.53   31.04   3
  -3   2  12   11.98   46.91   3
   3   2 -11  335.42   87.55   2
   3   2 -11  284.78   51.49   3
  -3  -2 -11  304.58   56.94   3
  -3   2  11  350.25   80.06   3
  -3   2  10  618.76  110.34   3
   3   2 -10  526.20   68.93   3
  -3  -2 -10  448.66   63.26   3
   3   2 -10  616.99  106.00   2
  -3   2   9  292.28   78.76   3
  -3  -2  -9  169.22   42.40   3
   3   2  -9  259.36   78.22   2
  -3   2   8   97.76   53.29   3
  -3  -2  -8   82.63   28.35   3
   3   2  -8   71.08   47.24   2
  -3   2   7  680.69  104.53   3
  -3  -2  -7  736.70   64.47   3
   3   2  -7  856.84  117.44   2
  -3  -2  -6  634.88   57.30   3
   3  -2   6  599.31   83.14   2
   3   2  -6  591.26  100.58   2
   3  -2   5 1450.11  124.07   2
  -3  -2  -5 1233.96   72.62   3
   3   2  -5 1355.14  143.24   2
  -3  -2  -4  354.54   39.98   3
   3  -2   4  257.02   66.36   2
   3   2  -4  301.46   78.27   2
  -3  -2  -4  408.39   87.13   1
  -3  -2  -3 1644.07   72.19   3
   3  -2   3 1873.54  134.07   2
   3   2  -3 1799.90  160.49   2
  -3  -2  -3 1975.80  160.94   1
  -3  -2  -2  544.92   42.53   3
   3  -2   2  658.87   94.80   2
  -3   2   2  553.75   80.17   2
  -3  -2  -2  385.48   31.47   3
  -3  -2  -2  685.64  115.43   1
   3   2  -2  542.51   96.66   2
   3  -2   1 3837.60  189.22   2
   3   2  -1 3880.00  225.80   2
  -3   2   1 4021.06  197.96   2
  -3  -2  -1 3643.22  212.28   1
  -3   2   0  239.19   70.41   2
  -3  -2   0  369.74   95.34   1
   3   2   0  300.25   96.22   2
   3  -2   0  216.10   59.47   2
   3   2   1 4427.13  251.32   2
   3  -2  -1 4252.26  201.53   2
  -3  -2   1 3683.95   88.67   3
  -3   2  -1 4236.28  202.65   2
  -3  -2   1 4312.90  234.72   1
  -3  -2   2  453.34   37.99   3
  -3   2  -2  638.18   92.05   2
   3   2   2  808.00  116.12   2
  -3  -2   2  465.67   82.39   1
   3  -2  -2  514.54   83.96   2
   3   2   3 1974.99  171.70   2
  -3  -2   3 1781.75   75.84   3
   3  -2  -3 1918.99  137.19   2
  -3   2  -3 1835.87  130.21   2
  -3  -2   3 1742.85  154.78   1
  -3   2  -4  318.45   64.76   2
  -3  -2   4  278.64   73.10   1
   3   2   4  262.87   80.56   2
  -3  -2   4  217.46   32.76   3
   3  -2  -4  219.68   55.14   2
  -3  -2   5  956.75   66.82   3
  -3   2  -5  967.38   93.50   2
   3  -2  -5  999.70  102.10   2
   3   2   5 1172.17  132.70   2
  -3  -2   5  917.50  114.36   1
   3  -2  -6  656.56   93.11   2
  -3  -2   6  559.56   56.25   3
  -3   2  -6  647.06   80.72   2
   3   2   6  721.71  118.20   2
  -3  -2   6  575.80   90.62   1
  -3  -2   7  792.45   71.17   3
  -3   2  -7  890.46   92.08   2
   3  -2  -7  862.88  104.03   2
  -3  -2   7  724.38  105.16   1
   3   2   7  840.92  122.98   2
   3  -2  -7  583.43   40.65   1
  -3  -2   7  802.22   98.60   4
  -3  -2   8   67.21   37.39   4
   3   2   8   83.03   29.79   3
   3  -2  -8   53.38   33.92   2
   3   2   8  135.59   74.50   2
  -3  -2   8   55.90   31.30   3
  -3   2  -8   92.25   41.51   2
   3  -2  -8   64.92   18.14   1
  -3  -2   8   27.03   36.34   1
  -3  -2   9  206.97   56.72   4
   3   2   9  159.01   36.79   3
   3  -2  -9  201.40   59.93   2
  -3  -2   9  195.42   65.85   1
   3  -2  -9  167.22   29.14   1
  -3  -2   9  246.21   49.23   3
  -3   2  -9  198.98   45.10   2
   3  -2 -10  422.65   49.33   1
   3   2  10  451.91   65.81   3
   3  -2 -10  521.15   90.91   2
  -3  -2  10  504.68   71.61   3
  -3   2 -10  446.14   67.34   2
  -3  -2  10  500.62   84.55   4
   3  -2 -11  364.72   49.64   1
   3   2  11  329.02   58.60   3
   3  -2 -11  420.31   82.47   2
  -3  -2  11  432.46   71.49   3
  -3   2 -11  377.16   68.81   2
   3   2  12   53.24   27.48   3
   3  -2 -12   96.45   53.54   2
  -3   2 -12   75.32   32.92   2
  -3  -2  12  104.34   42.89   3
   3   2  13   39.08   27.73   3
   3  -2 -13  118.20   55.87   2
  -3   2 -13   51.02   27.75   2
  -3  -2  13   33.08   33.37   3
   3   2  14   50.13   37.14   3
   3  -2 -14  118.13   63.05   2
  -3  -2  14   85.17   44.08   3
   3   2  15  264.66   63.18   3
   3  -2 -15  289.65   72.78   2
  -3  -2  15  193.08   53.17   3
   3   2  16   16.46   27.70   3
   3  -2 -16  -18.06   42.95   2
  -3  -2  16    2.52   32.68   3
   3   2  17    5.76   37.15   3
  -3  -2  17   72.80   47.21   3
   3   2  18  217.11   64.08   3
  -3  -2  18  146.17   58.30   3
   3   2  19   -9.34   44.12   3
  -3  -2  19   37.61   34.00   3
   3   2  20  364.24   87.36   3
  -3  -2  20  351.51   81.86   3
   3   2  21   27.98   40.18   3
  -3  -2  21   75.50   53.86   3
   3   2  22  245.93   78.11   3
  -3  -2  22  168.90   68.43   3
   3   2  23  896.86  147.81   3
  -3  -2  23  841.62  141.80   3
   3   2  24   75.84   61.91   3
  -3  -2  24  178.70   84.92   3
   3   2  25  385.72  115.04   3
  -3  -2  25  305.12   94.75   3
   3   2  26   46.89   53.95   3
  -3  -2  26  107.19   66.79   3
   3  -2 -26   26.95   51.23   4
   3  -2 -27  -86.26   75.36   4
   3   2  27    4.66   45.84   3
  -3  -2  27   -1.03   59.62   3
   3   2  28   51.86   54.58   3
  -3  -2  28  121.11   83.19   3
   3  -2 -28  -89.99   76.28   4
   3  -2 -29  122.52   89.22   4
   3   2  29   13.51   56.55   3
  -3  -2  29    0.67   61.14   3
   3  -2 -30  -93.35   93.71   4
   3   2  30  -44.29   51.93   3
  -3  -2  30    9.20   61.95   3
   3  -2 -31  -39.39   73.26   4
   3   2  31  -75.81   63.63   3
  -3  -2  31   79.64   66.28   3
   3  -2 -32  -65.77   93.88   4
   3   2  32  -81.60   74.53   3
  -3  -2  32  -57.35   60.52   3
   3  -2 -33  149.48   82.70   4
   3   2  33 -122.87   81.21   3
  -3  -2  33   80.93   80.88   3
   3  -2 -34  -45.25   97.57   4
   3   2  34    2.85   76.44   3
  -3  -2  34  -99.76   75.63   3
   3  -2 -35 -172.58   98.83   4
   3   2  35   -3.09   57.11   3
  -3  -2  35  -94.80   75.98   3
   3  -2 -36  -69.66   69.40   4
   3   2  36    1.60   61.25   3
  -3  -2  36   16.05   62.44   3
   3   3 -35    6.48   70.62   4
   3  -3  35  -38.23   82.97   3
   3   3 -35  -92.08  105.95   2
  -3   3  35   31.53   95.63   3
  -3  -3 -35  -94.53  101.02   4
   3   3 -34   66.75   86.49   4
   3  -3  34  127.85   99.45   3
   3   3 -34  -41.66   65.32   2
  -3   3  34 -136.80  112.78   3
  -3  -3 -34  166.32  118.81   4
   3   3 -33  155.13  108.92   4
   3  -3  33  245.96  117.63   3
   3   3 -33 -101.23   92.36   2
  -3   3  33  -27.59   94.97   3
  -3  -3 -33 -146.91  103.18   4
   3   3 -32 -256.97  108.66   4
   3  -3  32   65.50   82.67   3
   3   3 -32   25.59   80.79   2
  -3   3  32  -89.20   76.63   3
  -3  -3 -32  240.45  130.11   4
   3   3 -31  -83.66   71.78   4
   3  -3  31  132.61   80.19   3
  -3  -3 -31  -20.40   71.80   4
   3   3 -31   11.67   89.23   2
  -3   3  31   74.32   77.67   3
   3   3 -30   68.86   58.80   4
   3  -3  30   11.19   79.06   3
   3   3 -30   34.04   89.25   2
  -3   3  30  134.33  101.16   3
  -3  -3 -30   91.77   94.77   4
   3   3 -29   25.21   68.77   4
   3  -3  29  -73.28   75.47   3
   3   3 -29   68.98   84.79   2
  -3   3  29  133.13  104.19   3
  -3  -3 -29   40.78   75.43   4
   3   3 -28  111.64   75.22   4
   3  -3  28  204.74   88.79   3
   3   3 -28  151.11   97.68   2
  -3   3  28  127.79  101.76   3
  -3  -3 -28  230.19  118.46   4
   3   3 -27  180.12   85.74   4
   3  -3  27   26.18   71.78   3
   3   3 -27  101.33   68.65   2
  -3   3  27  225.67  102.83   3
  -3  -3 -27  174.30  106.88   4
   3  -3  26   53.95   62.49   3
   3   3 -26   51.83   84.50   2
  -3   3  26   15.89   63.36   3
  -3  -3 -26   -5.88   76.59   4
   3  -3  25   -9.76   60.53   3
   3   3 -25  -67.95   68.00   2
  -3   3  25 -113.99   81.92   3
   3  -3  24   84.74   92.84   3
   3   3 -24    7.73   63.04   2
  -3   3  24  102.34   94.66   3
   3  -3  23   12.95   63.32   3
   3   3 -23   -3.24   56.11   2
  -3   3  23  -40.94   60.22   3
   3  -3  22  215.31   88.80   3
   3   3 -22  295.79   95.06   2
  -3   3  22  534.12  133.14   3
   3  -3  21   62.88   54.60   3
   3   3 -21  101.42   85.92   2
  -3   3  21  -59.05   69.84   3
   3   3 -20  243.22   94.12   2
   3  -3  20   93.93   60.84   3
  -3   3  20  173.28   84.53   3
   3   3 -19   79.17   75.88   2
   3  -3  19  -23.43   64.18   3
  -3   3  19   -2.83   52.24   3
   3   3 -18  490.83  125.31   2
   3  -3  18  290.79   89.49   3
  -3   3  18  510.58  130.25   3
   3   3 -17  248.38  106.18   2
   3  -3  17  136.33   79.73   3
  -3  -3 -17  169.43   50.92   3
  -3   3  17  205.81   82.48   3
   3   3 -16  566.64  120.78   2
   3  -3  16  421.23   97.43   3
  -3  -3 -16  398.92   74.09   3
   3   3 -16  352.75   71.31   3
  -3   3  16  421.86  102.00   3
   3   3 -15 1763.54  201.29   2
  -3  -3 -15 1475.41  122.53   3
   3   3 -15 1500.26  137.25   3
  -3   3  15 1776.05  205.52   3
   3   3 -14  524.24  112.22   2
  -3  -3 -14  272.93   53.83   3
   3   3 -14  362.87   65.79   3
  -3   3  14  334.87  103.82   3
  -3  -3 -13  679.43   81.05   3
   3   3 -13  820.10   95.77   3
  -3   3  13 1054.05  148.30   3
   3   3 -13 1036.47  146.84   2
  -3   3  12  187.14   73.61   3
  -3  -3 -12  220.85   47.31   3
   3   3 -12  137.02   42.81   3
   3   3 -12  288.41  102.43   2
   3   3 -11 1947.92  194.56   2
  -3  -3 -11 1690.22  103.96   3
   3   3 -11 1613.68  116.16   3
  -3   3  11 1828.94  196.94   3
  -3   3  10  739.08  132.91   3
  -3  -3 -10  523.45   55.26   3
   3   3 -10  590.38   71.34   3
   3   3 -10  880.61  134.17   2
   3   3  -9  366.56   49.24   3
  -3   3   9  514.60  112.23   3
  -3  -3  -9  373.88   43.19   3
   3   3  -9  324.68   77.68   2
   3   3  -8   59.51   21.65   3
  -3   3   8   -4.55   38.17   3
   3   3  -8   93.45   59.95   2
  -3  -3  -8   63.05   17.49   3
  -3  -3  -7  510.05   39.93   3
   3   3  -7  733.58  116.43   2
   3   3  -6  523.37  107.17   2
   3  -3   5 1181.65  102.21   2
   3   3  -5 1336.67  147.58   2
  -3  -3  -5 1190.69  147.97   1
   3  -3   4  986.97   93.73   2
   3   3  -4 1191.55  138.24   2
  -3  -3  -4 1018.29  131.70   1
  -3  -3  -3  313.14   77.08   1
   3  -3   3  323.57   53.99   2
   3   3  -3  522.34  103.84   2
  -3  -3  -2  471.74   95.22   1
   3  -3   2  483.11   62.66   2
   3   3  -2  515.57   99.31   2
  -3  -3  -1  529.31   94.18   1
   3  -3   1  533.48   69.99   2
   3   3  -1  492.54   99.65   2
  -3  -3   0   18.55   56.90   1
   3   3   0   72.11   42.51   2
   3  -3   0   44.35   28.32   2
   3   3   1  601.29  107.76   2
  -3  -3   1  533.51  101.51   1
   3  -3  -1  568.65   72.91   2
  -3   3  -2  513.68   66.83   2
   3   3   2  534.41   98.54   2
  -3  -3   2  357.06   79.44   1
   3  -3  -2  391.84   58.65   2
  -3   3  -3  283.67   50.71   2
   3   3   3  399.30   91.18   2
   3  -3  -3  407.47   70.96   2
  -3  -3   3  336.77   84.58   1
   3  -3  -4 1087.93  102.15   2
  -3   3  -4 1023.17   91.23   2
   3   3   4 1149.67  137.97   2
  -3  -3   4 1259.70  146.77   1
   3  -3  -5 1083.79  102.25   2
  -3   3  -5 1177.24   99.30   2
  -3  -3   5  978.80  131.34   1
   3   3   5 1108.18  145.76   2
  -3   3  -5  879.51   53.72   1
  -3  -3   5 1237.90  112.32   4
  -3  -3   6  486.86   74.62   4
  -3   3  -6  447.65   62.11   2
   3  -3  -6  504.55   73.31   2
  -3  -3   6  343.86   35.42   3
   3   3   6  487.86   97.37   2
  -3  -3   6  344.21   82.30   1
  -3   3  -6  382.44   42.24   1
  -3  -3   7  624.75   52.09   3
   3  -3  -7  699.94   90.84   2
  -3   3  -7  714.94   74.51   2
   3   3   7  649.88  109.47   2
  -3  -3   7  577.28   99.45   1
  -3  -3   7  784.29   93.59   4
   3  -3  -8   87.58   53.61   2
   3   3   8   50.68   17.50   3
  -3  -3   8  151.12   67.92   1
  -3  -3   8   65.40   24.58   3
  -3   3  -8   89.89   36.40   2
  -3  -3   8  100.87   38.83   4
   3   3   9  492.01   52.85   3
  -3  -3   9  563.27   61.49   3
   3  -3  -9  532.01   82.07   2
  -3   3  -9  536.07   68.25   2
  -3  -3   9  451.66   99.22   1
  -3  -3   9  567.96   85.13   4
   3   3  10  601.57   63.19   3
  -3  -3  10  629.61   70.87   3
  -3   3 -10  668.80   78.40   2
   3  -3 -10  796.18  109.97   2
  -3  -3  10  686.77  118.38   1
  -3  -3  10  613.74   88.53   4
   3   3  11 1782.31  117.17   3
  -3  -3  11 1711.48  117.33   3
  -3  -3  11 1668.08  177.83   1
  -3   3 -11 1926.59  131.68   2
   3  -3 -11 1757.46  159.44   2
  -3  -3  11 1787.95  153.05   4
   3   3  12  203.17   46.75   3
   3  -3 -12  263.86   79.76   2
  -3  -3  12  132.99   40.07   3
  -3   3 -12  246.86   54.05   2
  -3  -3  12  224.64   62.70   4
   3   3  13  901.24   93.87   3
  -3  -3  13  828.59   93.29   3
  -3   3 -13 1001.90   99.89   2
   3  -3 -13 1028.94  131.30   2
  -3  -3  13 1160.77  130.43   4
   3   3  14  351.70   69.10   3
  -3  -3  14  433.96   74.34   3
   3  -3 -14  411.23  100.13   2
  -3   3 -14  409.84   66.10   2
   3   3  15 1462.51  136.60   3
  -3  -3  15 1353.18  132.98   3
  -3   3 -15 1575.45  134.95   2
   3  -3 -15 1541.22  161.23   2
   3   3  16  521.04   84.88   3
  -3  -3  16  366.78   68.96   3
  -3   3 -16  548.07   79.68   2
   3   3  17  130.87   49.76   3
  -3  -3  17   73.04   36.33   3
   3   3  18  349.23   78.15   3
  -3  -3  18  231.65   57.24   3
   3   3  19   83.64   47.31   3
  -3  -3  19   81.19   47.89   3
   3   3  20  158.78   65.10   3
  -3  -3  20   67.63   51.61   3
   3   3  21   45.65   39.25   3
  -3  -3  21   29.75   39.91   3
   3   3  22  293.55   80.57   3
  -3  -3  22  304.10   82.52   3
   3   3  23   28.83   41.85   3
  -3  -3  23   67.95   52.84   3
   3   3  24   73.83   76.39   3
  -3  -3  24  109.49   59.35   3
   3   3  25  133.37   79.71   3
  -3  -3  25   75.90   71.88   3
   3   3  26   60.80   48.29   3
  -3  -3  26  130.85   72.84   3
   3   3  27  149.76   63.11   3
  -3  -3  27   83.06   50.80   3
   3   3  28    0.11   66.24   3
  -3  -3  28  125.39   61.00   3
   3   3  29   75.14   52.80   3
  -3  -3  29   13.01   54.14   3
   3   3  30  -45.45   68.71   3
  -3  -3  30   39.41   66.01   3
   3  -3 -31   88.41   84.61   4
   3   3  31  -44.56   55.17   3
  -3  -3  31   14.90   64.71   3
   3  -3 -32   11.63   64.06   4
   3   3  32  -21.87   55.00   3
  -3  -3  32 -129.51   74.93   3
   3  -3 -33 -116.62   82.93   4
   3   3  33   18.20   55.25   3
  -3  -3  33   13.49   55.47   3
   3  -3 -34  -32.63   97.47   4
   3   3  34  -20.23   57.61   3
  -3  -3  34 -151.13   83.72   3
   3  -3 -35   63.75   75.54   4
   3   3  35   44.86   91.81   3
  -3  -3  35   17.49   58.76   3
   3   4 -33   14.36   56.74   4
   3  -4  33 -152.55  103.48   3
   3   4 -33  111.37  116.66   2
  -3   4  33  238.90  139.68   3
  -3  -4 -33   23.29   77.35   4
   3   4 -32  110.22   99.95   4
   3  -4  32  156.61   99.72   3
   3   4 -32  164.73  116.65   2
  -3   4  32   76.47   95.27   3
  -3  -4 -32  123.27   78.75   4
   3  -4  31   86.10   96.04   3
   3   4 -31   85.23  115.42   2
  -3  -4 -31    4.40   68.16   4
  -3   4  31  -55.78   95.84   3
   3  -4  30    0.94   77.31   3
   3   4 -30   81.35   80.53   2
  -3   4  30  -91.45   97.51   3
  -3  -4 -30  -46.26   91.24   4
   3  -4  29  -23.87   78.44   3
   3   4 -29   -9.25   59.45   2
  -3   4  29  105.22   82.68   3
   3  -4  28   53.18   87.01   3
   3   4 -28  101.02   75.61   2
  -3   4  28  -87.40   82.03   3
  -3  -4 -28   73.60   81.82   4
   3   4 -27  119.00   77.91   2
   3  -4  27   -5.41   62.40   3
  -3   4  27   87.71   78.81   3
  -3  -4 -27   88.32   82.41   4
   3   4 -26  121.68   91.64   2
   3  -4  26  115.84  110.95   3
  -3   4  26   96.57   76.75   3
  -3  -4 -26   70.64   74.40   4
   3   4 -25  209.02  101.99   2
   3  -4  25  208.28  109.53   3
  -3   4  25   29.37   65.41   3
   3   4 -24  143.46   88.51   2
  -3  -4 -24   39.12   76.40   4
  -3   4  24  116.95   86.32   3
   3   4 -23  356.53  115.74   2
   3  -4  23  228.65   90.08   3
  -3  -4 -23  398.11  124.13   4
  -3   4  23  206.81  106.71   3
   3   4 -22  123.91   95.97   2
   3  -4  22  -34.08   75.50   3
  -3  -4 -22  -46.89   73.18   4
  -3   4  22   18.24   64.65   3
   3   4 -21  217.94  108.92   2
   3  -4  21  133.36   68.31   3
  -3  -4 -21  102.41   52.13   4
  -3   4  21  112.55   72.08   3
   3   4 -20  380.50  113.78   2
  -3   4  20  162.54   91.51   3
   3   4 -19   93.40   72.56   2
  -3   4  19   32.55   70.98   3
   3   4 -18  353.64   99.54   2
  -3   4  18  253.04   86.88   3
  -3   4  17  175.33   78.80   3
  -3  -4 -17   79.20   23.67   3
   3   4 -17  179.09   94.01   2
   3   4 -16   74.86   39.40   3
  -3   4  16   59.40   53.56   3
   3   4 -16  129.68   67.98   2
  -3  -4 -16   78.78   32.78   3
   3   4 -15   39.57   36.52   3
   3   4 -15  -24.60   43.30   2
  -3   4  15  -26.57   66.80   3
  -3  -4 -15   10.01   23.07   3
  -3  -4 -14   11.27   19.08   3
   3   4 -14   39.80   29.29   3
   3   4 -14  -22.09   53.87   2
  -3   4  14  -59.01   62.91   3
  -3   4  13  145.53   71.38   3
  -3  -4 -13  144.68   36.33   3
   3   4 -13  176.86   44.98   3
   3   4 -13  229.25   78.19   2
  -3   4  12  145.61   85.71   3
  -3  -4 -12   33.39   18.37   3
   3   4 -12   78.29   36.26   3
   3   4 -12  114.43   69.64   2
  -3   4  11   -5.67   55.60   3
   3   4 -11   -7.53   43.37   2
   3   4 -11   49.46   23.98   3
  -3   4  10  357.76  102.52   3
   3   4 -10  419.90   89.72   2
   3   4 -10  375.41   50.90   3
  -3   4   9  341.67  102.56   3
   3   4  -9  383.21   95.69   2
   3   4  -9  245.44   39.96   3
   3   4  -8  622.10   53.53   3
   3   4  -8 1113.50  149.75   2
   3   4  -7  967.04  142.55   2
  -3  -4  -7  836.17  147.43   1
   3   4  -6  827.97  127.53   2
  -3  -4  -6  620.42  121.61   1
  -3  -4  -5  132.07   66.86   1
   3   4  -5  239.99   80.52   2
  -3  -4  -4   93.18   41.50   1
   3   4  -4  -31.98   36.21   2
   3  -4   3  697.60   67.56   2
  -3  -4  -3  626.36  117.18   1
   3   4  -3  643.28  110.19   2
  -3  -4  -2  179.32   79.70   1
   3  -4   2  205.97   45.11   2
   3   4  -2  152.96   69.74   2
   3  -4   1  964.71   78.72   2
  -3  -4  -1  956.39  140.35   1
   3   4  -1  811.36  122.46   2
   3  -4   0  870.68   81.43   2
   3   4   0  863.96  125.42   2
  -3  -4   0  988.85  149.56   1
   3  -4  -1  972.29   81.25   2
   3   4   1 1236.08  151.35   2
  -3  -4   1 1099.65  145.88   1
   3   4   2  116.27   71.78   2
   3  -4  -2  135.24   39.92   2
  -3  -4   2  119.26   57.64   1
   3  -4  -3  760.01   80.05   2
   3   4   3  730.74  116.82   2
  -3  -4   3  707.35  119.82   1
  -3  -4   4    1.02   19.04   4
  -3  -4   4  -45.61   44.52   1
   3   4   4   74.55   64.43   2
   3  -4  -4   24.80   23.86   2
  -3  -4   5  134.24   39.15   4
  -3  -4   5  191.91   81.28   1
   3   4   5  117.85   56.08   2
  -3   4  -5   68.24   18.47   1
   3  -4  -5  136.17   46.05   2
   3  -4  -6  786.27   89.99   2
  -3   4  -6  746.31   65.94   2
   3   4   6  738.52  126.02   2
  -3  -4   6  794.56  129.98   1
  -3   4  -6  630.35   54.41   1
  -3  -4   6  728.31   82.02   4
   3  -4  -7  966.54  101.08   2
  -3   4  -7  921.55   74.86   2
  -3   4  -7  856.01   70.64   1
  -3  -4   7  986.44   96.08   4
  -3  -4   7  819.83  137.40   1
  -3  -4   8  714.72   56.20   3
  -3  -4   8  892.35  141.25   1
  -3   4  -8  905.29   74.74   2
   3  -4  -8  895.20  101.93   2
  -3   4  -8  838.48   75.95   1
  -3  -4   8  927.23   94.51   4
  -3   4  -9  332.89   48.10   2
   3   4   9  287.67   39.03   3
  -3  -4   9  362.15   49.61   3
   3  -4  -9  454.93   77.08   2
  -3   4  -9  383.62   55.29   1
   3  -4  -9  280.47   30.53   1
  -3  -4   9  497.91  116.81   1
  -3  -4   9  404.28   67.66   4
  -3  -4  10  377.23   92.26   1
  -3  -4  10  400.61   53.56   3
   3  -4 -10  466.54   80.49   2
   3   4  10  341.33   46.10   3
  -3   4 -10  335.08   53.84   1
  -3  -4  10  392.73   69.08   4
  -3   4 -10  488.27   56.73   2
  -3  -4  11   36.59   28.07   3
  -3   4 -11   51.29   29.08   1
   3  -4 -11   42.15   41.92   2
   3   4  11   36.69   16.26   3
  -3   4 -11   13.72   16.55   2
  -3  -4  11   25.94   28.17   4
  -3  -4  11    3.88   40.32   1
  -3  -4  12   39.39   30.99   3
  -3  -4  12  140.93   76.31   1
   3   4  12   70.74   35.89   3
   3  -4 -12   58.70   34.90   2
  -3   4 -12   74.01   35.94   1
  -3   4 -12   66.83   28.98   2
  -3  -4  12   74.58   34.91   4
  -3  -4  13  164.10   44.70   3
   3   4  13  126.51   35.49   3
   3  -4 -13   65.52   41.99   2
  -3   4 -13  129.85   41.10   1
  -3   4 -13  240.02   46.72   2
  -3  -4  13  176.77   49.87   4
  -3   4 -14   94.64   44.39   1
  -3  -4  14   12.80   27.99   3
   3   4  14   40.10   26.81   3
   3  -4 -14  -49.57   53.00   2
  -3   4 -14   10.70   21.26   2
  -3  -4  14   25.19   23.33   4
  -3  -4  15   17.82   31.68   3
   3   4  15    7.61   28.76   3
  -3   4 -15   32.18   28.17   2
  -3  -4  15  115.99   49.75   4
  -3  -4  16   36.57   33.49   3
   3   4  16   63.78   40.40   3
  -3   4 -16  107.79   36.12   2
  -3  -4  16  126.73   51.48   4
  -3  -4  17  209.57   61.45   3
   3   4  17  185.23   56.54   3
  -3   4 -17  201.40   44.08   2
  -3  -4  18  328.17   71.34   3
   3   4  18  415.46   82.91   3
  -3   4 -18  309.05   59.84   2
  -3  -4  19   86.57   44.14   3
   3   4  19   38.75   49.84   3
  -3  -4  20  242.44   63.95   3
   3   4  20  122.04   60.02   3
  -3  -4  21   78.27   55.24   3
   3   4  21   65.93   55.45   3
  -3  -4  22  112.62   57.35   3
   3   4  22   28.11   50.10   3
  -3  -4  23  266.95   78.28   3
   3   4  23  167.59   69.08   3
  -3  -4  24   22.70   48.05   3
   3   4  24   91.46   54.67   3
  -3  -4  25   75.54   71.77   3
   3   4  25   42.85   55.77   3
  -3  -4  26   14.75   42.16   3
   3   4  26   56.04   63.49   3
  -3  -4  27   -4.61   49.34   3
   3   4  27  -56.52   44.36   3
  -3  -4  28   80.18   44.86   3
   3   4  28   52.88   49.83   3
  -3  -4  29   62.72   53.31   3
   3   4  29   46.27   57.40   3
  -3  -4  30   77.98   67.95   3
   3   4  30   38.28   51.21   3
  -3  -4  31    9.97   51.24   3
   3   4  31   -6.82   58.33   3
  -3  -4  32   90.37   83.45   3
   3   4  32  138.16   93.80   3
  -3  -4  33   57.24   82.10   3
   3   4  33   -0.13   67.08   3
   3   5 -30   76.74   85.77   2
   3  -5  30   95.76  103.96   3
  -3   5  30   25.07   89.63   3
  -3  -5 -30  -44.06   86.22   4
   3   5 -29  185.88   99.27   2
   3  -5  29   88.52   99.01   3
  -3   5  29   31.46   70.53   3
  -3  -5 -29  142.75   91.80   4
   3   5 -28   86.77   87.60   2
   3  -5  28  365.19  141.35   3
  -3   5  28   58.86   96.03   3
  -3  -5 -28   77.05   78.23   4
   3   5 -27    1.59   79.16   2
   3  -5  27  139.59  114.55   3
  -3   5  27   69.11   71.46   3
  -3  -5 -27  -61.36   87.62   4
   3   5 -26   55.05   55.78   2
  -3   5  26    0.15   63.38   3
  -3  -5 -26   56.40   82.19   4
   3   5 -25   57.90   55.16   2
  -3   5  25   20.56   73.73   3
  -3  -5 -25   62.05   69.88   4
   3   5 -24   33.18   52.17   2
  -3  -5 -24 -103.03   77.16   4
  -3   5  24   34.63   64.54   3
  -3   5  23  133.59   90.70   3
  -3  -5 -23  181.90  105.31   4
   3   5 -23   79.36   66.30   2
  -3  -5 -22  146.25  102.46   4
  -3   5  22   15.55   68.67   3
   3   5 -22   80.75   75.26   2
  -3  -5 -21   65.31   53.39   4
  -3   5  21   34.67   73.21   3
   3   5 -21  -59.69   51.70   2
  -3  -5 -20  -21.52   58.94   4
  -3   5  20   52.69   77.24   3
   3   5 -20   -7.82   57.50   2
  -3  -5 -19   61.42   81.43   4
  -3   5  19   11.01   67.33   3
   3   5 -19   27.83   50.15   2
  -3  -5 -18  397.72  122.84   4
   3   5 -18  424.55  110.26   2
  -3   5  18  494.11  112.56   3
  -3  -5 -17   61.67   64.50   4
   3   5 -17   29.72   62.07   2
  -3   5  17  134.65   90.50   3
  -3  -5 -16   85.99   47.35   4
   3   5 -16   85.58   73.61   2
  -3   5  16  246.61  104.64   3
  -3  -5 -15  146.04   74.84   4
   3   5 -15  148.31   79.41   2
  -3   5  15    2.55   59.60   3
  -3   5  14  175.34   93.15   3
   3   5 -14   82.14   62.60   2
  -3  -5 -14  157.85   69.11   4
  -3   5  13   36.18   61.43   3
   3   5 -13  119.42   71.06   2
  -3  -5 -13  101.41   65.39   4
  -3   5  12   28.72   55.67   3
   3   5 -12   78.04   65.47   2
   3   5 -12  -36.80   27.53   3
  -3  -5 -12   43.00   39.47   4
  -3   5  11   24.08   68.71   3
   3   5 -11   40.41   41.78   2
   3   5 -11    5.59   22.59   3
  -3   5  10  239.54  104.96   3
   3   5 -10  270.84   74.01   2
   3   5 -10  229.83   39.89   3
  -3   5   9  -21.85   78.14   3
   3   5  -9   64.79   53.95   2
   3   5  -9    9.96   13.36   3
  -3  -5  -9  116.06   99.49   1
   3   5  -8  144.65   77.85   2
   3   5  -8   76.19   20.42   3
  -3  -5  -8  102.72   71.24   1
  -3  -5  -7  276.26  100.99   1
   3   5  -7  329.17  102.16   2
  -3  -5  -6  604.20  129.68   1
   3   5  -6  799.98  132.86   2
  -3  -5  -5  199.56   82.59   1
   3   5  -5  293.26   84.30   2
  -3  -5  -4  164.07   79.77   1
   3   5  -4   27.72   47.55   2
  -3  -5  -3  886.10  160.47   1
   3   5  -3  551.04  117.67   2
   3   5  -2 2187.51  204.76   2
  -3  -5  -2 2255.28  225.56   1
   3   5  -1  264.72   94.22   2
  -3  -5  -1   55.70   67.79   1
   3  -5   0   31.45   18.53   2
   3   5   0   24.33   47.14   2
  -3  -5   0   17.27   75.41   1
   3   5   1  136.51   70.10   2
   3  -5  -1  151.87   34.40   2
   3   5   2 2117.80  209.88   2
   3  -5  -2 2113.43  105.99   2
  -3  -5   2 2265.17  235.05   1
  -3  -5   2 2133.63  112.14   4
  -3  -5   3  587.82  129.64   1
   3   5   3  773.57  148.60   2
   3  -5  -3  500.53   59.51   2
  -3  -5   3  498.60   54.93   4
  -3  -5   4  200.66   96.71   1
   3   5   4  280.60   84.82   2
   3  -5  -4  257.08   48.49   2
  -3  -5   4  223.51   37.23   4
   3   5   5  329.99   99.34   2
  -3  -5   5  346.71   99.03   1
   3  -5  -5  228.79   44.87   2
  -3  -5   5  268.62   40.36   4
  -3  -5   6  538.21  119.75   1
  -3  -5   6  522.80   55.20   4
   3  -5  -6  484.57   67.80   2
   3  -5  -7  238.61   51.74   2
   3  -5  -7  166.30   25.88   1
  -3  -5   7  209.58   74.03   1
  -3  -5   7  205.22   37.98   4
  -3   5  -7  252.43   43.33   1
  -3  -5   8  124.09   73.20   1
  -3   5  -8  166.72   35.83   1
   3  -5  -8  157.32   44.16   2
   3  -5  -8   90.71   20.10   1
  -3  -5   8  124.09   33.19   4
   3  -5  -9   67.44   38.38   2
  -3   5  -9   39.59   30.18   1
   3   5   9   -1.00   13.96   3
  -3  -5   9   60.03   78.00   1
   3  -5  -9   15.66   15.36   1
  -3  -5   9    4.70   17.06   4
   3  -5 -10  276.57   40.38   1
   3  -5 -10  326.06   66.09   2
   3   5  10  207.46   37.04   3
  -3   5 -10  252.60   49.10   1
  -3  -5  10  332.41   54.44   4
  -3  -5  10  371.05  106.95   1
   3  -5 -11   19.98   17.92   1
   3  -5 -11  -28.26   42.56   2
   3   5  11   58.70   22.64   3
  -3  -5  11  -13.09   52.37   1
  -3   5 -11   24.28   28.13   1
  -3  -5  11   63.52   28.11   4
  -3  -5  12  -22.05   56.84   1
  -3  -5  12  -38.30   26.23   3
  -3   5 -12    4.39    8.83   2
   3  -5 -12   -9.94   36.05   2
   3   5  12   11.44   22.01   3
  -3  -5  12  -31.28   20.30   4
  -3   5 -12    0.77   26.23   1
  -3   5 -13  101.50   21.73   2
  -3  -5  13  117.23   38.56   3
  -3   5 -13  200.17   64.37   1
   3  -5 -13  155.35   62.03   2
   3   5  13   96.74   30.58   3
  -3  -5  13  117.44   38.38   4
  -3  -5  14  128.41   36.82   3
   3   5  14  138.58   36.95   3
   3  -5 -14  192.50   65.09   2
  -3  -5  14  147.92   44.49   4
  -3  -5  15   31.89   33.20   3
   3   5  15   13.69   25.88   3
  -3  -5  16  -22.18   31.18   3
   3   5  16   64.03   48.20   3
  -3  -5  17  -10.62   28.91   3
   3   5  17   24.74   29.44   3
  -3  -5  18  354.30   78.49   3
   3   5  18  270.99   62.84   3
  -3  -5  19   70.56   62.81   3
   3   5  19   -4.31   32.06   3
  -3  -5  20  101.25   54.91   3
   3   5  20   38.99   36.34   3
  -3  -5  21   46.40   37.74   3
   3   5  21 -106.29   61.83   3
  -3  -5  22  120.55   68.92   3
   3   5  22   74.65   48.58   3
  -3  -5  23   66.20   47.74   3
   3   5  23  120.03   59.88   3
  -3  -5  24   61.28   52.23   3
   3   5  24  -39.36   58.42   3
  -3  -5  25    0.70   41.01   3
   3   5  25  -48.42   54.82   3
  -3  -5  26   64.53   60.60   3
   3   5  26  104.87   87.98   3
  -3  -5  27   27.01   41.26   3
   3   5  27  166.91   92.33   3
  -3  -5  28   34.48   51.43   3
   3   5  28  -11.65   50.03   3
  -3  -5  29  102.32   71.52   3
   3   5  29  -54.87   52.33   3
  -3  -5  30  135.57   76.50   3
   3   5  30  -22.72   49.59   3
  -3   6  27  151.65  111.92   3
  -3  -6 -27 -128.72  109.64   4
   3   6 -27  -66.79   85.76   2
  -3   6  26   26.37  107.03   3
   3   6 -26 -163.96   93.20   2
  -3   6  25  155.39  104.37   3
  -3  -6 -25  108.83   80.33   4
   3   6 -25   29.18   56.85   2
  -3   6  24    1.68   73.81   3
  -3  -6 -24  -77.20   79.79   4
   3   6 -24    0.57   68.31   2
  -3  -6 -23   80.90   76.63   4
  -3   6  23 -102.56   89.94   3
   3   6 -23  101.31   79.07   2
  -3  -6 -22  -91.91   63.61   4
   3   6 -22  -51.08   60.30   2
  -3   6  22   26.57   65.11   3
   3   6 -21    0.64   55.03   2
  -3  -6 -21  -26.90   56.26   4
  -3   6  21    0.14   68.64   3
   3   6 -20   69.77   67.52   2
  -3  -6 -20   -1.98   61.49   4
  -3   6  20  -52.99   64.16   3
   3   6 -19  -31.28   58.49   2
  -3  -6 -19   48.18   58.35   4
  -3   6  19  -51.93   92.60   3
   3   6 -18  109.27   63.41   2
  -3  -6 -18  291.75  112.06   4
  -3   6  18  136.98   85.41   3
   3   6 -17   82.31   68.00   2
  -3  -6 -17  -57.35   64.98   4
   3   6 -16   47.56   62.02   2
  -3  -6 -16  -23.02   48.80   4
  -3   6  16   89.30  100.85   3
   3   6 -15   20.36   53.99   2
  -3  -6 -15  -14.57   39.18   4
  -3   6  15   18.16   91.45   3
  -3   6  14   47.61   72.70   3
  -3  -6 -14   26.03   40.66   4
   3   6 -13   82.06   75.16   2
  -3  -6 -13   11.87   44.37   4
  -3  -6 -13   82.94   75.74   1
  -3   6  12    6.09   56.74   3
   3   6 -12  116.95   71.50   2
  -3  -6 -12  102.27   63.77   4
  -3  -6 -12   56.34   64.03   1
  -3   6  11   72.61   79.26   3
   3   6 -11  -13.30   44.73   2
  -3  -6 -11   16.94   38.78   4
  -3  -6 -11   67.23   80.56   1
  -3  -6 -10  457.17  123.32   1
  -3   6  10  374.38  124.09   3
   3   6 -10  216.60   55.92   2
  -3  -6 -10  258.50   73.18   4
  -3  -6  -9   60.54   77.74   1
  -3   6   9  104.86   73.90   3
   3   6  -9   36.55   64.77   2
  -3  -6  -9   97.74   57.90   4
  -3  -6  -8  148.77   95.78   1
   3   6  -8  202.22   74.06   2
  -3  -6  -8  101.31   46.77   4
  -3  -6  -7  300.93  107.26   1
   3   6  -7  263.26   83.38   2
  -3  -6  -7  215.78   56.27   4
  -3  -6  -6  390.47  117.25   1
   3   6  -6  377.35   99.64   2
  -3  -6  -6  401.91   68.18   4
  -3  -6  -5  137.21   77.53   1
   3   6  -5  206.95   82.90   2
  -3  -6  -5   49.93   30.94   4
  -3  -6  -4  100.91   83.07   1
   3   6  -4    3.03   56.70   2
  -3  -6  -4   22.00   20.95   4
   3   6  -3  175.17   76.20   2
  -3  -6  -3  322.03  121.84   1
  -3  -6  -3  114.77   29.99   4
   3   6  -2  491.56  112.24   2
  -3  -6  -2  502.64  126.84   1
  -3  -6  -2  227.76   33.24   4
   3   6  -1  118.65   70.49   2
  -3  -6  -1  243.61   94.89   1
   3   6   0  460.02  114.59   2
  -3  -6   0  376.99  109.52   1
   3   6   1  219.02   81.01   2
  -3  -6   1  220.89   97.39   1
  -3  -6   2  618.21  146.77   1
   3   6   2  403.63   96.22   2
  -3  -6   3  174.72   94.67   1
   3   6   3  184.02   88.38   2
   3  -6  -3   97.70   20.64   2
  -3  -6   4  -11.41   50.40   1
   3  -6  -4   -1.55   14.74   2
  -3  -6   5  122.54   72.82   1
   3  -6  -5   92.15   28.20   2
  -3  -6   6  419.70  116.78   1
   3  -6  -6  469.00   58.04   2
   3  -6  -7  223.53   39.48   1
  -3  -6   7  255.58   99.08   1
   3  -6  -7  224.33   45.95   2
   3  -6  -8   55.80   23.82   2
  -3  -6   8   73.91   70.14   1
   3  -6  -8   70.53   22.10   1
   3  -6  -9   41.30   25.26   2
   3  -6  -9   10.08   18.70   1
   3   6   9   31.28   15.07   3
  -3  -6   9   79.87   90.80   1
   3  -6 -10  309.38   64.50   2
   3   6  10  191.08   37.22   3
   3  -6 -10  244.97   45.34   1
  -3  -6  10  418.52  113.14   1
   3  -6 -11   90.41   42.31   2
   3   6  11   41.78   22.27   3
   3  -6 -11   59.06   28.59   1
  -3  -6  11  -43.21   55.88   1
   3  -6 -12  -14.07   21.81   1
   3  -6 -12    1.64   27.79   2
   3   6  12   72.74   37.30   3
  -3  -6  12   -8.82   58.96   1
  -3  -6  13   37.41   73.45   1
   3  -6 -13   37.06   33.48   1
   3  -6 -13   38.52   49.30   2
   3   6  13  -45.53   36.49   3
   3  -6 -14   75.31   41.63   2
   3   6  14  135.72   46.50   3
   3  -6 -14  109.23   42.11   1
   3  -6 -15  -65.80   38.53   2
   3   6  15  -71.81   39.91   3
   3  -6 -15  -89.55   39.06   1
   3   6  16   -2.56   34.19   3
  -3  -6  17   64.78   39.10   3
   3   6  17   -4.02   36.46   3
  -3  -6  18  125.76   44.76   3
   3   6  18  125.97   53.04   3
  -3  -6  19   -1.32   34.85   3
   3   6  19    2.65   43.81   3
  -3  -6  20   85.66   49.29   3
   3   6  20   30.64   38.89   3
  -3  -6  21   39.52   35.95   3
   3   6  21   -2.66   44.30   3
  -3  -6  22   22.37   36.80   3
   3   6  22  -72.10   52.40   3
  -3  -6  23  -52.00   50.56   3
   3   6  23   21.88   48.73   3
  -3  -6  24  -83.22   67.73   3
   3   6  24  122.95   62.91   3
  -3  -6  25   34.75   49.24   3
  -3  -6  26   22.40   40.33   3
  -3  -6  27   56.87   57.41   3
   3   7 -22 -122.33   72.46   2
  -3   7  22 -122.46   92.68   3
  -3  -7 -22  -55.96   48.49   4
   3   7 -21   37.77   51.35   2
  -3  -7 -21  -12.24   78.93   4
  -3   7  21   19.53   93.55   3
   3   7 -20    2.74   50.69   2
  -3  -7 -20  -69.51   66.48   4
  -3   7  20    0.15   68.95   3
   3   7 -19   22.92   58.65   2
  -3  -7 -19   78.53   58.08   4
  -3   7  19    0.15   78.21   3
   3   7 -18  -24.86   46.94   2
  -3  -7 -18  -58.97   50.93   4
  -3   7  18   29.54   71.49   3
   3   7 -17  -16.65   55.23   2
  -3  -7 -17   -0.13   56.99   1
  -3  -7 -17   92.27   63.35   4
   3   7 -16  -13.28   54.53   2
  -3  -7 -16   75.24   81.14   1
  -3  -7 -16   57.06   40.09   4
  -3   7  16  112.20   69.37   3
   3   7 -15  178.60   90.75   2
  -3  -7 -15   17.47   75.78   1
  -3   7  15  -55.40   80.91   3
  -3   7  14   70.90   77.79   3
   3   7 -14  135.78   75.62   2
  -3  -7 -14  153.17   93.52   1
  -3   7  13  158.81   86.34   3
  -3  -7 -13  101.48   82.08   1
   3   7 -13   48.71   61.03   2
  -3   7  12   44.84   80.80   3
  -3  -7 -12   49.92   81.01   1
   3   7 -12  -33.46   58.76   2
  -3   7  11    7.07   64.44   3
  -3  -7 -11  120.39   83.29   1
   3   7 -11   15.04   52.45   2
  -3   7  10    4.52   80.87   3
  -3  -7 -10    5.10   72.01   1
   3   7 -10   46.25   59.07   2
  -3   7   9  134.43   93.74   3
  -3  -7  -9  -43.15   72.91   1
   3   7  -9   48.86   59.56   2
  -3   7   8   16.72   73.63   3
  -3  -7  -8  128.78   85.27   1
   3   7  -8   54.40   57.20   2
  -3  -7  -7  128.95  102.07   1
   3   7  -7  172.79   74.52   2
  -3  -7  -6  265.94  100.35   1
   3   7  -6  186.40   83.08   2
   3   7  -5  221.14   93.77   2
  -3  -7  -5   83.28  104.08   1
   3   7  -4   30.16   54.30   2
  -3  -7  -4  219.24  110.90   1
   3   7  -3    3.72   43.30   2
  -3  -7  -3  132.39   88.93   1
   3   7  -2  281.24   90.81   2
  -3  -7  -2  359.92  119.34   1
   3   7  -1  122.45   81.21   2
  -3  -7  -1  180.04  103.17   1
   3   7   0  173.41   60.72   2
  -3  -7   0   66.83   87.37   1
  -3  -7   1   50.54   78.63   1
  -3  -7   2  115.65   74.15   1
  -3  -7   3   31.88   64.22   1
  -3  -7   4  -80.97   68.29   1
  -3  -7   5  168.51   98.58   1
  -3  -7   6  327.19  126.05   1
  -3  -7   7  190.85  104.96   1
  -3  -7   8  123.02   93.98   1
  -3  -7   9   39.29   90.58   1
  -3  -7  10  135.30   94.28   1
  -3  -7  11   15.30   60.86   1
  -3  -7  12  -57.78   73.67   1
  -3  -7  13  149.62  101.17   1
  -3  -8 -14   46.39   75.43   1
   3   8 -14    6.33   47.56   2
  -3   8  14    0.15   75.26   3
  -3   8  13   32.81   81.96   3
  -3  -8 -13  -67.71   62.47   1
   3   8 -13   22.52   47.42   2
  -3   8  12    1.04   72.80   3
  -3  -8 -12   12.26   77.43   1
   3   8 -12    2.30   53.54   2
  -3   8  11    0.15   71.04   3
  -3  -8 -11  -49.22   64.59   1
   3   8 -11  119.63   60.56   2
  -3   8  10    0.29   62.96   3
  -3  -8 -10   37.10   73.18   1
   3   8 -10  -75.04   56.29   2
  -3   8   9 -116.63   75.04   3
  -3  -8  -9   19.47   87.32   1
   3   8  -9 -154.98   83.00   2
  -3   8   8  -54.50   72.65   3
   3   8  -8   34.94   53.73   2
  -3   8   7  240.08  114.88   3
   3   8  -7   23.12   73.39   2
  -3  -8  -7  165.62  111.30   1
   3   8  -6   33.74   58.25   2
  -3  -8  -6    0.14   65.05   1
   3   8  -5  -47.66   51.08   2
  -3  -8  -5 -133.19   87.84   1
   3   8  -4   79.02   66.58   2
  -3  -8  -4   47.33   80.59   1
   3   8  -3  244.85  100.67   2
  -3  -8  -3  106.95   84.92   1
  -3  -8  -2  160.80   94.12   1
  -3  -8  -1   85.53   79.46   1
  -3  -8   0 -162.44   84.30   1
  -3  -8   1  -17.70   63.49   1
  -3  -8   2  -49.76   60.99   1
  -3  -8   3 -103.89   81.09   1
  -3  -8   4   10.71   60.06   1
  -3  -8   5   47.85   67.18   1
  -3  -8   6    2.30   69.90   1
  -3  -8   7   71.99   93.41   1
  -3  -8   8  -55.75   73.96   1
  -3  -8   9   -5.26   80.02   1
  -3  -8  10  -66.56   78.44   1
  -3  -8  11   23.46   88.70   1
  -3  -8  12  114.11  104.59   1
  -4   0   0 2160.21  162.50   3
   4   0   0 2198.03  187.67   2
  -4   0   0 2090.67  135.93   1
  -4   0   1  285.80   54.81   1
  -4   0  -1  355.24   78.87   3
  -4   0  -1  510.67   78.32   1
   4   0   1  458.11  112.88   2
   4   0  -1  397.38   98.19   2
  -4   0  -2 1025.74  112.25   3
   4   0   2 1091.56  139.15   2
  -4   0  -2 1109.32  103.15   1
   4   0  -2  944.66  126.60   2
  -4   0   2  943.84   89.38   1
  -4   0   3  218.91   47.40   1
  -4   0   3  265.07   64.29   3
  -4   0  -3  361.98   67.75   1
  -4   0  -3  269.97   64.42   3
   4   0   3  318.85   87.42   2
   4   0  -3  155.01   57.05   2
  -4   0   4  143.13   61.03   3
  -4   0  -4   48.58   36.85   3
   4   0   4   70.35   51.17   2
   4   0  -4  145.06   64.28   2
  -4   0   4   94.11   40.47   1
  -4   0  -4   -1.93   25.21   1
  -4   0  -5  794.43  100.60   3
   4   0   5  910.06  127.89   2
  -4   0   5  918.89  106.72   3
  -4   0  -5  750.39   90.79   1
   4   0  -5  865.98  122.97   2
  -4   0   5  917.36   92.05   1
  -4   0  -6   70.36   47.34   3
   4   0   6   69.88   55.51   2
   4   0  -6  -18.92   42.64   2
  -4   0   6   90.51   46.78   3
  -4   0  -7   15.45   22.16   3
   4   0   7   82.02   47.72   2
   4   0  -7   28.14   42.69   2
  -4   0   7   -6.16   30.83   3
  -4   0  -8   82.56   41.32   3
   4   0   8  111.28   58.59   2
   4   0  -8   89.73   61.68   2
  -4   0   8  116.91   49.73   3
   4   0   9   94.04   48.64   2
  -4   0   9   92.39   54.41   3
   4   0  -9  106.06   62.88   2
   4   0  -9   54.47   28.85   1
   4   0 -10   99.21   39.67   1
  -4   0  10  132.62   51.64   3
   4   0 -10  132.93   72.68   2
   4   0 -11   -3.64   20.53   1
  -4   0  11   28.98   30.74   3
   4   0 -11    0.39   45.34   2
   4   0 -12   65.98   55.36   2
   4   0 -12   38.28   30.64   1
  -4   0  12   64.20   47.19   3
   4   0 -13   56.54   64.16   2
   4   0 -13  -41.81   35.91   1
  -4   0  13   69.49   45.21   3
   4   0 -14   29.97   57.65   2
  -4   0  14    4.14   37.45   3
   4   0 -15   77.58   58.58   2
   4   0  15   72.61   48.94   3
  -4   0  15   60.67   42.55   3
   4   0 -16  115.50   77.25   2
   4   0  16  113.13   54.69   3
  -4   0  16  103.82   57.51   3
   4   0 -17  -39.20   79.49   2
   4   0  17  106.07   63.74   3
  -4   0  17   87.19   68.46   3
   4   0  18   51.27   48.89   3
   4   0 -18  -62.16   63.66   2
  -4   0  18  -10.51   49.99   3
   4   0  19  119.86   59.43   3
   4   0 -19  155.73   89.74   2
  -4   0  19  162.18   67.47   3
   4   0  20   40.59   58.24   3
   4   0 -20   -4.07   60.32   2
  -4   0  20  -46.96   62.24   3
   4   0  21  164.02   81.58   3
   4   0 -21  120.18   75.09   2
  -4   0  21  158.01   81.33   3
   4   0  22   90.45   71.30   3
   4   0 -22  230.33   99.26   2
  -4   0  22  207.50  101.88   3
   4   0  23  -32.52   47.91   3
   4   0 -23   46.60   83.64   2
  -4   0  23  -63.42   59.81   3
   4   0  24  131.06   66.07   3
   4   0 -24  161.03  101.63   2
  -4   0  24  135.01   68.19   3
   4   0  25   40.45   50.76   3
   4   0 -25   56.47   73.58   2
  -4   0  25   19.48   46.36   3
   4   0  26 -216.14   96.45   3
   4   0 -26 -173.09  107.76   2
  -4   0  26   70.53   65.15   3
   4   0  27  257.03  102.04   3
   4   0 -27   60.54  107.05   2
  -4   0  27   23.23   67.34   3
   4   0  28  221.37   97.93   3
   4   0 -28   87.02   96.99   2
  -4   0  28 -121.33   76.98   3
   4   0  29   22.55   59.56   3
   4   0 -29   71.13   95.47   2
  -4   0  29   42.05   62.08   3
   4   0  30  169.91   95.24   3
   4   0 -30   92.19   95.23   2
  -4   0  30   12.38   61.67   3
   4   0  31  -44.55   67.42   3
   4   0 -31 -120.02  110.98   2
  -4   0  31    1.00   69.46   3
   4   0  32  -34.34   68.64   3
   4   0 -32   60.01  108.86   2
  -4   0  32    1.48   62.30   3
   4   0  33   23.29   83.04   3
   4   0 -33   63.38   85.65   2
  -4   0  33 -148.48   93.18   3
   4  -1  33   90.56  108.85   3
   4   1 -33   42.35   94.76   2
  -4   1  33 -129.48   91.97   3
   4  -1  32  214.85  112.22   3
   4   1 -32  114.86  107.84   2
  -4   1  32   86.23   93.39   3
   4  -1  31  -54.18   74.36   3
   4   1 -31  172.87  138.54   2
  -4   1  31   37.31   63.79   3
   4  -1  30  135.82   88.34   3
   4   1 -30   82.46  103.84   2
   4  -1  29   89.74   96.32   3
   4   1 -29  152.84   89.79   2
   4  -1  28 -124.34   75.56   3
   4   1 -28  119.73  105.90   2
  -4   1  28  -79.84   92.90   3
   4  -1  27   56.61   72.39   3
   4   1 -27  113.40  109.97   2
  -4   1  27 -133.71  101.53   3
   4  -1  26  -27.35   59.37   3
   4   1 -26  109.37   93.99   2
  -4   1  26   94.89   71.47   3
   4  -1  25   42.04   57.02   3
   4   1 -25   12.54   77.26   2
  -4   1  25   60.91   68.77   3
   4  -1  24   -5.19   69.19   3
   4   1 -24  -87.44   79.20   2
  -4   1  24  -22.06   61.57   3
   4  -1  23   28.93   55.99   3
   4   1 -23   23.72   76.26   2
  -4   1  23 -113.49   75.69   3
   4  -1  22   65.78   52.44   3
   4   1 -22   63.44   72.92   2
  -4   1  22   52.37   55.16   3
   4  -1  21   17.62   49.14   3
   4   1 -21  112.55   66.72   2
  -4   1  21   29.81   64.51   3
   4   1 -20  299.21   94.74   2
   4  -1  20  297.43   93.63   3
  -4   1  20   79.03   57.90   3
   4   1 -19   59.44   85.33   2
   4  -1  19  -38.23   61.33   3
  -4   1  19   47.83   64.48   3
   4   1 -18  215.65   89.00   2
   4  -1  18  287.53   84.60   3
  -4   1  18  293.87   90.04   3
   4   1 -17  -26.56   54.76   2
   4  -1  17   31.10   77.67   3
  -4   1  17  105.97   71.34   3
   4   1 -16  125.39   64.13   2
  -4   1  16  287.10   89.98   3
   4   1 -15    5.25   57.06   2
  -4   1  15   57.71   55.41   3
   4   1 -14   32.95   60.08   2
  -4   1  14   61.77   50.85   3
  -4  -1 -13   86.49   50.27   3
  -4   1  13  160.11   70.23   3
   4   1 -13  181.04   88.95   2
  -4  -1 -12  157.79   51.22   3
  -4   1  12  153.46   53.89   3
   4   1 -12  253.99   80.95   2
  -4  -1 -11  115.38   44.88   3
  -4   1  11   54.28   48.50   3
   4   1 -11  -11.80   53.78   2
  -4  -1 -10   39.89   28.15   3
   4   1 -10   43.29   53.89   2
  -4   1  10   22.04   44.96   3
  -4  -1  -9   85.00   32.33   3
   4   1  -9  111.37   68.05   2
  -4   1   9   -4.30   35.93   3
  -4   1   8  191.67   63.31   3
   4  -1   8  134.77   54.86   2
  -4  -1  -8  144.92   42.19   3
   4   1  -8  100.07   63.14   2
  -4   1   7  122.41   52.85   3
   4  -1   7  161.34   62.70   2
  -4  -1  -7   92.99   31.85   3
   4   1  -7  111.85   61.10   2
  -4   1   6   44.51   34.64   3
  -4  -1  -6   10.92   19.53   3
   4  -1   6  -20.67   38.76   2
   4   1  -6  -27.29   41.14   2
  -4   1   5   44.06   52.02   3
  -4  -1  -5  115.25   40.12   3
   4  -1   5   37.15   45.57   2
   4   1  -5   61.37   68.36   2
  -4  -1  -5  189.63   61.44   1
  -4  -1  -4  533.93   87.10   1
  -4  -1  -4  616.72   74.90   3
   4  -1   4  712.34  108.56   2
   4   1  -4  690.42  123.33   2
  -4  -1  -3  192.14   64.63   1
  -4  -1  -3  194.89   48.12   3
   4  -1   3  150.35   57.77   2
   4   1  -3  152.66   77.11   2
  -4  -1  -2  631.72   78.03   3
  -4  -1  -2  794.15  102.00   1
   4  -1   2  809.50  112.78   2
   4   1  -2  803.99  126.22   2
  -4  -1  -1  424.35   65.49   3
  -4  -1  -1  481.62   81.20   1
   4  -1   1  573.97  100.47   2
   4   1  -1  503.83  104.48   2
  -4   1   1  586.36   58.55   1
  -4  -1   0   81.65   34.10   3
  -4   1   0  110.25   27.85   1
   4   1   0  173.96   78.58   2
   4  -1   0  113.55   60.55   2
  -4  -1   0  161.66   55.13   1
  -4  -1   1  543.79   69.73   3
  -4  -1   1  436.92   66.69   3
   4   1   1  557.79  113.31   2
   4  -1  -1  399.68   82.00   2
  -4  -1   1  539.47   88.05   1
  -4   1  -1  424.44   50.76   1
  -4  -1   2  645.74   91.11   1
  -4  -1   2  706.81   77.38   3
   4   1   2  758.12  125.64   2
  -4   1  -2  693.97   66.07   1
   4  -1  -2  728.51  108.68   2
  -4   1  -3  152.57   37.74   1
  -4  -1   3  148.62   56.01   1
   4   1   3  191.02   75.05   2
   4  -1  -3  179.17   64.43   2
  -4  -1   3  166.23   46.67   3
   4   1   4  620.40  111.19   2
  -4   1  -4  578.06   63.73   1
  -4  -1   4  619.17   88.72   1
   4  -1  -4  594.33   96.62   2
  -4  -1   4  562.96   72.16   3
  -4  -1   5   45.45   33.30   1
   4   1   5   89.41   53.37   2
   4  -1  -5   56.02   45.39   2
  -4  -1   5   60.20   31.48   3
   4   1   6   25.69   39.65   2
  -4  -1   6   -3.39   33.56   1
   4  -1  -6   20.16   34.36   2
  -4  -1   6   28.33   26.66   3
  -4  -1   7  157.68   54.59   1
   4   1   7   96.33   55.52   2
  -4  -1   7  139.41   38.74   3
   4  -1  -7   87.80   49.37   2
   4   1   8  117.52   71.63   2
  -4  -1   8  191.97   52.10   3
   4  -1  -8  195.76   66.45   2
   4   1   9   76.17   64.51   2
  -4  -1   9  130.14   44.98   3
   4  -1  -9  131.65   36.38   1
   4  -1  -9  116.78   48.60   2
   4  -1 -10   82.84   44.70   2
   4  -1 -10   64.26   28.38   1
  -4  -1  10   79.88   35.20   3
   4  -1 -11   95.70   61.07   2
   4  -1 -11   58.63   28.92   1
  -4  -1  11   50.88   29.19   3
   4  -1 -12  131.11   59.43   2
   4  -1 -12  142.72   37.95   1
  -4  -1  12  189.56   52.46   3
   4  -1 -13   23.08   45.24   2
   4  -1 -13   63.39   25.75   1
  -4  -1  13   86.58   43.67   3
   4  -1 -14  191.94   80.01   2
   4   1  14  181.86   62.31   3
   4  -1 -14  146.86   38.66   1
  -4  -1  14  156.01   58.12   3
   4  -1 -15  156.81   86.98   2
   4   1  15   75.16   43.16   3
  -4  -1  15   68.02   48.46   3
   4  -1 -15   86.62   43.40   1
   4  -1 -16  260.66   59.47   1
   4   1  16  215.73   78.35   3
   4  -1 -16  377.89  116.76   2
  -4  -1  16  239.39   65.36   3
   4   1  17    8.94   37.85   3
   4  -1 -17   97.63   78.21   2
  -4  -1  17   22.07   36.14   3
   4   1  18  206.34   67.61   3
   4  -1 -18  292.74   96.89   2
  -4  -1  18  198.99   68.22   3
   4   1  19   48.73   52.65   3
  -4  -1  19   11.70   50.22   3
   4   1  20  195.53   70.23   3
   4  -1 -20  166.57   78.62   2
  -4  -1  20  192.22   75.47   3
   4   1  21  159.82   69.68   3
   4  -1 -21  109.69   88.49   2
  -4  -1  21  129.11   58.93   3
   4   1  22   64.96   70.06   3
   4  -1 -22  151.55   99.33   2
  -4  -1  22   -7.90   42.74   3
   4   1  23  -17.09   65.53   3
   4  -1 -23   12.68   66.85   2
  -4  -1  23  -34.77   45.16   3
   4   1  24   65.93   70.38   3
   4  -1 -24   -5.30   69.33   2
  -4  -1  24   15.70   50.25   3
   4   1  25  -93.58   68.68   3
  -4  -1  25   37.09   44.63   3
   4   1  26   54.66   62.39   3
   4  -1 -26   29.03   78.42   2
  -4  -1  26   70.85   68.96   3
   4   1  27   36.28   73.22   3
   4  -1 -27  181.86   91.11   2
  -4  -1  27  -45.78   63.51   3
   4   1  28  -46.96   71.21   3
   4  -1 -28    7.04   68.41   2
  -4  -1  28   25.41   55.46   3
   4   1  29  -66.32   64.87   3
   4  -1 -29  -55.21  105.42   2
  -4  -1  29  -46.82   63.59   3
   4   1  30  -15.29   59.27   3
  -4  -1  30    0.27   61.37   3
   4   1  31 -166.63   88.76   3
   4  -1 -31   16.60   72.21   2
  -4  -1  31  112.26   94.54   3
   4   1  32 -130.73   81.83   3
   4  -1 -32   23.02   97.33   2
  -4  -1  32  -79.19   67.45   3
   4   1  33   71.30   86.10   3
   4  -1 -33   11.40   72.61   2
  -4  -1  33   62.51   90.03   3
   4  -2  32 -163.91  100.39   3
   4   2 -32   79.87   94.30   2
  -4   2  32  104.03   88.48   3
   4  -2  31   81.40   98.08   3
   4   2 -31  133.25  118.99   2
  -4   2  31    0.16   69.39   3
   4  -2  30  163.86  110.14   3
   4   2 -30  243.19  119.45   2
  -4   2  30  106.53  101.11   3
   4  -2  29  107.14  112.48   3
   4   2 -29   -9.76   73.96   2
  -4   2  29   64.50   68.57   3
   4   2 -28  -93.89   77.85   2
  -4   2  28 -195.48  111.76   3
   4  -2  27  107.55   76.18   3
   4   2 -27  -80.25   94.34   2
  -4   2  27  228.15  125.83   3
   4  -2  26  -18.98   70.78   3
   4   2 -26 -157.37   86.23   2
  -4   2  26  -61.57   68.29   3
   4   2 -25   22.77   66.18   2
   4  -2  25   56.16   73.99   3
  -4   2  25  -73.18   82.37   3
   4   2 -24   32.12   90.70   2
   4  -2  24   66.04   74.72   3
  -4   2  24   59.71   67.53   3
   4   2 -23  -82.07   88.74   2
   4  -2  23  -38.80   54.97   3
  -4   2  23   50.93   70.20   3
   4   2 -22  149.64   74.13   2
   4  -2  22  246.12   94.61   3
  -4   2  22  111.71   88.96   3
   4   2 -21   30.06   82.11   2
   4  -2  21   53.78   52.43   3
  -4   2  21    0.56   57.72   3
   4   2 -20   40.28   77.43   2
   4  -2  20  -21.32   68.64   3
  -4   2  20  115.12   80.67   3
   4   2 -19  105.19   81.47   2
  -4   2  19  157.00   84.78   3
   4   2 -18  191.98   90.00   2
  -4   2  18   67.26   76.22   3
   4   2 -17   20.10   57.07   2
  -4   2  17   15.31   62.17   3
   4   2 -16   73.48   62.86   2
  -4   2  16   22.84   74.82   3
  -4  -2 -15   57.14   39.64   3
  -4   2  15   50.84   52.11   3
   4   2 -15  -21.32   53.08   2
  -4  -2 -14   88.35   36.63   3
  -4   2  14  187.51   76.62   3
   4   2 -14  158.85   72.55   2
  -4  -2 -13  187.42   57.30   3
   4   2 -13  249.06   91.31   2
  -4   2  13  162.48   75.84   3
  -4  -2 -12   65.27   33.75   3
   4   2 -12   94.88   77.28   2
  -4   2  12  113.54   62.81   3
  -4  -2 -11   41.42   30.63   3
   4   2 -11  105.00   82.35   2
  -4   2  11   53.72   42.47   3
  -4   2  10  185.08   75.54   3
  -4  -2 -10  103.81   37.38   3
   4   2 -10  194.81   80.64   2
  -4   2   9  297.43   76.67   3
  -4  -2  -9  356.48   56.15   3
   4   2  -9  333.11  104.47   2
  -4   2   8   77.62   53.51   3
   4   2  -8  122.08   83.80   2
  -4  -2  -8  169.72   39.58   3
  -4   2   7  933.11  136.80   3
   4  -2   7 1047.28  126.69   2
  -4  -2  -7 1012.01   86.59   3
   4   2  -7 1054.58  152.12   2
   4  -2   6  200.18   63.59   2
  -4  -2  -6  146.12   34.59   3
   4   2  -6  255.58   94.75   2
  -4  -2  -6  235.82   72.37   1
  -4  -2  -5  277.22   68.15   1
   4  -2   5  244.23   69.99   2
  -4  -2  -5  271.24   41.95   3
   4   2  -5  316.80   87.34   2
  -4  -2  -4  184.69   50.77   1
   4  -2   4  245.95   60.95   2
  -4  -2  -4  259.31   38.69   3
   4   2  -4  291.74   75.07   2
  -4  -2  -3   72.61   50.33   1
  -4  -2  -3  107.31   26.31   3
   4  -2   3   26.85   42.39   2
   4   2  -3   55.87   58.99   2
  -4  -2  -2  519.67   51.45   3
  -4  -2  -2  587.84   99.92   1
  -4  -2  -2  580.87   52.09   3
   4  -2   2  644.94   97.69   2
   4   2  -2  588.90  118.18   2
  -4  -2  -1  158.62   28.37   3
  -4  -2  -1   89.76   42.73   1
   4  -2   1   92.46   48.62   2
   4   2  -1  302.91   87.26   2
  -4  -2  -1  174.90   29.13   3
  -4  -2   0    8.54   11.34   3
   4   2   0   63.57   48.70   2
  -4  -2   0  109.65   57.56   1
   4  -2   0    6.47   35.69   2
  -4  -2   0   32.79   16.41   3
  -4  -2   1  215.92   31.99   3
   4   2   1  153.37   72.78   2
   4  -2  -1  275.36   71.01   2
  -4  -2   1  329.12   80.69   1
  -4  -2   1  262.91   35.49   3
  -4  -2   2  487.05   48.23   3
  -4  -2   2  472.82   47.17   3
   4   2   2  540.83  107.65   2
   4  -2  -2  519.60   90.60   2
  -4  -2   2  575.87   96.40   1
  -4  -2   3   56.94   46.04   1
  -4  -2   3   60.10   20.28   3
   4   2   3   67.88   61.82   2
   4  -2  -3  106.23   53.98   2
  -4  -2   3   92.65   26.01   3
  -4   2  -3   51.68   14.84   1
  -4   2  -4  194.57   27.35   1
  -4  -2   4  300.40   83.24   1
   4   2   4  299.27   87.95   2
  -4  -2   4  373.92   46.50   3
   4  -2  -4  361.33   76.42   2
   4   2   5  346.72   98.59   2
  -4  -2   5  250.83   73.12   1
  -4  -2   5  344.30   46.55   3
   4  -2  -5  276.45   66.45   2
  -4   2  -5  282.71   36.83   1
  -4  -2   6  212.77   71.20   1
   4   2   6  168.80   77.11   2
  -4  -2   6  143.66   38.21   3
   4  -2  -6  176.24   67.88   2
  -4  -2   7  982.54   84.11   3
   4   2   7 1055.94  142.39   2
  -4  -2   7  996.27  126.75   1
   4  -2  -7  968.20  125.51   2
  -4  -2   8   68.55   50.18   1
   4   2   8   51.74   45.77   2
  -4  -2   8   49.37   25.74   3
   4  -2  -8  136.33   69.34   2
   4   2   9  285.88   83.70   2
  -4  -2   9  193.15   62.09   1
  -4  -2   9  287.96   54.74   3
   4  -2  -9  351.47   89.28   2
   4  -2 -10  136.00   56.51   2
  -4  -2  10  154.74   44.63   3
   4  -2 -10   97.74   22.42   1
   4  -2 -11   60.72   63.77   2
   4  -2 -11   29.01   18.46   1
  -4  -2  11   -8.82   22.96   3
   4  -2 -12  126.00   75.03   2
   4  -2 -12   33.83   18.43   1
  -4  -2  12   25.77   30.15   3
   4  -2 -13  168.98   61.44   2
   4   2  13  110.34   41.60   3
   4  -2 -13  134.25   30.36   1
  -4  -2  13  187.83   62.68   3
   4  -2 -14  124.09   60.09   2
   4   2  14   96.76   42.74   3
  -4  -2  14  149.25   55.46   3
   4  -2 -14   76.30   27.57   1
   4  -2 -15   74.11   32.89   1
   4   2  15   74.79   38.13   3
   4  -2 -15  124.15   61.26   2
  -4  -2  15  115.61   52.16   3
   4   2  16   18.65   38.14   3
   4  -2 -16   91.70   69.97   2
   4  -2 -16   26.69   24.69   1
  -4  -2  16   52.73   44.12   3
   4   2  17   45.19   29.46   3
   4  -2 -17   94.79   59.06   2
   4  -2 -17   88.86   36.15   1
  -4  -2  17  108.59   55.36   3
   4   2  18  124.02   50.31   3
   4  -2 -18  118.01   54.60   2
  -4  -2  18  135.28   63.85   3
   4   2  19   40.77   32.54   3
   4  -2 -19   68.89   57.21   2
  -4  -2  19   57.40   35.98   3
   4   2  20  -22.07   39.15   3
   4  -2 -20   72.87   78.43   2
  -4  -2  20   -0.97   37.61   3
   4   2  21  -20.47   39.90   3
   4  -2 -21  112.93   81.57   2
  -4  -2  21   75.66   50.77   3
   4   2  22   38.74   42.67   3
   4  -2 -22  140.60   85.06   2
  -4  -2  22  117.55   50.06   3
   4   2  23   27.31   45.54   3
   4  -2 -23  -56.87   62.21   2
  -4  -2  23   73.12   60.10   3
   4   2  24   33.57   49.28   3
   4  -2 -24  -98.76   66.31   2
  -4  -2  24   41.92   57.71   3
   4   2  25   19.51   54.90   3
   4  -2 -25    1.37   69.00   2
  -4  -2  25   54.84   56.97   3
   4   2  26   16.07   50.05   3
   4  -2 -26   14.73   69.38   2
  -4  -2  26   74.68   74.10   3
   4   2  27   14.74   61.16   3
   4  -2 -27   66.62  115.02   2
  -4  -2  27  -68.59   57.80   3
   4   2  28   63.87   74.77   3
   4  -2 -28  103.65   82.90   2
  -4  -2  28 -109.43   71.30   3
   4   2  29    1.63   76.68   3
   4  -2 -29  101.20   88.99   2
  -4  -2  29 -123.97   75.52   3
   4   2  30  176.67   84.24   3
   4  -2 -30  -74.03   83.35   2
  -4  -2  30   67.45   65.82   3
   4   2  31   33.98   70.96   3
   4  -2 -31   17.75   83.68   2
  -4  -2  31   32.99   58.06   3
   4   2  32   58.03   69.17   3
   4  -2 -32    3.36   80.21   2
  -4  -2  32  -85.12   70.82   3
   4   3 -31  -69.79   88.62   2
   4  -3  31    0.16   80.80   3
  -4   3  31   94.39   96.16   3
  -4  -3 -31 -129.49  133.82   4
   4   3 -30   44.25   74.83   2
   4  -3  30   53.33   83.28   3
  -4   3  30   12.48   79.10   3
   4   3 -29  -10.69   69.73   2
   4  -3  29 -112.68   90.30   3
  -4   3  29 -101.67   87.86   3
   4   3 -28  -56.29   79.95   2
   4  -3  28    6.05   65.57   3
  -4   3  28   87.97   85.34   3
   4   3 -27  -22.36   80.33   2
   4  -3  27   52.40   86.75   3
  -4   3  27   29.08   72.98   3
   4   3 -26  -27.22   67.28   2
   4  -3  26   97.32   83.25   3
  -4   3  26  119.69  114.65   3
   4   3 -25  112.90   94.81   2
   4  -3  25  130.88   90.45   3
  -4   3  25  177.01   90.79   3
   4   3 -24  -11.17   63.56   2
   4  -3  24 -121.03   68.27   3
  -4   3  24  -46.24   70.17   3
   4   3 -23  -31.62   68.14   2
  -4   3  23  -54.95   59.61   3
   4   3 -22   59.63   78.13   2
  -4   3  22  -52.79   70.12   3
   4   3 -21   68.21   56.76   2
  -4   3  21  -31.07   57.93   3
   4   3 -20   50.01   54.57   2
  -4   3  20  109.19   82.23   3
  -4   3  19  134.64  101.00   3
   4   3 -19   67.87   75.36   2
  -4   3  18   72.97   84.12   3
   4   3 -18   17.30   53.46   2
  -4   3  17  112.35   72.72   3
   4   3 -17  241.54   87.34   2
  -4   3  16  -42.46   55.94   3
   4   3 -16   62.09   66.68   2
  -4  -3 -15   97.19   28.09   3
   4   3 -15  225.41   96.99   2
  -4   3  15  232.30   92.18   3
  -4  -3 -14  174.02   44.27   3
   4   3 -14  428.09  117.41   2
  -4   3  14  254.70   97.12   3
  -4  -3 -13  149.40   31.36   3
   4   3 -13  300.83  111.45   2
  -4   3  13  180.24   82.69   3
  -4   3  12  421.96  102.18   3
  -4  -3 -12  312.45   48.72   3
   4   3 -12  430.80  123.44   2
  -4   3  11  222.16   93.04   3
  -4  -3 -11   65.57   22.13   3
   4   3 -11  318.32  110.72   2
  -4   3  10  263.06   76.70   3
   4   3 -10  295.57   96.49   2
  -4  -3 -10  294.44   40.31   3
  -4   3   9  188.14   69.90   3
   4   3  -9  311.43   94.23   2
  -4  -3  -9  159.28   27.62   3
  -4   3   8   22.25   46.99   3
   4   3  -8  101.10   64.81   2
  -4  -3  -8   60.65   68.69   1
   4   3  -7  222.26   81.08   2
  -4  -3  -7  143.03   68.81   1
  -4  -3  -6  156.18   69.89   1
   4  -3   6   77.28   46.01   2
   4   3  -6   79.10   70.70   2
  -4  -3  -5  192.03   69.59   1
   4  -3   5  273.27   65.44   2
   4   3  -5  231.32   83.42   2
  -4  -3  -4  293.82   85.83   1
   4  -3   4  174.80   56.10   2
   4   3  -4  250.06   82.11   2
  -4  -3  -3  447.62   99.29   1
   4  -3   3  507.91   82.50   2
   4   3  -3  490.19  107.95   2
  -4  -3  -2  370.36   94.36   1
   4  -3   2  238.53   61.58   2
   4   3  -2  283.24  104.82   2
   4  -3   1 1289.85  129.26   2
   4   3  -1 1360.90  171.86   2
  -4  -3  -1 1257.19  155.04   1
   4   3   0  205.40   91.18   2
   4  -3   0  148.08   59.61   2
  -4  -3   0  177.29   69.85   1
   4  -3  -1 1142.60  122.94   2
   4   3   1 1293.57  163.38   2
  -4  -3   1 1170.18  141.57   1
   4   3   2  305.73   99.98   2
   4  -3  -2  191.47   57.59   2
  -4  -3   2  191.21   70.19   1
  -4  -3   3  596.23  106.28   1
   4   3   3  635.07  122.83   2
   4  -3  -3  614.12   95.14   2
  -4   3  -4  189.01   45.65   2
  -4  -3   4  172.56   74.75   1
   4   3   4  282.15   91.71   2
   4  -3  -4  288.74   77.43   2
  -4   3  -5  198.39   47.68   2
   4   3   5  248.99   88.01   2
  -4  -3   5  295.43   86.42   1
   4  -3  -5  248.68   69.49   2
   4   3   6   65.20   61.75   2
  -4  -3   6   17.09   44.65   1
   4  -3  -6   85.43   40.87   2
  -4  -3   7  167.09   61.56   1
   4   3   7  123.38   75.01   2
  -4  -3   7  125.82   21.76   3
  -4   3  -7  102.66   19.11   1
   4  -3  -7  142.47   51.96   2
   4   3   8   55.39   59.80   2
  -4  -3   8   -7.42   10.73   3
  -4  -3   8   21.90   49.88   1
   4  -3  -8   16.02   32.45   2
  -4  -3   9  177.59   79.71   1
  -4  -3   9  193.46   36.92   3
   4  -3  -9  219.16   75.97   2
   4  -3 -10  404.46   87.91   2
  -4  -3  10  432.20  106.35   1
  -4  -3  10  260.70   42.32   3
   4  -3 -11  140.76   60.95   2
  -4  -3  11  161.88   79.20   1
  -4  -3  11  104.31   37.12   3
   4  -3 -12  487.05  104.99   2
   4  -3 -12  228.40   27.01   1
  -4  -3  12  385.94   62.78   3
   4   3  13  196.30   44.98   3
  -4  -3  13  148.77   45.84   3
   4   3  14  252.80   50.62   3
   4  -3 -14  184.36   70.73   2
  -4  -3  14  214.17   53.87   3
   4  -3 -14  207.02   37.04   1
   4   3  15  141.61   41.42   3
   4  -3 -15  135.21   56.57   2
  -4  -3  15  125.82   48.10   3
   4   3  16  -25.70   32.78   3
   4  -3 -16  -23.08   50.56   2
  -4  -3  16   19.53   25.31   3
   4   3  17  137.57   51.24   3
   4  -3 -17  115.96   62.34   2
  -4  -3  17  121.17   48.05   3
   4   3  18   29.44   38.23   3
   4  -3 -18   93.33   82.25   2
  -4  -3  18   47.55   39.78   3
   4   3  19   76.21   50.96   3
   4  -3 -19   32.90   59.53   2
  -4  -3  19   44.89   28.54   3
   4   3  20   13.12   33.27   3
   4  -3 -20   74.29   70.16   2
  -4  -3  20   63.08   49.53   3
   4   3  21    6.65   36.88   3
   4  -3 -21   34.76   53.63   2
  -4  -3  21   28.36   45.73   3
   4   3  22   40.80   58.13   3
   4  -3 -22  116.33   82.81   2
  -4  -3  22  -37.81   52.05   3
   4   3  23   10.20   38.93   3
   4  -3 -23   84.38   76.65   2
  -4  -3  23   23.93   44.92   3
   4   3  24  -50.63   38.00   3
   4  -3 -24   -4.49   59.54   2
  -4  -3  24  -49.18   40.76   3
   4   3  25  -54.49   53.21   3
   4  -3 -25   50.37   74.75   2
  -4  -3  25   70.49   66.10   3
   4   3  26   15.88   58.03   3
   4  -3 -26  155.87   96.32   2
  -4  -3  26   79.45   65.65   3
   4   3  27   88.52   65.19   3
   4  -3 -27   -0.13   82.40   2
  -4  -3  27  -10.05   53.14   3
   4   3  28   27.74   53.10   3
   4  -3 -28  -40.38   70.77   2
  -4  -3  28  -28.22   51.07   3
   4   3  29   28.78   47.32   3
  -4  -3  29  -30.48   43.61   3
   4  -3 -29    7.27   70.09   2
   4   3  30   60.44   68.27   3
  -4  -3  30  -84.76   64.73   3
   4  -3 -30  192.66  127.72   2
   4   3  31  -34.78   50.44   3
  -4  -3  31  -25.34   51.47   3
   4  -3 -31   28.73   78.15   2
   4   4 -29   41.38   65.98   2
  -4   4  29  152.19  112.14   3
  -4  -4 -29 -112.49   94.99   4
   4   4 -28  124.85   90.46   2
  -4   4  28  -13.54   68.38   3
  -4  -4 -28 -151.16  125.11   4
   4   4 -27  -47.67   71.23   2
  -4   4  27   65.84   96.73   3
  -4  -4 -27   32.07   78.99   4
   4   4 -26    7.99   72.73   2
  -4   4  26   26.66   79.48   3
   4   4 -25   86.67   96.43   2
  -4   4  25   22.83   90.69   3
  -4   4  24  120.50  100.90   3
   4   4 -24  -28.74   70.88   2
  -4   4  23  -38.81   69.12   3
   4   4 -23   26.72   86.22   2
  -4   4  22  155.81   95.61   3
   4   4 -22  177.24   84.27   2
  -4   4  21   42.21   60.58   3
   4   4 -21  102.84  100.99   2
  -4   4  20  230.38  110.82   3
   4   4 -20  159.97  101.08   2
  -4   4  19  -63.17   79.41   3
   4   4 -19   77.00   85.15   2
   4   4 -18   82.12   79.10   2
  -4   4  18  131.27   90.07   3
   4   4 -17  124.77   82.39   2
  -4   4  17  329.15  109.99   3
   4   4 -16  143.99  102.00   2
  -4   4  16   63.23   87.37   3
   4   4 -15  130.89   88.45   2
  -4   4  15   29.48   70.42   3
   4   4 -14  -30.23   69.24   2
  -4   4  14   21.29   62.39   3
  -4   4  13  110.99   70.81   3
   4   4 -13   14.19   58.52   2
  -4   4  12   93.11   74.60   3
   4   4 -12    6.37   51.67   2
  -4   4  11  167.79   84.99   3
   4   4 -11  205.88   80.40   2
  -4   4  10    5.83   53.60   3
   4   4 -10   69.62   70.87   2
  -4  -4 -10   25.37   61.09   1
  -4   4   9   83.55   60.52   3
   4   4  -9   33.74   50.82   2
  -4  -4  -9   52.77   63.83   1
  -4   4   8  150.29   76.41   3
   4   4  -8  -25.16   58.87   2
  -4  -4  -8   82.15   60.46   1
  -4  -4  -7  121.02   68.13   1
   4   4  -7   11.58   52.09   2
  -4  -4  -6  172.58   83.19   1
   4   4  -6    7.54   46.63   2
  -4  -4  -5  425.42  111.17   1
   4   4  -5  494.46  127.92   2
  -4  -4  -4  203.06   86.60   1
   4  -4   4  296.59   62.27   2
   4   4  -4  421.51  119.56   2
  -4  -4  -3  -32.34   51.90   1
   4  -4   3   26.78   35.41   2
   4  -4   2  134.40   45.53   2
  -4  -4  -2   56.63   47.46   1
   4   4  -2   22.24   49.52   2
   4  -4   1  205.03   58.01   2
   4   4  -1  116.02   71.75   2
  -4  -4  -1  210.10   79.74   1
   4   4   0  928.91  158.39   2
   4  -4   0  652.39   92.29   2
  -4  -4   0  799.73  139.72   1
   4   4   1  252.73  104.27   2
   4  -4  -1  167.37   53.80   2
  -4  -4   1  201.83   81.48   1
   4   4   2  107.48   76.96   2
   4  -4  -2   65.11   32.31   2
  -4  -4   2  212.08   82.79   1
  -4  -4   3  194.28   80.67   1
   4   4   3   68.27   82.75   2
   4  -4  -3   83.93   40.81   2
  -4  -4   4  355.44   94.54   1
   4   4   4  221.93   84.63   2
   4  -4  -4  300.51   63.34   2
   4   4   5  321.07   91.00   2
  -4  -4   5  298.70   92.46   1
   4  -4  -5  362.18   66.29   2
   4   4   6  140.08   71.62   2
  -4   4  -6  128.08   49.42   2
  -4  -4   6   71.85   54.62   1
   4  -4  -6  131.00   50.70   2
  -4  -4   7  137.77   69.93   1
  -4   4  -7  153.03   44.98   2
   4   4   7  216.88   91.03   2
   4  -4  -7   64.17   47.47   2
  -4   4  -8   44.46   25.40   2
  -4   4  -8    2.63    8.07   1
  -4  -4   8   56.12   48.19   1
   4  -4  -8  -12.92   35.26   2
  -4   4  -9  143.92   40.88   2
  -4  -4   9  124.42   76.89   1
  -4   4  -9   43.18   17.24   1
   4  -4  -9   57.96   44.09   2
   4  -4 -10   53.40   45.02   2
  -4   4 -10   53.39   33.85   2
  -4  -4  10   10.44    9.73   3
  -4   4 -10   27.02   13.27   1
  -4  -4  10   57.99   65.94   1
   4  -4 -11  244.54   69.45   2
  -4  -4  11  204.11   34.35   3
  -4  -4  11  241.92   89.85   1
  -4   4 -11  196.60   37.21   1
   4  -4 -12   25.38   36.89   2
  -4  -4  12   47.68   22.74   3
  -4   4 -12   20.46   21.56   1
  -4  -4  12  120.48   67.40   1
   4  -4 -13  -22.11   45.14   2
  -4  -4  13   40.42   23.57   3
   4  -4 -14  -26.81   49.31   2
   4   4  14  -29.42   21.95   3
  -4  -4  14  -20.04   19.29   3
   4  -4 -15   44.10   49.16   2
   4   4  15   28.39   26.07   3
  -4  -4  15  -34.73   29.54   3
   4   4  16    5.71   21.88   3
   4  -4 -16   22.72   38.25   2
  -4  -4  16  -10.30   32.84   3
   4   4  17   98.00   39.25   3
   4  -4 -17  158.79   81.84   2
  -4  -4  17   83.42   44.18   3
   4   4  18   68.81   26.90   3
   4  -4 -18  168.58   81.32   2
  -4  -4  18   61.60   24.96   3
   4   4  19   19.85   35.65   3
  -4  -4  19   -0.87   28.28   3
   4   4  20   87.22   37.82   3
   4  -4 -20  119.10   70.43   2
  -4  -4  20   26.49   28.72   3
   4   4  21    4.61   43.79   3
   4  -4 -21  -28.01   48.54   2
  -4  -4  21   39.93   31.34   3
   4   4  22   -5.99   33.63   3
   4  -4 -22   31.19   56.29   2
  -4  -4  22  -35.67   35.45   3
   4   4  23 -101.37   57.85   3
  -4  -4  23  -45.02   51.88   3
   4   4  24   63.22   42.19   3
  -4  -4  24   -0.39   41.32   3
   4  -4 -24  -12.34   64.52   2
   4   4  25  -66.28   61.24   3
  -4  -4  25  -38.66   43.37   3
   4  -4 -25  -74.14   81.93   2
   4   4  26  -35.23   42.16   3
  -4  -4  26    1.49   43.55   3
   4  -4 -26 -104.94   77.53   2
   4   4  27   19.89   53.86   3
  -4  -4  27   16.62   46.95   3
   4  -4 -27  154.03  102.55   2
   4   4  28   -8.77   60.39   3
  -4  -4  28   51.88   61.76   3
   4  -4 -28   60.78   87.46   2
   4   4  29  -86.25   51.49   3
  -4  -4  29  -38.22   52.40   3
   4  -4 -29  -31.11   63.94   2
  -4  -5 -26  -33.17   76.68   4
  -4   5  26  -57.74   97.51   3
   4   5 -26   32.81   70.95   2
  -4  -5 -25  -67.43   66.04   4
  -4   5  25   59.33   84.14   3
   4   5 -25   35.89   75.90   2
  -4  -5 -24   -8.41   62.36   4
  -4   5  24  118.93   81.29   3
   4   5 -24   14.79   62.01   2
  -4  -5 -23  -83.49   78.49   4
  -4   5  23   84.18   79.04   3
   4   5 -23    7.48   66.83   2
  -4  -5 -22  -18.17   68.70   4
  -4   5  22  -43.57   64.76   3
   4   5 -22   79.71   89.56   2
  -4  -5 -21  117.75   86.91   4
   4   5 -21  162.50   85.47   2
  -4   5  21  -72.49  101.14   3
   4   5 -20   78.54   91.00   2
  -4   5  20 -116.14  102.69   3
   4   5 -19   32.88   68.38   2
  -4   5  19  155.18   94.51   3
   4   5 -18  169.81   98.13   2
  -4   5  18  137.35   97.88   3
   4   5 -17   43.40   70.95   2
  -4   5  17  -80.45   92.68   3
   4   5 -16  143.95   75.79   2
  -4   5  16   94.06   84.60   3
   4   5 -15   77.11   68.44   2
  -4   5  15  -82.86   76.39   3
  -4   5  14   69.94   60.71   3
   4   5 -14  110.86   75.81   2
  -4   5  13  110.92   76.63   3
   4   5 -13   27.51   76.36   2
  -4  -5 -13   14.10   60.36   1
  -4   5  12   82.87   73.44   3
   4   5 -12  -32.12   48.16   2
  -4  -5 -12  116.04   67.41   1
  -4   5  11  145.55   94.49   3
   4   5 -11  136.54   82.25   2
  -4  -5 -11  -88.49   70.70   1
  -4  -5 -10   20.18   51.06   1
  -4   5  10   31.08   64.83   3
   4   5 -10  166.99   92.02   2
  -4  -5  -9  104.73   85.63   1
  -4   5   9  -53.10   90.29   3
   4   5  -9   17.40   68.72   2
  -4  -5  -8  217.53   92.11   1
   4   5  -8  173.54   86.31   2
  -4  -5  -7  -40.26   69.16   1
   4   5  -7   75.36   85.91   2
  -4  -5  -6  -49.04   76.37   1
   4   5  -6  -73.44   58.43   2
  -4  -5  -5   -6.33   56.42   1
   4   5  -5    6.21   47.43   2
  -4  -5  -4    7.38   46.10   1
   4   5  -4   82.95   86.23   2
  -4  -5  -3  171.22   78.77   1
   4   5  -3  174.59   86.12   2
   4   5  -2  161.94   82.35   2
  -4  -5  -2  312.38  100.35   1
   4  -5   1  105.51   37.00   2
   4   5  -1   98.84   52.47   2
  -4  -5  -1   65.36   81.28   1
   4  -5   0  214.78   50.57   2
   4   5   0  175.21   90.97   2
  -4  -5   0  185.15   79.60   1
   4   5   1   42.74   87.92   2
   4  -5  -1  199.34   52.16   2
  -4  -5   1  120.12   83.08   1
  -4  -5   2  335.14  117.33   1
   4   5   2  210.04   94.88   2
   4  -5  -2  171.22   44.02   2
  -4  -5   3  181.03   91.99   1
   4   5   3  189.78   96.42   2
   4  -5  -3  197.92   47.39   2
   4   5   4    5.10   67.20   2
  -4  -5   4   26.55   68.06   1
   4  -5  -4    9.64   27.42   2
   4   5   5  -49.85   71.73   2
  -4  -5   5  112.38   77.12   1
   4  -5  -5   46.17   34.75   2
  -4  -5   6   93.70   71.60   1
   4  -5  -6   51.55   32.46   2
   4  -5  -7   61.47   40.54   2
  -4  -5   7    2.57   60.54   1
  -4  -5   8  117.87   74.45   1
   4  -5  -8   90.34   42.42   2
  -4  -5   9  -27.12   63.42   1
   4  -5  -9    0.94   28.22   2
  -4  -5  10  105.22   85.56   1
   4  -5 -10   52.32   32.41   2
   4  -5 -11    9.33   32.77   2
  -4  -5  11  167.69   96.03   1
   4  -5 -12  -12.63   34.00   2
  -4  -5  12   58.87   80.37   1
   4  -5 -13    5.37   41.22   2
   4  -5 -14   87.43   58.64   2
   4  -5 -15   42.96   45.23   2
   4  -5 -16  -21.39   46.60   2
   4  -5 -17  151.17   86.36   2
   4  -5 -18  -25.89   45.29   2
   4  -5 -19   36.15   54.47   2
   4  -5 -20   87.36   67.31   2
   4  -5 -21   65.79   77.41   2
   4  -5 -22  158.56   91.98   2
   4  -5 -23   53.45   56.72   2
   4  -5 -24   21.33   56.48   2
   4  -5 -25 -124.46   76.31   2
   4  -5 -26  -80.07   57.70   2
   4   6 -21  165.46  118.19   2
  -4  -6 -21  134.42   87.86   4
  -4   6  21  -71.30   83.49   3
   4   6 -20   77.87   76.39   2
  -4  -6 -20  108.85   62.44   4
  -4   6  20  -74.61   86.70   3
   4   6 -19   21.07   57.22   2
  -4  -6 -19   33.79   67.16   4
  -4   6  19   95.40   92.18   3
   4   6 -18   72.89   65.34   2
  -4  -6 -18   -1.16   54.55   4
   4   6 -17   18.24   60.29   2
  -4  -6 -17   76.80   75.21   4
  -4   6  17    9.37   75.34   3
   4   6 -16    0.12   52.50   2
  -4  -6 -16   92.37   73.96   4
  -4  -6 -16  137.28   97.94   1
  -4   6  16    0.14   58.79   3
   4   6 -15   22.67   58.23   2
  -4  -6 -15  -11.93   44.62   4
  -4  -6 -15   86.55   76.43   1
  -4   6  15   -4.98   69.89   3
  -4   6  14 -142.82   99.01   3
   4   6 -14  146.21   89.04   2
  -4  -6 -14    7.10   60.91   4
  -4  -6 -14   97.08   84.54   1
  -4  -6 -13   18.78   71.27   1
  -4   6  13  -61.43   94.83   3
   4   6 -13    0.11   57.70   2
  -4  -6 -13   41.05   40.52   4
  -4   6  12  -82.20  104.10   3
  -4  -6 -12   87.95   71.11   1
   4   6 -12 -147.00   78.06   2
  -4  -6 -12   41.13   60.37   4
  -4   6  11  -65.15   96.13   3
  -4  -6 -11   24.14   71.30   1
   4   6 -11   45.07   59.89   2
  -4  -6 -11  -72.73   61.62   4
  -4   6  10   63.74   64.37   3
  -4  -6 -10   99.29   81.71   1
   4   6 -10  191.41   92.16   2
  -4   6   9  -25.21   82.35   3
  -4  -6  -9   13.30   56.15   1
   4   6  -9  147.83   98.65   2
  -4   6   8    4.48   58.23   3
  -4  -6  -8  -24.20   61.26   1
   4   6  -8   44.44   83.50   2
  -4  -6  -7   20.98   61.42   1
   4   6  -7    8.24   68.93   2
  -4  -6  -6  131.61   88.49   1
   4   6  -6    7.44   53.34   2
  -4  -6  -5  -29.92   61.44   1
   4   6  -5  -16.94   73.83   2
   4   6  -4   76.06   60.73   2
  -4  -6  -4  140.51   87.36   1
   4   6  -3  -55.98   58.10   2
  -4  -6  -3  130.60   87.63   1
   4   6  -2   89.03   68.83   2
  -4  -6  -2  212.51  106.69   1
   4   6  -1  118.69   86.40   2
  -4  -6  -1  122.34  113.34   1
   4   6   0  354.50  108.45   2
  -4  -6   0  402.79  124.14   1
  -4  -6   1   37.90   84.35   1
   4   6   1  124.20   77.94   2
  -4  -6   2   22.83   71.10   1
   4   6   2  115.83   75.64   2
  -4  -6   3  107.19   75.15   1
   4   6   3    6.82   53.55   2
   4   6   4  -84.76   68.11   2
  -4  -6   4   99.47   67.56   1
  -4  -6   5   19.23   53.60   1
  -4  -6   6   21.78   59.95   1
  -4  -6   7   60.49   75.96   1
  -4  -6   8   61.15   81.73   1
   4  -6  -8   43.08   31.60   2
  -4  -6   9   12.22   71.14   1
   4  -6  -9  -38.17   40.47   2
  -4  -6  10  129.34   87.42   1
   4  -6 -10   47.90   41.64   2
  -4  -6  11  116.26  101.15   1
   4  -6 -11   45.58   44.97   2
  -4  -6  12   58.66   64.59   1
   4  -6 -12   22.34   34.73   2
   4  -6 -13   -3.01   34.09   2
  -4  -6  13  -55.72   74.16   1
   4  -6 -14  -25.13   45.73   2
   4  -6 -15   18.09   47.42   2
   4  -6 -16   18.25   35.60   2
   4  -6 -17  -42.40   42.17   2
   4  -6 -18  -24.73   41.15   2
   4  -6 -19   42.85   47.20   2
   4  -6 -20    8.04   50.07   2
   4  -6 -21   93.77   67.16   2
  -4  -7 -15   -3.24   61.56   1
  -4   7  15    1.26   74.91   3
  -4   7  14   14.81   68.91   3
  -4  -7 -14  109.43  103.93   1
   4   7 -14  -26.10   63.92   2
  -4   7  13 -303.86  122.78   3
   4   7 -13 -118.85   86.36   2
  -4   7  12  -12.32   65.25   3
  -4  -7 -12    0.14   62.36   1
   4   7 -12  -21.82   64.21   2
  -4  -7 -11  -31.98   60.91   1
   4   7 -11   55.25   61.48   2
  -4  -7 -10   68.02   93.53   1
   4   7 -10   36.54   71.96   2
  -4   7   9  141.76   81.27   3
  -4  -7  -9   75.64   90.35   1
   4   7  -9   31.86   67.24   2
  -4   7   8   52.90   71.77   3
  -4  -7  -8  172.66  103.29   1
   4   7  -8  -14.74   60.97   2
   4   7  -7  -21.79   58.16   2
  -4  -7  -7   -2.81   60.23   1
   4   7  -6   28.38   58.24   2
  -4  -7  -6 -152.16   91.18   1
   4   7  -5   65.02   73.44   2
  -4  -7  -5   53.79   83.09   1
   4   7  -4   34.02   69.41   2
  -4  -7  -4   97.43   94.48   1
   4   7  -3   97.77   74.08   2
  -4  -7  -3   30.18   83.37   1
   4   7  -2   -7.56   63.15   2
  -4  -7  -2  -98.34   70.48   1
   4   7  -1   -2.63   72.65   2
  -4  -7  -1  -32.90   66.26   1
  -4  -7   0   74.49   97.84   1
   4   7   0  -47.85   62.64   2
  -4  -7   1  102.43  102.72   1
   4   7   1  -98.25   76.94   2
  -4  -7   2   21.76   79.21   1
  -4  -7   3   49.23   73.04   1
  -4  -7   4  129.70   98.61   1
  -4  -7   5  129.92   94.08   1
  -4  -7   6  -46.38   71.89   1
  -4  -7   7  -67.94   85.33   1
  -4  -7   8   -6.86   62.28   1
  -4  -7   9  167.85  104.04   1
  -4  -7  10   61.91   75.15   1
  -4  -7  11    3.43   67.12   1
  -4  -7  12    0.15   64.58   1
  -5   0   0  -36.33   30.88   1
   5   0   0  -61.85   64.62   2
  -5   0  -1   20.99   27.88   1
   5   0   1  -55.00   43.93   2
   5   0  -1   -6.27   46.60   2
  -5   0   1   66.40   42.43   1
  -5   0   2  425.53   88.68   3
  -5   0   2  310.47   60.37   1
   5   0   2  369.35  102.24   2
   5   0  -2  443.83  105.44   2
  -5   0  -2  305.39   64.11   1
  -5   0   3  280.48   69.72   3
  -5   0   3  315.87   62.94   1
   5   0   3  316.21  100.62   2
  -5   0  -3  295.36   66.69   1
   5   0  -3  434.29  116.22   2
  -5   0   4  200.78   57.77   3
  -5   0  -4  183.54   53.56   1
   5   0   4  219.95   94.80   2
   5   0  -4  153.72   67.52   2
  -5   0  -5  235.62   64.71   1
   5   0   5  213.69   96.36   2
   5   0  -5  321.21   92.06   2
  -5   0   5  248.49   61.61   3
  -5   0  -6  201.59   58.30   1
   5   0   6  229.51   96.39   2
   5   0  -6  164.45   79.67   2
  -5   0   6  158.84   57.69   3
  -5   0  -7  126.64   48.09   1
   5   0   7  156.99   92.59   2
   5   0  -7   61.86   71.35   2
  -5   0   7   97.93   44.36   3
   5   0   8  -17.18   61.99   2
   5   0  -8   23.57   53.73   2
  -5   0  -8   81.20   45.03   1
  -5   0   8    9.29   38.53   3
   5   0   9  -39.98   48.69   2
   5   0  -9  -40.18   58.92   2
  -5   0   9   13.08   34.12   3
   5   0 -10   62.75   52.69   2
  -5   0  10   55.96   48.13   3
   5   0 -11   35.94   65.65   2
  -5   0  11    1.19   37.45   3
  -5   0  12   30.19   36.88   3
   5   0 -12  134.78   79.65   2
  -5   0  13  -85.93   62.90   3
   5   0 -13   34.52   75.20   2
  -5   0  14   64.24   48.25   3
   5   0 -14  -63.59   80.14   2
  -5   0  15   32.67   57.14   3
   5   0 -15  -57.18   76.19   2
  -5   0  16   57.06   70.61   3
   5   0 -16   16.22   55.06   2
  -5   0  17  -30.51   53.91   3
   5   0 -17   39.65   67.60   2
   5   0 -18   83.85   77.06   2
  -5   0  18  -87.94   68.63   3
   5   0 -19 -144.40   79.50   2
  -5   0  19  -60.32   65.78   3
   5   0 -20   66.03   64.15   2
  -5   0  20 -135.38   59.89   3
   5   0 -21  220.02  132.18   2
  -5   0  21  107.06   69.94   3
   5   0 -22  -10.60   69.54   2
  -5   0  22    5.50   46.10   3
   5   0 -23  -47.14   83.13   2
  -5   0  23   39.48   71.24   3
   5   0  24  -12.46   55.03   3
  -5   0  24  -32.47   55.68   3
   5   0 -25 -151.11  102.90   2
   5   0  25  110.52   75.97   3
  -5   0  25  -50.45   78.95   3
   5   0 -26 -136.15  109.72   2
   5   0  26   28.65   77.69   3
  -5   0  26   33.90   53.01   3
   5   0 -27 -183.55  105.86   2
   5   0  27   33.80   55.99   3
  -5   0  27  -75.76   69.31   3
   5   0 -28   -0.16   71.13   2
   5   0  28   22.47   58.00   3
  -5   0  28    0.14   56.04   3
   5   1 -28   22.21   90.02   2
   5  -1  28  191.58  108.51   3
  -5   1  28   26.56   82.53   3
   5   1 -27   87.58  137.80   2
   5  -1  27  129.16  109.14   3
  -5   1  27   61.74   72.85   3
   5   1 -26 -136.92   68.51   2
  -5   1  26    0.14   67.11   3
   5   1 -25  -88.55   83.50   2
  -5   1  25  103.94   96.58   3
   5   1 -24 -174.94  122.80   2
  -5   1  24   19.25   57.01   3
   5   1 -23  -46.35   74.35   2
  -5   1  23 -144.03   79.66   3
   5   1 -22 -207.29  109.16   2
  -5   1  22  -24.31   57.62   3
   5   1 -21  110.01   83.50   2
  -5   1  21  106.26   82.67   3
   5   1 -20  -14.08   65.22   2
  -5   1  20   44.86   80.21   3
  -5   1  19   72.54   71.76   3
   5   1 -19  166.90   92.85   2
  -5   1  18  -74.45   70.87   3
   5   1 -18   24.32   87.39   2
  -5   1  17 -105.65   67.19   3
   5   1 -17    1.52   75.10   2
  -5   1  16 -125.79   76.60   3
   5   1 -16    7.01   70.59   2
  -5   1  15   20.59   69.49   3
   5   1 -15  172.30   94.15   2
  -5   1  14  117.67   79.63   3
   5   1 -14   49.35   63.19   2
   5   1 -13  -42.54   57.89   2
  -5   1  13    2.38   43.61   3
   5   1 -12  -10.80   49.21   2
  -5   1  12   60.24   63.11   3
   5   1 -11   59.16   75.08   2
  -5   1  11   31.42   57.57   3
   5   1 -10  192.68   87.73   2
  -5   1  10   68.03   42.26   3
   5  -1   9   74.83   60.18   2
   5   1  -9  113.93   85.05   2
  -5  -1  -9    0.55   41.39   1
  -5   1   9   52.03   51.15   3
   5  -1   8   -1.30   52.99   2
   5   1  -8   92.90   69.55   2
  -5  -1  -8   15.40   43.81   1
  -5   1   8  -32.53   42.71   3
  -5   1   7  110.02   72.46   3
  -5  -1  -7   57.36   47.71   1
   5  -1   7   68.16   56.24   2
   5   1  -7    4.90   60.26   2
  -5   1   6  292.37   93.35   3
  -5  -1  -6  346.36   82.03   1
   5  -1   6  332.43  102.96   2
  -5  -1  -6  303.27   67.60   3
   5   1  -6  408.04  104.10   2
  -5   1   5  262.77   88.73   3
  -5  -1  -5   93.70   46.37   1
  -5  -1  -5  161.97   53.31   3
   5  -1   5  236.99   85.45   2
   5   1  -5   52.48   60.89   2
  -5   1   4  135.00   60.91   3
  -5  -1  -4   43.50   35.06   3
  -5  -1  -4   52.24   42.69   1
   5  -1   4  144.36   70.18   2
   5   1  -4   64.74   66.51   2
  -5  -1  -3  253.48   58.22   3
   5  -1   3  432.85   99.00   2
  -5  -1  -3  225.26   67.46   1
   5   1  -3  263.38   95.43   2
  -5  -1  -2   80.92   41.03   3
   5  -1   2   77.13   52.50   2
   5   1  -2  156.18   86.88   2
  -5  -1  -2   49.63   39.13   1
  -5  -1  -1   48.85   32.78   3
  -5  -1  -1    8.62   22.82   3
   5  -1   1  112.07   68.24   2
   5   1  -1  141.17   72.61   2
  -5  -1  -1   -4.47   36.19   1
  -5  -1   0   83.81   48.00   1
  -5  -1   0   45.54   35.38   3
  -5  -1   0   53.59   31.74   3
   5   1   0   21.39   57.88   2
   5  -1   0  105.65   63.47   2
  -5   1   0   75.01   28.00   1
  -5  -1   1  -12.02   25.42   3
  -5  -1   1   -1.40   21.08   3
  -5  -1   1   98.00   52.30   1
   5   1   1   49.83   56.02   2
   5  -1  -1   12.65   44.15   2
  -5   1  -1    8.96   21.60   1
  -5  -1   2   75.80   43.22   3
  -5   1  -2   54.51   25.71   1
   5   1   2    9.20   58.16   2
  -5  -1   2   56.05   44.72   1
   5  -1  -2   75.99   67.19   2
  -5  -1   2  108.99   45.14   3
  -5  -1   3  238.16   56.96   3
   5   1   3  149.36   74.90   2
   5  -1  -3  367.74   99.31   2
  -5   1  -3  319.45   54.57   1
  -5  -1   3  312.81   69.21   1
  -5  -1   3  302.47   65.49   3
  -5  -1   4   33.49   36.81   3
  -5  -1   4   53.49   47.00   1
   5   1   4  148.46   81.48   2
  -5   1  -4   31.37   28.33   1
   5  -1  -4   44.18   54.66   2
  -5  -1   4  136.65   55.13   3
  -5   1  -5  155.63   43.86   1
   5   1   5  -16.14   51.42   2
   5  -1  -5  124.85   63.67   2
  -5  -1   5  181.78   58.95   3
  -5  -1   5  186.33   62.09   1
  -5  -1   6  290.95   71.76   1
  -5   1  -6  375.23   63.50   1
   5   1   6  243.41   94.64   2
   5  -1  -6  368.33   94.71   2
  -5  -1   6  322.94   62.12   3
  -5   1  -7   85.98   38.62   1
   5   1   7  -37.74   53.45   2
   5  -1  -7   40.73   43.58   2
  -5  -1   7   75.38   40.54   3
   5   1   8  104.59   82.00   2
   5  -1  -8   77.71   50.62   2
  -5  -1   8   53.63   36.29   3
  -5   1  -8   57.11   30.94   1
   5   1   9   50.47   67.89   2
  -5  -1   9   84.64   45.82   3
   5  -1  -9   44.48   46.33   2
   5   1  10   85.23   71.72   2
  -5  -1  10   56.46   39.97   3
   5  -1 -10   48.91   59.63   2
  -5  -1  11   45.83   43.68   3
   5  -1 -11  103.83   58.07   2
  -5  -1  12    0.26   29.78   3
   5  -1 -12  -58.62   66.01   2
  -5  -1  13  -29.01   33.50   3
   5  -1 -13  -85.67   70.90   2
  -5  -1  14   30.37   42.09   3
   5  -1 -14   64.41   76.17   2
  -5  -1  15   20.43   32.89   3
   5  -1 -15   -8.81   53.77   2
  -5  -1  16   15.89   45.49   3
   5  -1 -16   92.97   82.56   2
   5  -1 -17  110.48   85.93   2
  -5  -1  17   81.18   60.23   3
   5  -1 -18   -0.22   65.58   2
  -5  -1  18   30.31   55.11   3
   5  -1 -19   87.02   87.65   2
  -5  -1  19   46.09   66.51   3
   5  -1 -20   80.41   86.08   2
  -5  -1  20  -39.56   57.43   3
   5  -1 -21   70.49   87.61   2
  -5  -1  21   16.63   53.50   3
   5  -1 -22   27.45   68.52   2
   5   1  22  -11.74   49.15   3
  -5  -1  22    6.62   48.33   3
   5  -1 -23   40.79   78.26   2
   5   1  23  -22.66   54.30   3
  -5  -1  23  -42.63   57.24   3
   5  -1 -24  -29.50   75.98   2
   5   1  24   32.06   43.44   3
  -5  -1  24  -89.21   58.65   3
   5  -1 -25  -60.38   95.24   2
   5   1  25   83.50   77.50   3
  -5  -1  25  -11.19   54.07   3
   5  -1 -26 -116.95   99.73   2
   5   1  26   63.06   74.07   3
  -5  -1  26 -117.31   72.94   3
   5   1  27 -102.77   73.91   3
   5  -1 -27   56.65   92.12   2
  -5  -1  27    6.91   54.29   3
   5   1  28   87.40   59.03   3
   5  -1 -28  -24.71   84.22   2
  -5  -1  28 -110.54   56.64   3
   5   2 -27  -38.58   82.89   2
  -5   2  27 -114.76   84.86   3
   5   2 -26  -88.40   84.92   2
  -5   2  26   61.32   76.54   3
   5   2 -25  106.67   80.90   2
  -5   2  25   73.91   73.71   3
   5   2 -24  -97.60   89.32   2
  -5   2  24  104.87   82.11   3
  -5   2  23  -68.65   69.34   3
   5   2 -23 -127.17  100.87   2
  -5   2  22  121.29   77.88   3
   5   2 -22   40.91  101.46   2
  -5   2  21   73.82   81.40   3
   5   2 -21   53.66   78.24   2
  -5   2  20   12.30   79.07   3
   5   2 -20   48.31   64.13   2
  -5   2  19  -82.44   71.33   3
   5   2 -19   95.20   86.07   2
  -5   2  18   42.46   76.59   3
   5   2 -18   83.63   96.57   2
  -5   2  17   -3.20   59.96   3
   5   2 -17  -15.09   83.47   2
   5   2 -16   57.49   63.26   2
  -5   2  16  -51.87   86.93   3
   5   2 -15   -8.89   64.19   2
  -5   2  15   -7.20   67.93   3
   5   2 -14  256.23  109.02   2
  -5   2  14  -58.63   53.65   3
   5   2 -13   -0.11   78.53   2
  -5   2  13   66.79   66.59   3
   5   2 -12   19.21   71.76   2
  -5   2  12  -21.50   46.65   3
   5   2 -11   17.39   51.00   2
  -5   2  11   -5.80   49.56   3
   5   2 -10   81.68   69.63   2
  -5  -2 -10   12.52   41.50   1
  -5   2  10   19.24   64.85   3
  -5   2   9   99.68   71.14   3
   5   2  -9   91.62   79.76   2
  -5  -2  -9    9.92   47.53   1
  -5  -2  -8   22.63   48.73   1
  -5   2   8   -0.09   56.89   3
   5  -2   8    7.18   39.11   2
   5   2  -8   89.07   65.86   2
  -5   2   7   33.34   51.27   3
  -5  -2  -7   63.76   51.26   1
   5  -2   7   47.20   56.26   2
   5   2  -7   56.98   64.83   2
  -5   2   6   20.11   46.10   3
  -5  -2  -6   38.44   55.64   1
   5  -2   6   52.18   64.29   2
   5   2  -6  -90.40   70.35   2
  -5   2   5  165.03   69.64   3
  -5  -2  -5  185.73   73.67   1
   5  -2   5  155.54   75.30   2
   5   2  -5   50.18   50.89   2
  -5  -2  -4  206.73   43.64   3
  -5  -2  -4  296.09   89.45   1
   5  -2   4  280.35   90.51   2
   5   2  -4  325.00  106.30   2
   5  -2   3  439.21  100.25   2
  -5  -2  -3  444.72   99.55   1
   5   2  -3  573.70  142.16   2
  -5  -2  -3  341.04   50.09   3
   5  -2   2  247.23   82.16   2
   5   2  -2  397.41  116.09   2
  -5  -2  -2  354.28   87.21   1
  -5  -2  -2  202.07   38.54   3
   5  -2   1  201.17   76.02   2
   5   2  -1  178.28   96.22   2
  -5  -2  -1  227.28   77.29   1
  -5  -2  -1  124.17   32.71   3
   5   2   0  106.00   76.95   2
   5  -2   0  231.54   75.92   2
  -5  -2   0  176.63   36.70   3
  -5  -2   0  144.91   70.62   1
  -5  -2   1  157.03   71.74   1
   5   2   1   96.02   66.59   2
   5  -2  -1  201.63   78.53   2
  -5  -2   1  162.27   39.45   3
  -5  -2   2  333.87   86.23   1
   5   2   2  255.25   84.16   2
   5  -2  -2  344.82   93.51   2
  -5  -2   2  308.75   50.47   3
   5   2   3  591.94  133.69   2
  -5  -2   3  401.69   86.78   1
   5  -2  -3  396.45   99.82   2
  -5  -2   3  358.51   51.80   3
   5   2   4  332.84  110.30   2
   5  -2  -4  125.26   64.36   2
  -5  -2   4  247.53   44.13   3
  -5  -2   4  244.61   79.53   1
  -5   2  -4  133.51   25.08   1
  -5   2  -5   98.61   25.08   1
  -5  -2   5  212.47   75.38   1
   5   2   5  201.30   90.51   2
   5  -2  -5  175.50   67.17   2
  -5  -2   5  176.24   40.22   3
   5   2   6   37.37   72.17   2
  -5   2  -6   32.12   21.67   1
  -5  -2   6   84.58   61.49   1
  -5  -2   6   11.98   21.69   3
   5  -2  -6   81.51   59.50   2
  -5   2  -7   66.93   24.81   1
  -5  -2   7   84.94   47.06   1
   5   2   7   95.84   72.16   2
  -5  -2   7   99.32   33.00   3
   5  -2  -7  199.28   74.72   2
   5   2   8   58.35   63.49   2
  -5  -2   8    9.80   35.35   1
  -5  -2   8  100.52   42.11   3
   5  -2  -8   36.24   52.91   2
  -5   2  -8   47.36   23.98   1
   5   2   9   87.12   79.94   2
  -5  -2   9  -14.58   22.69   3
   5  -2  -9   -3.90   60.68   2
  -5  -2  10   98.61   42.70   3
   5  -2 -10  -30.18   57.26   2
  -5  -2  11   54.18   34.04   3
   5  -2 -11  -43.10   53.40   2
  -5  -2  12  -13.94   29.36   3
   5  -2 -12   39.56   51.84   2
  -5  -2  13   36.32   44.26   3
   5  -2 -13   37.97   64.39   2
  -5  -2  14   19.39   30.88   3
   5  -2 -14   97.98   51.99   2
  -5  -2  15  111.07   52.78   3
   5  -2 -15   46.10   56.45   2
   5  -2 -16   39.68   55.29   2
  -5  -2  16   13.14   39.85   3
   5  -2 -17   55.88   68.98   2
  -5  -2  17 -126.32   60.19   3
   5  -2 -18    4.22   55.90   2
  -5  -2  18   86.56   52.80   3
   5  -2 -19   41.33   65.53   2
  -5  -2  19   62.27   42.01   3
   5  -2 -20  -27.55   84.01   2
  -5  -2  20   22.35   38.19   3
   5   2  21  -26.67   41.14   3
  -5  -2  21   59.09   38.47   3
   5   2  22   54.48   49.02   3
  -5  -2  22   -3.17   40.30   3
   5  -2 -23   18.47   63.48   2
   5   2  23   20.68   45.51   3
  -5  -2  23   12.11   49.82   3
   5  -2 -24  -48.57   71.16   2
   5   2  24   21.79   50.49   3
  -5  -2  24   84.75   63.68   3
   5   2  25   60.04   61.45   3
   5  -2 -25   11.43   65.71   2
  -5  -2  25   42.99   78.23   3
   5   2  26   32.49   44.64   3
   5  -2 -26    0.14   60.08   2
  -5  -2  26   68.45   60.31   3
   5   2  27   39.75   44.01   3
   5  -2 -27    0.15   76.93   2
  -5  -2  27  130.60   74.94   3
  -5   3  25  179.26  100.22   3
   5   3 -25 -119.85  108.17   2
  -5   3  24  -70.07   79.44   3
   5   3 -24  102.96  104.53   2
  -5   3  23   -2.20   78.41   3
   5   3 -23  158.72  125.74   2
  -5   3  22  -83.60   71.42   3
   5   3 -22   85.47   89.19   2
  -5   3  21 -162.75   91.78   3
   5   3 -21 -149.04   94.83   2
  -5   3  20   58.52   99.35   3
   5   3 -20 -100.49   92.58   2
   5   3 -19  108.70   90.31   2
  -5   3  19  110.69   98.92   3
   5   3 -18  113.20   95.64   2
  -5   3  18  -49.91   74.43   3
   5   3 -17  111.13  100.28   2
  -5   3  17  125.72   79.91   3
   5   3 -16  129.41   99.10   2
  -5   3  16   -7.68   67.41   3
   5   3 -15   43.71   70.04   2
  -5   3  15    6.37   51.89   3
   5   3 -14  109.93   83.11   2
  -5   3  14   91.37   83.32   3
   5   3 -13  -46.57   72.61   2
  -5   3  13  -32.15   55.98   3
   5   3 -12  -44.39   74.01   2
  -5  -3 -12    8.50   48.67   1
  -5   3  12  -32.46   59.34   3
  -5   3  11  113.53   71.84   3
   5   3 -11   56.97   64.82   2
  -5  -3 -11   45.45   65.93   1
  -5   3  10   27.73   59.69   3
   5   3 -10  167.80   92.89   2
  -5  -3 -10   40.66   67.32   1
  -5   3   9   74.94   50.40   3
  -5  -3  -9   72.16   53.99   1
   5   3  -9  114.14   81.31   2
  -5   3   8    0.42   48.44   3
  -5  -3  -8    9.72   45.11   1
   5   3  -8   27.57   59.35   2
  -5   3   7  142.79   82.67   3
  -5  -3  -7   51.17   53.35   1
   5   3  -7  -85.60   73.68   2
  -5   3   6  128.05   75.79   3
  -5  -3  -6   -3.45   46.60   1
   5  -3   6   27.71   50.85   2
   5   3  -6  135.29   84.50   2
  -5  -3  -5  129.75   63.33   1
   5  -3   5   54.70   45.78   2
   5   3  -5  124.32   99.14   2
   5  -3   4  238.29   67.27   2
  -5  -3  -4  210.03   76.99   1
   5   3  -4  170.41   89.08   2
   5  -3   3   48.09   46.85   2
  -5  -3  -3   55.10   59.66   1
   5   3  -3  116.07   85.22   2
   5  -3   2  187.23   68.44   2
   5   3  -2  191.44  107.95   2
  -5  -3  -2   18.42   49.71   1
   5  -3   1   81.17   46.08   2
   5   3  -1   98.40   80.08   2
  -5  -3  -1   19.53   39.65   1
   5   3   0   41.95   74.86   2
   5  -3   0  -10.66   35.70   2
  -5  -3   0   24.21   47.12   1
  -5  -3   1   36.23   56.50   1
   5   3   1  112.20   84.01   2
   5  -3  -1   21.95   45.52   2
  -5  -3   2  143.09   74.86   1
   5   3   2  128.86   66.64   2
   5  -3  -2   45.63   48.27   2
   5   3   3  107.12   80.99   2
  -5  -3   3   72.92   54.22   1
   5  -3  -3  102.37   61.73   2
   5   3   4  227.94   98.32   2
  -5  -3   4  116.84   65.44   1
   5  -3  -4  274.74   72.20   2
   5   3   5  125.60   72.97   2
   5  -3  -5   90.46   66.34   2
  -5  -3   5  -10.52   44.35   1
  -5  -3   6  -95.51   63.13   1
   5   3   6 -135.70   99.18   2
   5  -3  -6  -34.23   64.15   2
   5   3   7    0.11   55.69   2
  -5  -3   7  -26.02   48.20   1
   5  -3  -7  -27.63   49.07   2
  -5  -3   8    3.42   48.97   1
   5   3   8   95.29   70.44   2
   5  -3  -8  120.75   53.15   2
  -5  -3   9  131.06   68.91   1
   5   3   9   47.94   74.65   2
   5  -3  -9  179.20   59.18   2
  -5  -3  10   48.68   73.16   1
   5  -3 -10  145.13   73.51   2
   5  -3 -11   96.99   51.68   2
  -5  -3  12   59.71   30.52   3
   5  -3 -12  -37.82   62.70   2
  -5  -3  13    0.72   21.53   3
   5  -3 -13   31.14   64.13   2
  -5  -3  14   -1.01   25.42   3
   5  -3 -14  139.44   67.82   2
  -5  -3  15  -53.41   40.31   3
   5  -3 -15   64.12   53.50   2
   5  -3 -16   30.84   51.20   2
  -5  -3  16  -20.69   29.90   3
   5  -3 -17  102.18   66.55   2
  -5  -3  17   20.94   29.19   3
   5  -3 -18    5.35   68.74   2
  -5  -3  18   55.91   44.89   3
   5  -3 -19  189.12   87.84   2
  -5  -3  19  -40.46   31.04   3
   5  -3 -20   47.29   71.39   2
  -5  -3  20   48.25   46.57   3
   5  -3 -21  -39.22   55.09   2
  -5  -3  21  -25.22   37.30   3
   5  -3 -22   14.51   75.93   2
  -5  -3  22  -19.21   41.53   3
   5  -3 -23  -96.68   64.68   2
  -5  -3  23  -73.38   64.53   3
   5  -3 -24   52.80   87.00   2
  -5  -3  24  -42.92   50.51   3
   5  -3 -25   63.15   76.40   2
  -5  -3  25  -24.19   47.80   3
   5   4 -22  108.30   95.75   2
  -5   4  22   -0.16   64.55   3
   5   4 -21  -18.64   72.10   2
  -5   4  21   34.30   75.89   3
   5   4 -20   35.79   85.76   2
  -5   4  20  101.55   94.44   3
   5   4 -19   58.88   79.02   2
  -5   4  19  -35.48   69.43   3
   5   4 -18   34.53   90.01   2
  -5   4  18    0.14   60.38   3
   5   4 -17  -20.62   83.02   2
  -5   4  17  -31.64   64.64   3
   5   4 -16    0.39   73.54   2
  -5   4  16 -304.69  113.31   3
   5   4 -15  -35.50   79.71   2
  -5   4  15  -11.25   76.21   3
   5   4 -14   37.67   57.37   2
  -5  -4 -14   27.10   68.81   1
   5   4 -13   68.26   60.84   2
  -5  -4 -13  -91.35   66.34   1
  -5   4  13   39.15   70.21   3
  -5   4  12  123.09   89.82   3
   5   4 -12   28.93   73.47   2
  -5  -4 -12   22.35   54.79   1
  -5  -4 -11  -67.12   64.48   1
  -5   4  11   47.49   74.20   3
   5   4 -11   -5.81   66.02   2
  -5   4  10  148.22   86.29   3
  -5  -4 -10 -119.11   72.88   1
   5   4 -10   19.14   59.40   2
  -5   4   9   19.87   59.05   3
  -5  -4  -9   -5.67   58.85   1
   5   4  -9   70.19   56.25   2
  -5   4   8  -88.69   73.11   3
  -5  -4  -8  -44.22   68.26   1
   5   4  -8    3.74   89.00   2
  -5   4   7  -26.80   54.13   3
  -5  -4  -7  -84.91   65.41   1
   5   4  -7   69.89   68.85   2
  -5  -4  -6   51.57   51.81   1
   5   4  -6   89.47   71.77   2
  -5  -4  -5  156.11   83.05   1
   5   4  -5   82.74   93.85   2
   5  -4   4   86.41   52.88   2
  -5  -4  -4   65.44   73.92   1
   5   4  -4  145.11  107.00   2
   5  -4   3  135.81   65.90   2
   5   4  -3  269.24  121.17   2
  -5  -4  -3  165.36   81.94   1
   5  -4   2  -56.74   46.57   2
   5   4  -2  125.42   99.34   2
  -5  -4  -2  118.92   73.40   1
   5  -4   1  122.76   62.19   2
   5   4  -1  142.19   93.80   2
  -5  -4  -1  185.43   78.93   1
   5   4   0   49.74   90.40   2
   5  -4   0    1.71   37.23   2
  -5  -4   0   35.91   61.62   1
  -5  -4   1   50.90   73.93   1
   5   4   1  143.46   77.94   2
   5  -4  -1   62.21   41.29   2
  -5  -4   2  123.38   79.63   1
   5   4   2    7.46   75.56   2
   5  -4  -2   23.06   37.06   2
  -5  -4   3   52.57   65.56   1
   5   4   3   78.36   83.50   2
   5  -4  -3   74.44   44.74   2
  -5  -4   4  -39.47   44.49   1
   5  -4  -4  -40.88   45.16   2
   5   4   5  115.68  108.59   2
   5  -4  -5  147.78   62.06   2
  -5  -4   5  131.10   79.91   1
  -5  -4   6   31.17   52.25   1
   5   4   6  165.64   95.46   2
   5  -4  -6   55.51   49.13   2
   5   4   7   65.41   67.17   2
  -5  -4   7  -52.21   50.61   1
   5  -4  -7   69.64   47.94   2
   5   4   8   28.76   63.42   2
   5  -4  -8   49.93   48.58   2
  -5  -4   8  -17.11   47.71   1
  -5  -4   9 -144.67   75.48   1
   5  -4  -9   37.17   48.07   2
  -5  -4  10 -138.66   76.03   1
   5  -4 -10    3.17   42.13   2
  -5  -4  11   50.99   68.27   1
   5  -4 -11   50.19   56.19   2
   5  -4 -12    7.60   43.16   2
   5  -4 -13  -40.66   46.04   2
   5  -4 -14  -12.67   65.69   2
   5  -4 -15    3.38   67.29   2
   5  -4 -16    6.11   44.71   2
   5  -4 -17  -28.69   48.40   2
   5  -4 -18  107.47   61.68   2
   5  -4 -19  -11.57   50.60   2
   5  -4 -20  -47.44   59.93   2
   5  -4 -21  -24.54   56.55   2
   5  -4 -22   60.43   79.92   2
   5   5 -18  -20.81   76.88   2
  -5   5  18  -73.42   80.61   3
   5   5 -17   60.46  111.64   2
  -5  -5 -17   67.37   84.96   1
  -5   5  17   41.64   74.66   3
   5   5 -16   98.15   93.02   2
  -5  -5 -16   67.71   98.53   1
  -5   5  16  -28.56   65.82   3
   5   5 -15   66.23   96.25   2
  -5  -5 -15   71.66   74.26   1
  -5   5  15  -77.37   72.35   3
   5   5 -14   10.33   75.91   2
  -5   5  14    0.14   65.09   3
  -5  -5 -14   60.39   75.57   1
  -5   5  13 -233.26  104.86   3
  -5  -5 -13 -231.70   97.63   1
   5   5 -13  -54.34   64.84   2
  -5   5  12  -47.88   87.27   3
  -5  -5 -12 -198.54   93.56   1
   5   5 -12   48.97   69.49   2
  -5   5  11    2.33   58.58   3
  -5  -5 -11  -55.18   57.69   1
   5   5 -11    6.94   60.36   2
  -5   5  10  -48.76   59.41   3
  -5  -5 -10  150.92  100.26   1
   5   5 -10   99.28   79.61   2
  -5   5   9   -3.09   79.01   3
  -5  -5  -9  -63.23   70.23   1
   5   5  -9  -30.56   74.18   2
  -5   5   8   83.64   90.14   3
  -5  -5  -8   30.78   65.92   1
   5   5  -8    5.50   61.84   2
  -5   5   7   85.96   84.77   3
  -5  -5  -7  140.27   99.17   1
   5   5  -7   38.73   69.13   2
  -5  -5  -6  114.88   75.91   1
   5   5  -6  -35.59   64.08   2
   5   5  -5   -7.35   78.50   2
  -5  -5  -5  -60.07   55.99   1
   5   5  -4  -30.84   63.94   2
  -5  -5  -4    4.85   49.34   1
   5   5  -3    0.86   69.92   2
  -5  -5  -3   92.80   84.20   1
   5   5  -2   30.18   66.63   2
  -5  -5  -2   90.78   71.01   1
   5   5  -1  -85.09   72.91   2
  -5  -5  -1   49.57   71.62   1
  -5  -5   0  -72.97   69.23   1
   5  -5   0  -30.41   31.33   2
   5   5   0   78.25   76.74   2
  -5  -5   1    4.73   58.45   1
   5   5   1   52.66   88.78   2
   5  -5  -1   63.53   48.19   2
  -5  -5   2   -0.12   49.08   1
   5   5   2   96.33   76.01   2
   5  -5  -2    6.01   30.60   2
   5   5   3   76.88   76.03   2
  -5  -5   3    0.71   53.32   1
   5  -5  -3   54.53   38.65   2
   5   5   4   42.44   74.27   2
   5  -5  -4   34.63   42.30   2
  -5  -5   4    0.46   49.33   1
   5   5   5   18.91   64.27   2
   5  -5  -5   30.17   35.01   2
  -5  -5   5   22.09   54.76   1
  -5  -5   6   65.95   77.96   1
   5   5   6   14.19   67.14   2
   5  -5  -6  -50.18   52.26   2
  -5  -5   7   -0.12   68.87   1
   5  -5  -7  -18.70   36.82   2
   5  -5  -8   54.72   50.93   2
  -5  -5   8  208.59  105.26   1
  -5  -5   9   81.12   83.89   1
   5  -5  -9  -49.01   51.31   2
  -5  -5  10   72.93   66.57   1
   5  -5 -10  -59.36   58.60   2
  -5  -5  11  -56.67   67.66   1
   5  -5 -11  -27.60   58.41   2
   5  -5 -12   94.78   59.53   2
   5  -5 -13  -31.69   40.04   2
   5  -5 -14    3.79   55.39   2
   5  -5 -15    2.43   55.15   2
   5  -5 -16   53.35   63.15   2
   5  -5 -17   -0.28   53.01   2
   5  -5 -18   12.99   46.59   2
  -5   6  11  112.81  105.24   3
  -5  -6 -11   46.15   58.15   1
   5   6 -11 -134.94   98.76   2
  -5   6  10  -21.16   66.00   3
  -5  -6 -10   98.41   99.35   1
   5   6 -10  -84.26   77.40   2
  -5   6   9   49.09   71.07   3
  -5  -6  -9  101.13   80.86   1
   5   6  -9  -44.44   68.43   2
  -5   6   8 -170.04   92.58   3
  -5  -6  -8    1.56   64.00   1
   5   6  -8   30.25   79.04   2
  -5   6   7   40.58   70.52   3
   5   6  -7   24.49   73.13   2
  -5  -6  -7  -49.66   64.27   1
   5   6  -6   22.79   69.28   2
  -5  -6  -6  144.08   95.18   1
   5   6  -5 -119.83   90.85   2
  -5  -6  -5  -93.36   63.97   1
   5   6  -4  -87.84   85.52   2
  -5  -6  -4   17.75   65.93   1
   5   6  -3    0.13   70.52   2
  -5  -6  -3  -76.48   72.33   1
   5   6  -2 -129.17   87.02   2
  -5  -6  -2   27.97   72.32   1
  -5  -6  -1  158.12  102.73   1
   5   6  -1    0.41   61.29   2
  -5  -6   0  -38.58   59.76   1
   5   6   0   -5.22   60.64   2
  -5  -6   1   17.09   81.76   1
   5   6   1   96.44   96.46   2
   5   6   2  248.65  120.92   2
  -5  -6   2  -41.88   63.28   1
   5   6   3   98.37  117.45   2
  -5  -6   3  -58.59   81.14   1
   5   6   4   55.59   72.14   2
  -5  -6   4  -69.44   70.52   1
  -5  -6   5   19.32   70.83   1
  -5  -6   6   14.75   61.76   1
  -5  -6   7  -36.11   62.93   1
  -5  -6   8   70.75   94.06   1
  -5  -6   9   58.40   84.60   1
  -5  -6  10 -149.18   79.37   1
  -5  -6  11  181.77   96.65   1
  -6   0   0   28.13   36.45   3
  -6   0   0   65.56   38.20   1
   6   0   0   95.41   68.65   2
  -6   0   1   -9.27   34.06   3
  -6   0  -1   45.03   44.46   3
  -6   0   1  -43.51   27.21   1
   6   0   1   11.32   57.32   2
   6   0  -1  -61.40   64.32   2
  -6   0  -1   15.45   32.03   1
  -6   0   2  -18.95   42.45   3
   6   0   2   35.31   62.59   2
  -6   0  -2  -12.53   28.06   1
   6   0  -2 -114.68   81.21   2
  -6   0  -3  103.34   48.28   1
   6   0   3  157.59  101.78   2
   6   0  -3  -26.93   68.27   2
  -6   0   3   85.99   52.09   3
  -6   0  -4  -29.70   32.80   1
   6   0   4   56.10   71.53   2
   6   0  -4   30.92   65.91   2
  -6   0   4   54.28   55.99   3
   6   0   5   10.96   64.13   2
   6   0  -5  184.86   89.91   2
  -6   0  -5   65.89   36.70   1
  -6   0   5  105.58   63.93   3
   6   0   6  140.76   75.88   2
   6   0  -6  104.54   92.79   2
  -6   0  -6  165.31   58.73   1
  -6   0   6  172.60   78.44   3
   6   0   7   49.27   64.17   2
  -6   0  -7  123.33   47.83   1
   6   0  -7   22.69   71.73   2
  -6   0   7   51.15   60.74   3
   6   0   8  -32.43   73.21   2
  -6   0  -8   51.10   35.75   1
   6   0  -8  -19.89   59.87   2
  -6   0   8   26.50   44.80   3
  -6   0  -9  -12.06   33.25   1
   6   0   9  -46.70   61.70   2
   6   0  -9  -55.39   70.02   2
  -6   0   9   21.89   39.28   3
  -6   0 -10   11.48   48.96   1
   6   0 -10   22.24   54.56   2
  -6   0  10   46.72   50.55   3
  -6   0 -11   41.05   34.98   1
   6   0 -11   19.80   82.28   2
  -6   0  11   -0.09   47.85   3
   6   0 -12   -3.01   54.42   2
  -6   0  12   75.80   63.37   3
  -6   0 -12  -51.54   52.14   1
   6   0 -13   36.59   82.86   2
  -6   0  13    0.09   38.73   3
  -6   0 -13   86.96   49.88   1
   6   0 -14   70.74   72.56   2
  -6   0  14  -50.63   45.39   3
  -6   0  15   21.50   45.16   3
   6   0 -15   34.62   71.78   2
  -6   0  16   23.71   47.32   3
   6   0 -16  -83.40   77.22   2
  -6   0  17   48.52   69.42   3
   6   0 -17 -104.57   83.05   2
  -6   0  18   58.88   57.38   3
   6   0 -18    0.14   78.62   2
  -6   0  19    7.58   61.36   3
   6   0 -19  -14.14   99.71   2
  -6   0  20   16.08   63.47   3
   6   0 -20    0.14   66.87   2
  -6   1  19    5.64   70.96   3
   6   1 -19    9.95   87.59   2
  -6   1  18   10.89   55.62   3
   6   1 -18  -12.07   63.81   2
  -6   1  17   -0.12   51.85   3
   6   1 -17  -12.17   62.80   2
   6   1 -16   79.85   76.22   2
  -6   1  16    0.11   53.94   3
   6   1 -15  -93.54   66.26   2
  -6   1  15   18.16   65.42   3
  -6   1  14  -91.39   64.80   3
  -6  -1 -14   -0.09   43.85   1
   6   1 -13  -20.07   64.74   2
  -6   1  13  -56.85   53.83   3
  -6  -1 -13   80.53   59.08   1
  -6  -1 -12   29.48   49.24   1
   6   1 -12   42.61   70.73   2
  -6   1  12   29.72   60.03   3
  -6  -1 -11  -36.96   48.39   1
   6   1 -11   -9.66   62.43   2
  -6   1  11  -63.19   84.17   3
  -6  -1 -10   21.72   44.37   1
   6   1 -10   10.80   57.04   2
  -6   1  10  -39.03   72.60   3
  -6  -1  -9   29.01   41.81   1
  -6   1   9   12.66   48.08   3
   6  -1   8   63.98   73.44   2
  -6  -1  -8   80.15   60.14   1
   6   1  -8  103.40   91.34   2
  -6   1   8  -23.50   51.42   3
   6  -1   7   70.06   54.92   2
  -6  -1  -7  106.77   58.88   1
   6   1  -7  100.92   91.09   2
  -6   1   7   18.44   59.73   3
   6  -1   6   71.22   76.47   2
  -6  -1  -6  159.80   69.79   1
  -6   1   6   71.24   42.92   3
  -6   1   5  130.64   66.59   3
   6  -1   5   70.44   63.47   2
   6   1  -5   59.03   69.28   2
  -6  -1  -5   79.60   53.78   1
  -6   1   4   32.24   55.19   3
   6  -1   4   51.46   57.60   2
   6   1  -4   -3.41   67.36   2
  -6  -1  -4  -37.07   35.46   1
  -6   1   3   23.27   46.70   3
  -6  -1  -3   -1.99   41.15   3
   6  -1   3   42.08   58.78   2
   6   1  -3    7.43   56.73   2
  -6  -1  -3   52.95   47.33   1
  -6  -1  -2   16.99   28.69   3
  -6   1   2   10.86   49.22   3
  -6  -1  -2   39.58   33.87   1
   6  -1   2   48.24   71.39   2
   6   1  -2   91.22   99.34   2
  -6  -1  -1  -40.97   35.88   3
  -6  -1  -1   -9.54   33.66   1
   6  -1   1   73.86   53.42   2
   6   1  -1  124.57   90.08   2
   6   1   0    8.70   69.82   2
  -6  -1   0  -96.17   52.27   1
  -6  -1   0   11.65   30.04   3
  -6  -1   1   29.78   32.48   1
   6   1   1   55.64   73.97   2
   6  -1  -1   63.04   50.78   2
  -6  -1   1   -0.33   31.91   3
  -6  -1   2   54.47   51.17   1
   6   1   2  -14.57   56.74   2
   6  -1  -2  -27.42   62.04   2
  -6  -1   2   89.66   46.40   3
  -6  -1   3   42.04   37.26   1
   6   1   3  -79.87   73.55   2
   6  -1  -3   75.50   51.87   2
  -6  -1   3   84.45   48.96   3
   6   1   4  -26.88   67.99   2
   6  -1  -4   -3.55   57.27   2
  -6  -1   4   37.80   39.90   3
  -6  -1   4   52.62   46.06   1
   6   1   5  163.51   98.86   2
   6  -1  -5  116.37   78.02   2
  -6  -1   5  116.11   53.52   3
   6   1   6  251.31   98.15   2
   6  -1  -6  152.52   83.72   2
  -6  -1   6  142.21   50.03   3
   6   1   7   12.29   83.71   2
   6  -1  -7   57.23   69.51   2
  -6  -1   7   90.74   50.38   3
   6   1   8  188.22  100.33   2
   6  -1  -8  129.58   93.99   2
  -6  -1   8   79.08   42.19   3
   6   1   9   59.38   60.55   2
  -6  -1   9  -12.45   31.64   3
   6  -1 -10  101.29   87.11   2
  -6  -1  10  -13.27   35.52   3
   6  -1 -11  135.91  106.90   2
  -6  -1  11   42.32   31.18   3
  -6  -1  12  -19.69   38.15   3
   6  -1 -12   31.24   73.70   2
  -6  -1  13   88.91   48.03   3
   6  -1 -13   68.09   76.89   2
  -6  -1  14   45.72   48.30   3
   6  -1 -14   29.10   76.20   2
  -6  -1  15  -44.15   38.81   3
   6  -1 -15  130.32   92.14   2
  -6  -1  16   26.10   50.47   3
   6  -1 -16   13.70   68.02   2
  -6  -1  17  -29.06   60.46   3
   6  -1 -17    9.44   75.11   2
  -6  -1  18  -32.77   63.87   3
   6  -1 -18    0.13   62.23   2
  -6  -1  19   -3.50   42.02   3
   6  -1 -19  -88.63   79.11   2
   6   2 -18  -65.08   81.87   2
  -6   2  18   93.86   77.19   3
   6   2 -17 -155.93  100.84   2
  -6   2  17  -26.56   58.50   3
   6   2 -16   20.36   67.67   2
  -6   2  16    0.13   67.50   3
   6   2 -15   89.12  107.73   2
  -6   2  15   97.28   74.19   3
  -6  -2 -15  101.20   76.57   1
   6   2 -14  -78.92   80.58   2
  -6   2  14    0.12   47.49   3
  -6  -2 -14   37.66   57.22   1
   6   2 -13 -198.66  112.47   2
  -6   2  13 -138.32   79.89   3
  -6  -2 -13 -114.08   67.14   1
  -6  -2 -12 -104.35   76.61   1
   6   2 -12   43.30   62.68   2
  -6   2  12   -0.12   51.97   3
  -6  -2 -11   63.78   42.98   1
   6   2 -11   -0.13   58.57   2
  -6   2  11   69.01   64.53   3
  -6  -2 -10   14.50   44.16   1
   6   2 -10   -8.21   56.96   2
  -6   2  10    0.22   65.29   3
  -6  -2  -9   17.87   47.61   1
   6   2  -9  147.79   98.00   2
  -6   2   9   -0.11   51.29   3
  -6   2   8   33.75   52.97   3
  -6  -2  -8  -37.03   49.88   1
   6   2  -8   57.24   79.62   2
  -6   2   7  -74.22   67.54   3
   6  -2   7  -34.05   49.84   2
  -6  -2  -7  -77.70   66.08   1
   6   2  -7  133.05   89.07   2
  -6   2   6   92.63   79.97   3
   6  -2   6  -19.45   54.67   2
  -6  -2  -6   13.24   42.37   1
   6   2  -6   12.73   60.91   2
  -6   2   5   77.50   82.24   3
   6  -2   5   18.21   69.12   2
   6   2  -5  -80.66   66.90   2
  -6  -2  -5   34.27   53.83   1
  -6   2   4   99.89   63.19   3
   6  -2   4  119.78   78.32   2
   6   2  -4  108.29   80.16   2
  -6  -2  -4   97.72   65.41   1
  -6   2   3    0.93   52.94   3
   6  -2   3   83.43   73.72   2
   6   2  -3  181.92  114.11   2
  -6  -2  -3  156.57   75.60   1
  -6  -2  -2  -25.28   41.69   1
   6  -2   2   47.61   65.75   2
  -6  -2  -1  -31.31   45.15   1
   6  -2   1  181.92   81.41   2
   6   2  -1   41.81   84.90   2
  -6  -2   0   26.59   51.49   1
   6   2   0   21.42   59.50   2
   6  -2   0   21.10   55.73   2
   6   2   1  121.01   71.75   2
   6  -2  -1   69.87   53.13   2
  -6  -2   1   79.75   49.79   1
   6   2   2   24.72   60.68   2
   6  -2  -2    0.68   60.22   2
  -6  -2   2    1.72   37.76   1
  -6  -2   3   83.75   53.95   1
   6   2   3  106.17   84.58   2
   6  -2  -3   90.14   80.72   2
   6   2   4   -0.13   86.82   2
   6  -2  -4  229.91   83.73   2
  -6  -2   4   81.97   58.17   1
  -6  -2   5   36.28   46.92   1
   6   2   5 -103.69   86.87   2
   6  -2  -5   13.88   53.42   2
  -6  -2   6  -59.58   55.26   1
   6   2   6  -44.78   79.27   2
   6  -2  -6   -2.09   46.11   2
   6   2   7   25.75   78.33   2
   6  -2  -7   27.04   62.28   2
   6   2   8   46.18   78.44   2
   6  -2  -8   38.42   72.68   2
   6   2   9  -76.49   98.15   2
   6  -2  -9   60.31   60.56   2
   6  -2 -10  117.27   86.12   2
   6  -2 -11   75.55   78.96   2
   6  -2 -12    1.41   60.61   2
   6  -2 -13  125.07   85.95   2
   6  -2 -14  -95.35   71.28   2
   6  -2 -15  -72.92   68.79   2
   6  -2 -16  152.40   91.90   2
   6  -2 -17    0.12   80.59   2
   6  -2 -18  -46.14   67.88   2
   6   3 -15  156.07  110.16   2
  -6   3  15    0.14   74.66   3
  -6  -3 -15   70.58   66.49   1
  -6  -3 -14   37.36   61.62   1
   6   3 -14    0.14   73.44   2
  -6   3  14    2.46   68.85   3
  -6  -3 -13  -55.73   60.54   1
   6   3 -13    0.28   75.45   2
  -6   3  13    0.13   62.67   3
  -6  -3 -12    0.23   59.20   1
   6   3 -12   40.43   84.81   2
  -6   3  12   20.81   62.02   3
  -6  -3 -11    0.11   59.69   1
   6   3 -11   -0.14   92.53   2
  -6   3  11   89.51   75.29   3
  -6  -3 -10  118.42   72.21   1
   6   3 -10  156.70  119.60   2
  -6   3  10   86.35   90.40   3
  -6   3   9   40.31   77.37   3
  -6  -3  -9  -16.53   50.82   1
   6   3  -9  115.16  103.80   2
  -6   3   8    5.65   55.66   3
  -6  -3  -8   26.99   61.82   1
   6   3  -8   -0.14   59.31   2
  -6   3   7 -121.01   78.01   3
  -6  -3  -7   52.90   59.70   1
   6   3  -7  -45.75   75.04   2
  -6   3   6   13.44   63.33   3
   6  -3   6   69.87   59.38   2
   6   3  -6  115.37  110.25   2
  -6  -3  -6  -60.37   59.26   1
  -6   3   5    0.12   65.60   3
   6  -3   5   70.03   69.43   2
   6   3  -5  117.91  102.92   2
  -6  -3  -5   13.15   53.47   1
  -6   3   4    3.55   54.77   3
   6  -3   4  148.08   77.96   2
   6   3  -4  182.26  112.75   2
  -6  -3  -4  -35.59   53.12   1
   6  -3   3   71.08   71.23   2
   6   3  -3   76.38   96.72   2
  -6  -3  -3    0.10   50.85   1
  -6  -3  -2  101.86   71.84   1
   6  -3   2  -52.59   60.34   2
   6   3  -2   89.61   85.73   2
  -6  -3  -1   76.98   80.19   1
   6  -3   1  -31.16   44.84   2
   6   3  -1   74.64   97.82   2
  -6  -3   0  145.58   80.23   1
   6   3   0    1.45   78.39   2
   6  -3   0   14.08   57.65   2
   6   3   1   10.91   66.44   2
   6  -3  -1  -98.15   67.06   2
  -6  -3   1 -110.16   65.35   1
   6   3   2   34.62   81.28   2
   6  -3  -2   -0.55   51.84   2
  -6  -3   2  -74.10   58.66   1
   6   3   3    7.50   75.99   2
   6  -3  -3   36.01   66.00   2
  -6  -3   3  -10.70   45.93   1
  -6  -3   4   27.03   63.45   1
   6   3   4   45.21   70.49   2
   6  -3  -4  -11.66   58.83   2
   6   3   5   -8.53   64.64   2
   6  -3  -5   92.22   68.07   2
  -6  -3   5  141.47   84.88   1
  -6  -3   6    0.52   42.98   1
   6   3   6  -65.10   73.92   2
   6   3   7   50.62   86.36   2
   6  -3  -7  151.70   78.62   2
  -6  -3   7   54.78   70.31   1
   6   3   8  162.48  107.11   2
  -6  -3   8   89.59   79.36   1
   6  -3  -8  190.70   84.60   2
   6  -3  -9    9.51   50.42   2
   6  -3 -10   76.78   59.16   2
   6  -3 -11   78.64   59.34   2
   6  -3 -12   75.76   63.28   2
   6  -3 -13  -21.35   51.43   2
   6  -3 -14   29.87   83.07   2
   6  -3 -15 -130.55   76.55   2
  -6   4  10   49.47   68.78   3
  -6  -4 -10    0.13   57.48   1
   6   4 -10   31.29   70.99   2
  -6   4   9  119.86  110.96   3
  -6  -4  -9  -58.84   65.22   1
   6   4  -9 -144.64   95.43   2
  -6   4   8    0.14   61.61   3
  -6  -4  -8  -46.72   63.81   1
   6   4  -8 -189.10  102.63   2
  -6   4   7  109.53   81.15   3
   6   4  -7 -115.55   85.89   2
  -6  -4  -7   18.02   52.92   1
  -6   4   6   57.51   96.27   3
   6   4  -6  -18.73   62.59   2
  -6  -4  -6   26.04   75.81   1
  -6   4   5 -114.04   79.62   3
   6   4  -5  156.06  115.39   2
  -6  -4  -5   94.43   92.11   1
   6  -4   4 -101.99   65.24   2
   6   4  -4   81.93   98.00   2
  -6  -4  -4  116.03   75.61   1
   6  -4   3   88.14   63.72   2
   6   4  -3  -17.44   67.31   2
  -6  -4  -2   -0.12   52.67   1
   6  -4   2  -16.94   50.47   2
   6   4  -2  -44.09   83.68   2
  -6  -4  -1    0.60   62.98   1
   6  -4   1  116.16   63.63   2
   6   4  -1  -64.55   89.39   2
  -6  -4   0    0.35   53.15   1
   6  -4   0  104.35   68.43   2
   6   4   0  -76.75   77.34   2
   6   4   1   36.26   75.55   2
   6  -4  -1   33.69   53.64   2
  -6  -4   1    0.12   49.26   1
   6   4   2 -116.98  100.17   2
   6  -4  -2   44.46   55.75   2
  -6  -4   2   82.98   77.17   1
   6  -4  -3  -36.44   48.38   2
  -6  -4   3   39.62   69.37   1
  -6  -4   4  -82.91   67.66   1
   6  -4  -4   17.11   50.90   2
   6   4   5  156.11  100.60   2
  -6  -4   5    0.12   49.48   1
   6  -4  -5   77.67   65.37   2
   6   4   6  107.49  105.05   2
   6  -4  -6  -99.58   68.40   2
  -6  -4   6  -54.12   61.05   1
   6   4   7  -46.84   71.98   2
  -6  -4   7  -46.41   60.69   1
   6  -4  -7    6.35   46.20   2
   6  -4  -8   57.47   56.71   2
  -6  -4   8    0.12   70.93   1
   6  -4  -9   97.01   66.37   2
  -6  -4   9    0.12   49.02   1
   6  -4 -10   37.90   78.84   2
   0   0   0    0.00    0.00   0
;
_shelx_hkl_checksum     25287
_shelx_res_file
;
TITL Imin3G_Mo in P212121 #19
    imin3g_mo.res
    created by SHELXL-2019/2 at 22:13:24 on 07-Sep-2023
REM reset to P212121 #19
REM #####
CELL 0.71073 5.659877 7.924345 34.352967 90 90 90
ZERR 4 0.001093 0.000978 0.005133 0 0 0
LATT -1
SYMM 0.5-X,-Y,0.5+Z
SYMM 0.5+X,0.5-Y,-Z
SYMM -X,0.5+Y,0.5-Z
SFAC C H Br N O
UNIT 64 64 4 4 4
L.S. 10
PLAN  6
CONF
LIST 6
BOND
MORE -1
BOND $H
fmap 2
acta 52
OMIT -3 1 22
OMIT -1 2 24
OMIT 0 1 24
OMIT 0 2 0
OMIT 0 2 18
OMIT 0 5 23
OMIT 1 5 23
OMIT 2 7 0
OMIT 3 0 5
OMIT 3 0 7
OMIT 3 2 0
OMIT 3 7 2
OMIT 4 0 1
OMIT 4 1 3
OMIT 4 3 0
REM <olex2.extras>
REM <HklSrc "%.\\Imin3G_Mo.hkl">
REM </olex2.extras>
WGHT    0.038600    0.094500
EXTI    0.004045
FVAR       2.14088
BR1   3    0.238860    1.098131    0.522063    11.00000    0.23802    0.08867 =
         0.10132    0.00934    0.00881   -0.00900
O1    5    0.351683    0.459688    0.829978    11.00000    0.09795    0.09724 =
         0.09369    0.01825    0.00965   -0.00427
N1    4    0.028170    0.466573    0.651370    11.00000    0.09056    0.07889 =
         0.08363   -0.00227    0.01968    0.01075
C1    1    0.009914    0.434505    0.609747    11.00000    0.08406    0.07014 =
         0.09851   -0.00121    0.01613    0.01766
AFIX  13
H1    2    0.126103    0.348253    0.602570    11.00000   -1.20000
AFIX   0
C2    1   -0.236335    0.368203    0.600519    11.00000    0.10109    0.11486 =
         0.11376   -0.00689    0.00245   -0.00726
AFIX 137
H2A   2   -0.275397    0.278804    0.618246    11.00000   -1.50000
H2B   2   -0.239708    0.326065    0.574324    11.00000   -1.50000
H2C   2   -0.349134    0.457944    0.603169    11.00000   -1.50000
AFIX   0
C3    1    0.064152    0.596327    0.587032    11.00000    0.06905    0.06967 =
         0.07718   -0.01049    0.00387    0.00810
C4    1    0.230023    0.602757    0.558348    11.00000    0.09082    0.08071 =
         0.07795   -0.00383    0.00746    0.01983
AFIX  43
H4    2    0.309999    0.504562    0.551551    11.00000   -1.20000
AFIX   0
C5    1    0.282645    0.750501    0.539130    11.00000    0.10930    0.09502 =
         0.07528   -0.00456    0.02172    0.00152
AFIX  43
H5    2    0.398557    0.751716    0.519944    11.00000   -1.20000
AFIX   0
C6    1    0.164946    0.894364    0.548255    11.00000    0.11532    0.06516 =
         0.07157   -0.00319   -0.01319    0.00144
C7    1   -0.001935    0.894514    0.577029    11.00000    0.13465    0.08056 =
         0.12114   -0.00324    0.03610    0.03756
AFIX  43
H7    2   -0.084855    0.992153    0.583272    11.00000   -1.20000
AFIX   0
C8    1   -0.043358    0.745188    0.596502    11.00000    0.11938    0.08907 =
         0.13182    0.00739    0.04655    0.02506
AFIX  43
H8    2   -0.149839    0.745846    0.617120    11.00000   -1.20000
AFIX   0
C9    1    0.191393    0.393815    0.670079    11.00000    0.06954    0.05641 =
         0.10764    0.00380    0.01556    0.01179
AFIX  43
H9    2    0.292991    0.323549    0.656296    11.00000   -1.20000
AFIX   0
C10   1    0.230781    0.412390    0.711380    11.00000    0.05991    0.04723 =
         0.09424    0.00730    0.02476    0.00612
C11   1    0.425581    0.339578    0.727436    11.00000    0.07460    0.06375 =
         0.11114    0.00733    0.01968    0.02183
AFIX  43
H11   2    0.529551    0.280840    0.711440    11.00000   -1.20000
AFIX   0
C12   1    0.473581    0.350397    0.766937    11.00000    0.06647    0.06551 =
         0.11674    0.01967    0.00928    0.01211
AFIX  43
H12   2    0.607953    0.299154    0.777088    11.00000   -1.20000
AFIX   0
C13   1    0.323348    0.436394    0.790948    11.00000    0.06978    0.05580 =
         0.09394    0.01595    0.00989   -0.00544
C14   1    0.121345    0.509417    0.775050    11.00000    0.07664    0.06164 =
         0.10202    0.00953    0.03036    0.00040
AFIX  43
H14   2    0.015617    0.565927    0.791160    11.00000   -1.20000
AFIX   0
C15   1    0.076840    0.498860    0.735954    11.00000    0.05733    0.05996 =
         0.09920    0.01180    0.01302    0.00145
AFIX  43
H15   2   -0.057410    0.549886    0.725702    11.00000   -1.20000
AFIX   0
C16   1    0.555279    0.390179    0.847600    11.00000    0.10414    0.18995 =
         0.11734    0.04655    0.00184   -0.00095
AFIX 137
H16A  2    0.549264    0.409011    0.875188    11.00000   -1.50000
H16B  2    0.693720    0.443191    0.837058    11.00000   -1.50000
H16C  2    0.561135    0.271122    0.842523    11.00000   -1.50000
AFIX   0
HKLF 4
REM  Imin3G_Mo in P212121 #19
REM wR2 = 0.1160, GooF = S = 1.046, Restrained GooF = 1.046 for all data
REM R1 = 0.0508 for 1534 Fo > 4sig(Fo) and 0.1136 for all 2852 data
REM 175 parameters refined using 0 restraints
END
WGHT      0.0386      0.0944
REM Highest difference peak  0.210,  deepest hole -0.210,  1-sigma level  0.037
Q1    1   0.4049  1.0928  0.5435  11.00000  0.05    0.21
Q2    1   0.2469  1.0230  0.5079  11.00000  0.05    0.19
Q3    1  -0.2823  0.7807  0.5679  11.00000  0.05    0.18
Q4    1   0.0901  1.0923  0.5297  11.00000  0.05    0.18
Q5    1   0.2303  1.0896  0.5575  11.00000  0.05    0.15
Q6    1   0.7465  0.4487  0.8320  11.00000  0.05    0.13
;
_shelx_res_checksum     28262
data_II
_audit_creation_method
;
Olex2 1.5
(compiled 2023.08.24 svn.re1ec1418 for OlexSys, GUI svn.r6817)
;
_chemical_name_systematic
;\
Dichloridobis{(<i>S</i>)-(+)-1-(4-bromophenyl)-<i>N</i>-[(4-methoxyphenyl)\
methylidene]ethylamine-\k<i>N</i>}palladium(II)
;
_chemical_name_common     ?
_chemical_formula_moiety     'C32 H32 Br2 Cl2 N2 O2 Pd'
_chemical_formula_sum     'C32 H32 Br2 Cl2 N2 O2 Pd'
_chemical_formula_iupac     '[Pd Cl2 (C16 H16 Br1 N1 O1)2]'
_chemical_formula_weight     813.71
_chemical_melting_point     ?
_chemical_absolute_configuration     rmad
_space_group_crystal_system     monoclinic
_space_group_name_H-M_alt     'P 1 21 1'
_space_group_name_Hall     'P 2yb'
loop_
    _space_group_symop_operation_xyz
    'x, y, z'
    '-x, y+1/2, -z'
_cell_length_a     9.0493(4)
_cell_length_b     25.1365(8)
_cell_length_c     14.1725(7)
_cell_angle_alpha     90
_cell_angle_beta     90.185(4)
_cell_angle_gamma     90
_cell_volume     3223.8(2)
_cell_formula_units_Z     4
_cell_measurement_reflns_used     5092
_cell_measurement_theta_min     1.6380
_cell_measurement_theta_max     25.8760
_cell_measurement_temperature     293(2)
_exptl_crystal_description     prism
_exptl_crystal_colour     'clear orange'
_exptl_crystal_size_max     0.584
_exptl_crystal_size_mid     0.139
_exptl_crystal_size_min     0.109
_exptl_crystal_density_diffrn     1.677
_exptl_crystal_density_meas     ?
_exptl_crystal_density_method     ?
_exptl_crystal_F_000     1616
loop_
    _exptl_crystal_face_index_h
    _exptl_crystal_face_index_k
    _exptl_crystal_face_index_l
    _exptl_crystal_face_perp_dist
    11 -4 10 0.2027
    -1 4 20 0.0820
    0 -4 -20 0.0542
    0 -35 2 0.0601
    1 -8 19 0.0768
    0 35 4 0.0399
    0 29 -12 0.0537
    -11 4 -11 0.2258
    -9 -19 -9 0.2044
    2 -31 -9 0.0644
_exptl_absorpt_coefficient_mu     3.252
_exptl_absorpt_correction_type     analytical
_exptl_absorpt_process_details
;
(CrysAlis PRO; Rigaku OD, 2015)
;
_exptl_absorpt_correction_T_min     0.406
_exptl_absorpt_correction_T_max     0.755
_diffrn_ambient_temperature     293(2)
_diffrn_source     ?
_diffrn_radiation_type     MoK\a
_diffrn_radiation_wavelength     0.71073
_diffrn_measurement_device_type     'Rigaku Xcalibur Atlas Gemini'
_diffrn_measurement_device     'four-circle diffractometer'
_diffrn_measurement_method     '\w scans'
_diffrn_detector_area_resol_mean     10.5564
_diffrn_reflns_number     21980
_diffrn_reflns_av_R_equivalents     0.0467
_diffrn_reflns_av_unetI/netI     0.0764
_diffrn_reflns_theta_min     1.620
_diffrn_reflns_theta_max     26.367
_diffrn_reflns_theta_full     25.242
_diffrn_measured_fraction_theta_max     0.988
_diffrn_measured_fraction_theta_full     0.991
_diffrn_reflns_limit_h_min     -11
_diffrn_reflns_limit_h_max     11
_diffrn_reflns_limit_k_min     -31
_diffrn_reflns_limit_k_max     31
_diffrn_reflns_limit_l_min     -17
_diffrn_reflns_limit_l_max     17
_refine_special_details     ?
_reflns_number_total     12072
_reflns_number_gt     8864
_reflns_threshold_expression     'I > 2\s(I)'
_refine_ls_structure_factor_coef     Fsqd
_refine_ls_matrix_type     full
_refine_ls_R_factor_all     0.0753
_refine_ls_R_factor_gt     0.0466
_refine_ls_wR_factor_gt     0.0937
_refine_ls_wR_factor_ref     0.1074
_refine_ls_goodness_of_fit_ref     1.019
_refine_ls_restrained_S_all     1.020
_refine_ls_number_reflns     12072
_refine_ls_number_parameters     767
_refine_ls_number_restraints     41
_refine_ls_hydrogen_treatment     constr
_refine_ls_weighting_scheme     calc
_refine_ls_weighting_details
                      'w=1/[\s^2^(Fo^2^)+(0.0407P)^2^] where P=(Fo^2^+2Fc^2^)/3'
_atom_sites_solution_hydrogens     geom
_atom_sites_solution_primary     ?
_atom_sites_solution_secondary     ?
_refine_ls_shift/su_max     0.000
_refine_ls_shift/su_mean     0.000
_refine_diff_density_max     0.778
_refine_diff_density_min     -0.641
_refine_ls_extinction_method     none
_refine_ls_extinction_coef     .
_refine_ls_abs_structure_details
;
Flack <i>x</i> determined using 2945 quotients [(I+)-(I-)]/[(I+)+(I-)]
(Parsons <i>et al.</i>,  2013)
;
_refine_ls_abs_structure_Flack     0.005(7)
loop_
    _atom_type_symbol
    _atom_type_description
    _atom_type_scat_dispersion_real
    _atom_type_scat_dispersion_imag
    _atom_type_scat_source
    'C' 'C' 0.0033 0.0016
                         'International Tables Vol C Tables 4.2.6.8 and 6.1.1.4'
    'H' 'H' 0.0000 0.0000
                         'International Tables Vol C Tables 4.2.6.8 and 6.1.1.4'
    'Br' 'Br' -0.2901 2.4595
                         'International Tables Vol C Tables 4.2.6.8 and 6.1.1.4'
    'Cl' 'Cl' 0.1484 0.1585
                         'International Tables Vol C Tables 4.2.6.8 and 6.1.1.4'
    'N' 'N' 0.0061 0.0033
                         'International Tables Vol C Tables 4.2.6.8 and 6.1.1.4'
    'O' 'O' 0.0106 0.0060
                         'International Tables Vol C Tables 4.2.6.8 and 6.1.1.4'
    'Pd' 'Pd' -0.9988 1.0072
                         'International Tables Vol C Tables 4.2.6.8 and 6.1.1.4'
_computing_data_collection
;
CrysAlis PRO (Rigaku OD, 2015)
;
_computing_cell_refinement
;
CrysAlis PRO (Rigaku OD, 2015)
;
_computing_data_reduction
;
CrysAlis PRO (Rigaku OD, 2015)
;
_computing_structure_solution
;
SHELXT (Sheldrick, 2015<i>a</i>)
;
_computing_structure_refinement
;
SHELXL2019 (Sheldrick, 2015<i>b</i>)
;
_computing_molecular_graphics
;
OLEX2 (Dolomanov <i>et al.</i>, 2009)
;
_computing_publication_material
;
OLEX2 (Dolomanov <i>et al.</i>, 2009)
;
loop_
    _atom_site_type_symbol
    _atom_site_label
    _atom_site_fract_x
    _atom_site_fract_y
    _atom_site_fract_z
    _atom_site_U_iso_or_equiv
    _atom_site_adp_type
    _atom_site_calc_flag
    _atom_site_occupancy
    _atom_site_disorder_assembly
    _atom_site_disorder_group
    Pd Pd1 0.21529(6) 0.74835(4) 0.54298(4) 0.04229(16) Uani d 1 . .
    Br Br1 0.09895(17) 0.47281(6) 0.41034(13) 0.1115(5) Uani d 1 . .
    Br Br2 0.19435(18) 0.97812(7) 0.95910(13) 0.1193(6) Uani d 1 . .
    Cl Cl1 0.4129(2) 0.79352(12) 0.60901(19) 0.0622(7) Uani d 1 . .
    Cl Cl2 0.0102(3) 0.70667(11) 0.48069(19) 0.0629(7) Uani d 1 . .
    O O1 -0.0318(10) 0.9452(3) 0.2847(6) 0.093(3) Uani d 1 . .
    O O2 0.4183(10) 0.5627(3) 0.8521(6) 0.094(3) Uani d 1 . .
    N N1 0.3261(7) 0.7338(3) 0.4206(5) 0.0471(19) Uani d 1 . .
    N N2 0.0996(7) 0.7663(3) 0.6598(5) 0.0427(17) Uani d 1 . .
    C C1 0.4276(9) 0.6881(4) 0.4111(6) 0.050(2) Uani d 1 . .
    H H1 0.470334 0.690204 0.347706 0.060 Uiso calc 1 . .
    C C2 0.5557(10) 0.6938(5) 0.4812(8) 0.068(3) Uani d 1 . .
    H H2A 0.606080 0.726801 0.470159 0.103 Uiso calc 1 . .
    H H2B 0.623367 0.664767 0.473054 0.103 Uiso calc 1 . .
    H H2C 0.517813 0.693354 0.544407 0.103 Uiso calc 1 . .
    C C3 0.3457(11) 0.6355(4) 0.4169(7) 0.054(2) Uani d 1 . .
    C C4 0.3561(12) 0.6007(4) 0.4896(8) 0.063(3) Uani d 1 . .
    H H4 0.415864 0.609578 0.540705 0.075 Uiso calc 1 . .
    C C5 0.2824(13) 0.5528(5) 0.4914(9) 0.073(3) Uani d 1 . .
    H H5 0.289488 0.530240 0.543269 0.088 Uiso calc 1 . .
    C C6 0.1984(12) 0.5394(5) 0.4147(9) 0.072(3) Uani d 1 . .
    C C7 0.1832(14) 0.5725(5) 0.3393(9) 0.081(4) Uani d 1 . .
    H H7 0.124321 0.563028 0.288140 0.098 Uiso calc 1 . .
    C C8 0.2588(13) 0.6214(5) 0.3407(8) 0.072(3) Uani d 1 . .
    H H8 0.250107 0.644461 0.289687 0.087 Uiso calc 1 . .
    C C9 0.2962(10) 0.7597(4) 0.3434(7) 0.059(3) Uani d 1 . .
    H H9 0.335659 0.745504 0.288318 0.070 Uiso calc 1 . .
    C C10 0.2097(11) 0.8076(4) 0.3320(7) 0.051(2) Uani d 1 . .
    C C11 0.1418(11) 0.8157(4) 0.2428(7) 0.059(3) Uani d 1 . .
    H H11 0.152394 0.790139 0.195824 0.071 Uiso calc 1 . .
    C C12 0.0614(12) 0.8605(5) 0.2249(8) 0.071(3) Uani d 1 . .
    H H12 0.016891 0.865327 0.166251 0.085 Uiso calc 1 . .
    C C13 0.0465(12) 0.8986(5) 0.2946(9) 0.069(3) Uani d 1 . .
    C C14 0.1144(13) 0.8916(5) 0.3833(8) 0.071(3) Uani d 1 . .
    H H14 0.104445 0.917200 0.430218 0.086 Uiso calc 1 . .
    C C15 0.1945(11) 0.8469(4) 0.3988(7) 0.054(2) Uani d 1 . .
    H H15 0.241141 0.842639 0.456846 0.065 Uiso calc 1 . .
    C C16 -0.1024(16) 0.9544(6) 0.1980(11) 0.110(5) Uani d 1 . .
    H H16A -0.030042 0.955783 0.148680 0.165 Uiso calc 1 . .
    H H16B -0.154563 0.987657 0.200558 0.165 Uiso calc 1 . .
    H H16C -0.171069 0.926165 0.185370 0.165 Uiso calc 1 . .
    C C17 0.0079(10) 0.8169(4) 0.6530(7) 0.058(3) Uani d 1 . .
    H H17 0.034250 0.833641 0.592965 0.070 Uiso calc 1 . .
    C C18 -0.1537(10) 0.8028(5) 0.6457(8) 0.074(3) Uani d 1 . .
    H H18A -0.169043 0.779769 0.592623 0.110 Uiso calc 1 . .
    H H18B -0.210696 0.834724 0.637570 0.110 Uiso calc 1 . .
    H H18C -0.184220 0.785068 0.702379 0.110 Uiso calc 1 . .
    C C19 0.0469(10) 0.8564(4) 0.7287(7) 0.049(2) Uani d 1 . .
    C C20 0.1672(12) 0.8902(4) 0.7152(9) 0.069(3) Uani d 1 . .
    H H20 0.220125 0.887756 0.659225 0.083 Uiso calc 1 . .
    C C21 0.2101(12) 0.9268(5) 0.7808(11) 0.081(4) Uani d 1 . .
    H H21 0.288662 0.949786 0.769438 0.097 Uiso calc 1 . .
    C C22 0.1322(12) 0.9286(4) 0.8657(10) 0.070(3) Uani d 1 . .
    C C23 0.0178(12) 0.8958(4) 0.8815(8) 0.063(3) Uani d 1 . .
    H H23 -0.032726 0.897471 0.938525 0.076 Uiso calc 1 . .
    C C24 -0.0250(10) 0.8598(4) 0.8136(7) 0.053(2) Uani d 1 . .
    H H24 -0.104233 0.837216 0.825549 0.064 Uiso calc 1 . .
    C C25 0.1001(9) 0.7427(4) 0.7395(7) 0.053(2) Uani d 1 . .
    H H25 0.044226 0.758511 0.786852 0.064 Uiso calc 1 . .
    C C26 0.1787(10) 0.6935(4) 0.7656(7) 0.049(2) Uani d 1 . .
    C C27 0.2082(14) 0.6864(4) 0.8601(7) 0.070(3) Uani d 1 . .
    H H27 0.174250 0.711656 0.902884 0.084 Uiso calc 1 . .
    C C28 0.2851(15) 0.6439(4) 0.8932(8) 0.080(4) Uani d 1 . .
    H H28 0.304717 0.640378 0.957325 0.096 Uiso calc 1 . .
    C C29 0.3335(14) 0.6059(4) 0.8303(9) 0.071(3) Uani d 1 . .
    C C30 0.2992(12) 0.6120(4) 0.7360(8) 0.067(3) Uani d 1 . .
    H H30 0.328008 0.585832 0.693520 0.081 Uiso calc 1 . .
    C C31 0.2246(12) 0.6551(4) 0.7034(7) 0.063(3) Uani d 1 . .
    H H31 0.204690 0.658603 0.639247 0.075 Uiso calc 1 . .
    C C32 0.5031(17) 0.5654(6) 0.9352(11) 0.119(6) Uani d 1 . .
    H H32A 0.572788 0.594058 0.930347 0.178 Uiso calc 1 . .
    H H32B 0.555243 0.532487 0.943898 0.178 Uiso calc 1 . .
    H H32C 0.439284 0.571471 0.988073 0.178 Uiso calc 1 . .
    Pd Pd2 0.36904(7) 0.24913(4) 0.94152(4) 0.04789(17) Uani d 1 . .
    C C38 0.3235(14) 0.0471(4) 0.6439(9) 0.070(3) Uani d 1 . .
    Br Br3 0.364(2) -0.0085(7) 0.5546(13) 0.094(3) Uani d 0.65(7) A 1
    Br Br3A 0.399(4) -0.0128(10) 0.581(3) 0.091(5) Uani d 0.35(7) A 2
    C C54 0.3172(16) 0.4618(6) 1.0946(14) 0.099(4) Uani d 1 . .
    Br Br4 0.2073(11) 0.5275(4) 1.0914(13) 0.134(2) Uani d 0.69(5) B 1
    Br Br4A 0.203(2) 0.5183(11) 1.130(3) 0.132(6) Uani d 0.31(5) B 2
    Cl Cl3 0.1586(3) 0.29551(13) 0.9790(2) 0.0800(9) Uani d 1 . .
    Cl Cl4 0.5751(3) 0.20070(11) 0.89587(18) 0.0588(6) Uani d 1 . .
    O O3 0.4512(10) 0.4464(3) 0.6263(7) 0.093(3) Uani d 1 . .
    O O4 0.0781(9) 0.0768(4) 1.2618(6) 0.086(2) Uani d 1 . .
    N N3 0.2690(8) 0.2233(3) 0.8213(5) 0.0495(19) Uani d 1 . .
    N N4 0.4625(8) 0.2695(3) 1.0676(6) 0.058(2) Uani d 1 . .
    C C33 0.1983(11) 0.1700(4) 0.8354(7) 0.054(2) Uani d 1 . .
    H H33 0.234599 0.157492 0.896734 0.065 Uiso calc 1 . .
    C C34 0.0316(13) 0.1763(5) 0.8474(9) 0.090(4) Uani d 1 . .
    H H34A 0.012194 0.202178 0.895683 0.134 Uiso calc 1 . .
    H H34B -0.010751 0.142790 0.865200 0.134 Uiso calc 1 . .
    H H34C -0.011382 0.187987 0.788979 0.134 Uiso calc 1 . .
    C C35 0.2435(12) 0.1276(4) 0.7657(8) 0.057(3) Uani d 1 . .
    C C36 0.3656(14) 0.0969(5) 0.7829(9) 0.077(4) Uani d 1 . .
    H H36 0.423600 0.103915 0.835754 0.093 Uiso calc 1 . .
    C C37 0.4041(13) 0.0560(5) 0.7240(11) 0.083(4) Uani d 1 . .
    H H37 0.484591 0.034502 0.738515 0.100 Uiso calc 1 . .
    C C39 0.2048(14) 0.0783(5) 0.6222(8) 0.072(3) Uani d 1 . .
    H H39 0.150985 0.072329 0.567200 0.086 Uiso calc 1 . .
    C C40 0.1650(12) 0.1194(4) 0.6836(7) 0.059(3) Uani d 1 . .
    H H40 0.085305 0.141248 0.668938 0.071 Uiso calc 1 . .
    C C41 0.2517(9) 0.2467(5) 0.7425(6) 0.050(2) Uani d 1 . .
    H H41 0.196859 0.228664 0.696975 0.060 Uiso calc 1 . .
    C C42 0.3082(10) 0.2979(4) 0.7165(7) 0.051(2) Uani d 1 . .
    C C43 0.2573(14) 0.3213(5) 0.6329(8) 0.075(3) Uani d 1 . .
    H H43 0.188026 0.303556 0.595889 0.090 Uiso calc 1 . .
    C C44 0.3088(16) 0.3701(5) 0.6051(9) 0.090(4) Uani d 1 . .
    H H44 0.272499 0.385059 0.549715 0.109 Uiso calc 1 . .
    C C45 0.4136(13) 0.3978(4) 0.6574(9) 0.069(3) Uani d 1 . .
    C C46 0.4674(14) 0.3742(5) 0.7344(9) 0.073(3) Uani d 1 . .
    H H46 0.540281 0.391532 0.769118 0.088 Uiso calc 1 . .
    C C47 0.4187(12) 0.3247(4) 0.7647(7) 0.062(3) Uani d 1 . .
    H H47 0.460799 0.309421 0.818160 0.074 Uiso calc 1 . .
    C C48 0.5476(16) 0.4773(5) 0.6831(11) 0.108(5) Uani d 1 . .
    H H48A 0.567372 0.510527 0.652120 0.161 Uiso calc 1 . .
    H H48B 0.638560 0.458402 0.692543 0.161 Uiso calc 1 . .
    H H48C 0.502028 0.484005 0.742990 0.161 Uiso calc 1 . .
    C C49 0.5645(12) 0.3178(5) 1.0708(7) 0.068(3) Uani d 1 . .
    H H49 0.619881 0.314689 1.130119 0.082 Uiso calc 1 . .
    C C50 0.6791(12) 0.3173(5) 0.9939(9) 0.077(3) Uani d 1 . .
    H H50A 0.732134 0.284266 0.995645 0.116 Uiso calc 1 . .
    H H50B 0.746732 0.346263 1.003245 0.116 Uiso calc 1 . .
    H H50C 0.631238 0.321110 0.933674 0.116 Uiso calc 1 . .
    C C51 0.4751(13) 0.3688(5) 1.0794(9) 0.071(3) Uani d 1 . .
    C C52 0.4375(15) 0.3966(5) 0.9995(9) 0.081(4) Uani d 1 . .
    H H52 0.467196 0.384442 0.940517 0.097 Uiso calc 1 . .
    C C53 0.3548(15) 0.4430(5) 1.0071(11) 0.098(4) Uani d 1 . .
    H H53 0.325218 0.461207 0.953137 0.118 Uiso calc 1 . .
    C C55 0.3551(14) 0.4339(6) 1.1724(11) 0.092(4) Uani d 1 . .
    H H55 0.327605 0.446187 1.231727 0.111 Uiso calc 1 . .
    C C56 0.4335(13) 0.3877(6) 1.1645(9) 0.080(4) Uani d 1 . .
    H H56 0.458719 0.368964 1.218778 0.096 Uiso calc 1 . .
    C C57 0.4383(10) 0.2452(5) 1.1466(7) 0.062(2) Uani d 1 . .
    H H57 0.492908 0.258046 1.197414 0.074 Uiso calc 1 . .
    C C58 0.3422(11) 0.2022(4) 1.1687(7) 0.057(3) Uani d 1 . .
    C C59 0.3483(14) 0.1851(5) 1.2587(8) 0.079(3) Uani d 1 . .
    H H59 0.415497 0.201436 1.299165 0.094 Uiso calc 1 . .
    C C60 0.2608(14) 0.1445(5) 1.2953(8) 0.079(4) Uani d 1 . .
    H H60 0.264955 0.135815 1.359010 0.095 Uiso calc 1 . .
    C C61 0.1697(12) 0.1182(5) 1.2361(9) 0.067(3) Uani d 1 . .
    C C62 0.1586(14) 0.1357(6) 1.1431(9) 0.090(4) Uani d 1 . .
    H H62 0.092217 0.119069 1.102435 0.108 Uiso calc 1 . .
    C C63 0.2427(13) 0.1765(5) 1.1105(8) 0.082(4) Uani d 1 . .
    H H63 0.233130 0.187232 1.047992 0.098 Uiso calc 1 . .
    C C64 0.0669(15) 0.0636(5) 1.3598(9) 0.093(4) Uani d 1 . .
    H H64A -0.004106 0.035613 1.367701 0.139 Uiso calc 1 . .
    H H64B 0.035858 0.094382 1.394607 0.139 Uiso calc 1 . .
    H H64C 0.161470 0.051983 1.382718 0.139 Uiso calc 1 . .
loop_
    _atom_site_aniso_label
    _atom_site_aniso_U_11
    _atom_site_aniso_U_22
    _atom_site_aniso_U_33
    _atom_site_aniso_U_12
    _atom_site_aniso_U_13
    _atom_site_aniso_U_23
    Pd1 0.0440(3) 0.0451(3) 0.0377(3) -0.0002(4) 0.0003(3) -0.0001(4)
    Br1 0.1098(10) 0.0669(8) 0.1580(16) -0.0210(8) 0.0133(10) -0.0088(9)
    Br2 0.1224(11) 0.0931(11) 0.1420(15) -0.0070(10) -0.0413(10) -0.0405(11)
    Cl1 0.0490(12) 0.0727(17) 0.0649(17) -0.0041(13) -0.0059(12) -0.0156(14)
    Cl2 0.0557(13) 0.0712(17) 0.0616(16) -0.0095(13) -0.0043(12) -0.0152(14)
    O1 0.118(6) 0.071(5) 0.088(7) 0.017(5) -0.018(5) 0.017(5)
    O2 0.139(7) 0.071(5) 0.070(6) 0.027(6) -0.031(5) 0.003(5)
    N1 0.041(3) 0.051(5) 0.049(4) -0.003(3) 0.007(3) -0.006(4)
    N2 0.046(4) 0.051(4) 0.031(4) -0.001(3) 0.008(3) 0.002(3)
    C1 0.046(5) 0.061(6) 0.043(5) 0.002(5) 0.013(4) -0.007(5)
    C2 0.053(5) 0.083(8) 0.069(7) 0.000(6) -0.002(5) -0.009(6)
    C3 0.061(6) 0.050(6) 0.051(6) 0.006(5) -0.001(5) -0.008(5)
    C4 0.070(7) 0.065(7) 0.053(7) 0.007(6) 0.002(5) -0.006(6)
    C5 0.088(8) 0.061(7) 0.070(8) -0.005(6) 0.016(7) 0.010(6)
    C6 0.071(7) 0.061(7) 0.084(9) -0.003(6) 0.009(6) 0.000(7)
    C7 0.097(9) 0.074(8) 0.073(9) -0.006(7) -0.017(7) -0.011(7)
    C8 0.090(8) 0.061(7) 0.066(8) 0.011(7) -0.022(7) 0.007(6)
    C9 0.070(6) 0.065(8) 0.041(5) -0.017(6) -0.003(4) -0.006(5)
    C10 0.065(6) 0.047(5) 0.042(5) -0.007(5) 0.006(5) 0.003(5)
    C11 0.085(7) 0.058(6) 0.035(6) -0.009(6) -0.001(5) 0.002(5)
    C12 0.084(8) 0.063(7) 0.066(8) -0.007(6) -0.022(6) 0.018(6)
    C13 0.075(7) 0.055(7) 0.077(9) -0.003(6) 0.000(6) 0.015(6)
    C14 0.103(9) 0.053(6) 0.058(7) -0.007(7) -0.016(7) 0.007(6)
    C15 0.065(6) 0.055(6) 0.042(6) -0.009(5) -0.005(5) -0.008(5)
    C16 0.107(10) 0.100(11) 0.123(13) 0.018(9) -0.027(9) 0.031(10)
    C17 0.061(6) 0.058(6) 0.055(6) 0.010(5) 0.009(5) 0.019(5)
    C18 0.055(6) 0.084(8) 0.082(8) 0.012(6) -0.016(6) -0.011(7)
    C19 0.046(5) 0.040(5) 0.062(7) 0.011(4) 0.003(5) 0.005(5)
    C20 0.066(7) 0.056(7) 0.084(9) -0.005(6) 0.023(6) 0.001(6)
    C21 0.058(7) 0.052(7) 0.134(13) 0.000(6) -0.001(8) 0.000(8)
    C22 0.059(6) 0.056(7) 0.094(10) 0.010(6) -0.008(7) -0.021(6)
    C23 0.068(6) 0.065(7) 0.058(7) -0.005(6) 0.002(5) -0.008(6)
    C24 0.047(5) 0.051(6) 0.063(7) 0.000(5) 0.018(5) -0.003(5)
    C25 0.059(5) 0.042(5) 0.060(6) -0.001(5) 0.007(4) 0.002(5)
    C26 0.062(5) 0.040(5) 0.046(6) -0.002(5) 0.008(5) -0.001(5)
    C27 0.124(9) 0.049(6) 0.038(6) 0.007(7) -0.012(6) -0.005(5)
    C28 0.139(11) 0.054(7) 0.048(7) -0.010(7) -0.019(7) 0.000(6)
    C29 0.103(9) 0.040(6) 0.068(8) -0.003(6) -0.020(7) 0.011(6)
    C30 0.085(8) 0.057(6) 0.059(7) 0.021(6) -0.002(6) 0.002(6)
    C31 0.097(8) 0.046(6) 0.045(6) 0.011(6) -0.003(6) 0.002(5)
    C32 0.128(12) 0.089(10) 0.137(14) 0.009(10) -0.068(11) 0.021(10)
    Pd2 0.0542(3) 0.0495(4) 0.0399(3) -0.0004(4) -0.0015(3) -0.0035(4)
    C38 0.085(7) 0.048(5) 0.077(8) -0.022(6) 0.036(6) -0.008(5)
    Br3 0.108(5) 0.076(4) 0.099(5) -0.023(3) 0.032(4) -0.033(3)
    Br3A 0.099(8) 0.064(3) 0.110(11) -0.016(5) 0.048(7) -0.017(6)
    C54 0.098(9) 0.074(7) 0.127(11) -0.005(6) 0.007(8) -0.024(8)
    Br4 0.137(3) 0.109(3) 0.156(6) 0.035(3) 0.044(4) 0.000(4)
    Br4A 0.138(6) 0.094(7) 0.163(14) -0.006(6) 0.055(8) -0.052(8)
    Cl3 0.0710(16) 0.086(2) 0.083(2) 0.0181(16) -0.0006(15) -0.0281(18)
    Cl4 0.0606(14) 0.0630(15) 0.0529(15) 0.0079(13) -0.0024(12) -0.0008(13)
    O3 0.117(7) 0.064(5) 0.098(7) -0.010(5) 0.005(5) 0.028(5)
    O4 0.094(6) 0.091(6) 0.073(6) -0.019(5) 0.008(5) 0.012(5)
    N3 0.057(4) 0.046(4) 0.046(5) 0.001(4) -0.006(4) -0.004(4)
    N4 0.055(4) 0.063(5) 0.054(5) -0.010(4) -0.010(4) -0.007(4)
    C33 0.067(6) 0.055(6) 0.040(5) -0.005(5) 0.001(5) 0.002(5)
    C34 0.098(9) 0.079(8) 0.092(10) -0.032(8) 0.034(8) -0.032(8)
    C35 0.069(6) 0.042(5) 0.060(7) -0.014(5) -0.009(5) 0.000(5)
    C36 0.085(8) 0.053(6) 0.093(10) -0.001(7) -0.018(7) -0.009(7)
    C37 0.060(7) 0.052(7) 0.137(13) -0.007(6) 0.012(8) -0.012(8)
    C39 0.103(9) 0.059(7) 0.054(7) -0.016(7) -0.005(6) 0.003(6)
    C40 0.072(7) 0.062(6) 0.043(6) 0.003(6) -0.014(5) 0.004(5)
    C41 0.054(4) 0.049(5) 0.047(5) 0.006(6) -0.009(4) -0.004(6)
    C42 0.062(6) 0.047(5) 0.044(6) 0.011(5) 0.000(5) 0.005(5)
    C43 0.100(9) 0.075(8) 0.050(7) -0.003(7) -0.005(6) 0.011(6)
    C44 0.129(11) 0.074(8) 0.068(8) -0.011(8) -0.030(8) 0.038(7)
    C45 0.078(7) 0.050(6) 0.079(9) 0.003(6) 0.010(6) 0.015(6)
    C46 0.094(8) 0.058(7) 0.068(8) -0.016(6) 0.006(7) 0.000(6)
    C47 0.080(7) 0.057(6) 0.048(6) -0.007(6) -0.006(5) 0.005(5)
    C48 0.127(11) 0.054(7) 0.142(14) -0.014(8) 0.026(10) 0.001(9)
    C49 0.075(7) 0.080(8) 0.049(6) -0.028(6) -0.006(6) -0.002(6)
    C50 0.065(6) 0.074(8) 0.093(9) -0.013(6) -0.012(6) -0.006(7)
    C51 0.078(7) 0.065(7) 0.071(9) -0.021(6) 0.003(7) -0.021(7)
    C52 0.125(10) 0.067(7) 0.052(7) 0.000(8) 0.005(7) -0.017(6)
    C53 0.111(10) 0.074(9) 0.109(12) -0.007(8) -0.015(9) -0.038(9)
    C55 0.077(8) 0.096(11) 0.104(12) -0.032(8) 0.040(8) -0.030(10)
    C56 0.076(8) 0.098(10) 0.065(8) -0.032(8) 0.001(6) -0.014(8)
    C57 0.070(6) 0.068(6) 0.047(5) 0.007(7) -0.016(5) -0.010(7)
    C58 0.057(5) 0.063(6) 0.052(6) -0.001(5) -0.008(5) 0.002(5)
    C59 0.104(9) 0.080(8) 0.052(7) -0.017(8) -0.018(7) 0.009(7)
    C60 0.117(10) 0.079(8) 0.040(6) -0.010(8) -0.006(7) 0.016(6)
    C61 0.065(7) 0.071(7) 0.066(8) 0.003(6) -0.006(6) 0.003(6)
    C62 0.090(9) 0.122(12) 0.057(8) -0.031(9) -0.009(7) -0.010(8)
    C63 0.098(9) 0.104(10) 0.044(6) -0.032(8) -0.008(6) -0.002(7)
    C64 0.114(10) 0.084(9) 0.080(9) -0.001(8) -0.006(8) 0.018(8)
_geom_special_details
;
 All esds (except the esd in the dihedral angle between two l.s. planes)
 are estimated using the full covariance matrix.  The cell esds are taken
 into account individually in the estimation of esds in distances, angles
 and torsion angles; correlations between esds in cell parameters are only
 used when they are defined by crystal symmetry.  An approximate (isotropic)
 treatment of cell esds is used for estimating esds involving l.s. planes.
;
loop_
    _geom_bond_atom_site_label_1
    _geom_bond_atom_site_label_2
    _geom_bond_site_symmetry_2
    _geom_bond_distance
    _geom_bond_publ_flag
    Pd1 Cl1 . 2.313(2) ?
    Pd1 Cl2 . 2.305(2) ?
    Pd1 N1 . 2.040(7) ?
    Pd1 N2 . 2.013(7) ?
    Br1 C6 . 1.902(12) ?
    Br2 C22 . 1.900(11) ?
    O1 C13 . 1.376(13) ?
    O1 C16 . 1.403(14) ?
    O2 C29 . 1.365(13) ?
    O2 C32 . 1.405(14) ?
    N1 C1 . 1.477(11) ?
    N1 C9 . 1.301(11) ?
    N2 C17 . 1.521(11) ?
    N2 C25 . 1.276(11) ?
    C1 H1 . 0.9800 ?
    C1 C2 . 1.531(12) ?
    C1 C3 . 1.519(13) ?
    C2 H2A . 0.9600 ?
    C2 H2B . 0.9600 ?
    C2 H2C . 0.9600 ?
    C3 C4 . 1.355(14) ?
    C3 C8 . 1.380(14) ?
    C4 H4 . 0.9300 ?
    C4 C5 . 1.377(15) ?
    C5 H5 . 0.9300 ?
    C5 C6 . 1.367(16) ?
    C6 C7 . 1.360(16) ?
    C7 H7 . 0.9300 ?
    C7 C8 . 1.406(16) ?
    C8 H8 . 0.9300 ?
    C9 H9 . 0.9300 ?
    C9 C10 . 1.445(13) ?
    C10 C11 . 1.419(13) ?
    C10 C15 . 1.376(13) ?
    C11 H11 . 0.9300 ?
    C11 C12 . 1.364(14) ?
    C12 H12 . 0.9300 ?
    C12 C13 . 1.383(16) ?
    C13 C14 . 1.408(15) ?
    C14 H14 . 0.9300 ?
    C14 C15 . 1.355(14) ?
    C15 H15 . 0.9300 ?
    C16 H16A . 0.9600 ?
    C16 H16B . 0.9600 ?
    C16 H16C . 0.9600 ?
    C17 H17 . 0.9800 ?
    C17 C18 . 1.508(13) ?
    C17 C19 . 1.502(14) ?
    C18 H18A . 0.9600 ?
    C18 H18B . 0.9600 ?
    C18 H18C . 0.9600 ?
    C19 C20 . 1.396(14) ?
    C19 C24 . 1.372(13) ?
    C20 H20 . 0.9300 ?
    C20 C21 . 1.363(17) ?
    C21 H21 . 0.9300 ?
    C21 C22 . 1.398(17) ?
    C22 C23 . 1.343(15) ?
    C23 H23 . 0.9300 ?
    C23 C24 . 1.377(14) ?
    C24 H24 . 0.9300 ?
    C25 H25 . 0.9300 ?
    C25 C26 . 1.473(13) ?
    C26 C27 . 1.376(13) ?
    C26 C31 . 1.374(13) ?
    C27 H27 . 0.9300 ?
    C27 C28 . 1.359(15) ?
    C28 H28 . 0.9300 ?
    C28 C29 . 1.378(16) ?
    C29 C30 . 1.380(15) ?
    C30 H30 . 0.9300 ?
    C30 C31 . 1.356(13) ?
    C31 H31 . 0.9300 ?
    C32 H32A . 0.9600 ?
    C32 H32B . 0.9600 ?
    C32 H32C . 0.9600 ?
    Pd2 Cl3 . 2.297(3) ?
    Pd2 Cl4 . 2.321(3) ?
    Pd2 N3 . 2.034(7) ?
    Pd2 N4 . 2.040(8) ?
    C38 Br3 . 1.921(17) ?
    C38 Br3A . 1.88(3) ?
    C38 C37 . 1.367(17) ?
    C38 C39 . 1.364(16) ?
    C54 Br4 . 1.929(17) ?
    C54 Br4A . 1.83(2) ?
    C54 C53 . 1.37(2) ?
    C54 C55 . 1.35(2) ?
    O3 C45 . 1.342(13) ?
    O3 C48 . 1.417(15) ?
    O4 C61 . 1.380(14) ?
    O4 C64 . 1.431(14) ?
    N3 C33 . 1.498(12) ?
    N3 C41 . 1.271(11) ?
    N4 C49 . 1.526(12) ?
    N4 C57 . 1.294(12) ?
    C33 H33 . 0.9800 ?
    C33 C34 . 1.527(14) ?
    C33 C35 . 1.510(14) ?
    C34 H34A . 0.9600 ?
    C34 H34B . 0.9600 ?
    C34 H34C . 0.9600 ?
    C35 C36 . 1.370(15) ?
    C35 C40 . 1.376(13) ?
    C36 H36 . 0.9300 ?
    C36 C37 . 1.369(16) ?
    C37 H37 . 0.9300 ?
    C39 H39 . 0.9300 ?
    C39 C40 . 1.399(15) ?
    C40 H40 . 0.9300 ?
    C41 H41 . 0.9300 ?
    C41 C42 . 1.434(14) ?
    C42 C43 . 1.399(13) ?
    C42 C47 . 1.385(13) ?
    C43 H43 . 0.9300 ?
    C43 C44 . 1.370(16) ?
    C44 H44 . 0.9300 ?
    C44 C45 . 1.389(17) ?
    C45 C46 . 1.333(16) ?
    C46 H46 . 0.9300 ?
    C46 C47 . 1.388(15) ?
    C47 H47 . 0.9300 ?
    C48 H48A . 0.9600 ?
    C48 H48B . 0.9600 ?
    C48 H48C . 0.9600 ?
    C49 H49 . 0.9800 ?
    C49 C50 . 1.507(15) ?
    C49 C51 . 1.520(16) ?
    C50 H50A . 0.9600 ?
    C50 H50B . 0.9600 ?
    C50 H50C . 0.9600 ?
    C51 C52 . 1.374(16) ?
    C51 C56 . 1.352(16) ?
    C52 H52 . 0.9300 ?
    C52 C53 . 1.390(17) ?
    C53 H53 . 0.9300 ?
    C55 H55 . 0.9300 ?
    C55 C56 . 1.364(18) ?
    C56 H56 . 0.9300 ?
    C57 H57 . 0.9300 ?
    C57 C58 . 1.424(15) ?
    C58 C59 . 1.348(14) ?
    C58 C63 . 1.380(14) ?
    C59 H59 . 0.9300 ?
    C59 C60 . 1.392(16) ?
    C60 H60 . 0.9300 ?
    C60 C61 . 1.348(15) ?
    C61 C62 . 1.392(16) ?
    C62 H62 . 0.9300 ?
    C62 C63 . 1.359(16) ?
    C63 H63 . 0.9300 ?
    C64 H64A . 0.9600 ?
    C64 H64B . 0.9600 ?
    C64 H64C . 0.9600 ?
loop_
    _geom_angle_atom_site_label_1
    _geom_angle_atom_site_label_2
    _geom_angle_atom_site_label_3
    _geom_angle_site_symmetry_1
    _geom_angle_site_symmetry_3
    _geom_angle
    _geom_angle_publ_flag
    Cl2 Pd1 Cl1 . . 176.95(10) ?
    N1 Pd1 Cl1 . . 92.88(19) ?
    N1 Pd1 Cl2 . . 89.5(2) ?
    N2 Pd1 Cl1 . . 87.7(2) ?
    N2 Pd1 Cl2 . . 89.8(2) ?
    N2 Pd1 N1 . . 176.5(3) ?
    C13 O1 C16 . . 117.6(11) ?
    C29 O2 C32 . . 117.2(10) ?
    C1 N1 Pd1 . . 121.7(6) ?
    C9 N1 Pd1 . . 121.6(7) ?
    C9 N1 C1 . . 116.1(8) ?
    C17 N2 Pd1 . . 114.9(6) ?
    C25 N2 Pd1 . . 128.6(6) ?
    C25 N2 C17 . . 116.4(8) ?
    N1 C1 H1 . . 106.9 ?
    N1 C1 C2 . . 109.8(8) ?
    N1 C1 C3 . . 111.6(7) ?
    C2 C1 H1 . . 106.9 ?
    C3 C1 H1 . . 106.9 ?
    C3 C1 C2 . . 114.5(9) ?
    C1 C2 H2A . . 109.5 ?
    C1 C2 H2B . . 109.5 ?
    C1 C2 H2C . . 109.5 ?
    H2A C2 H2B . . 109.5 ?
    H2A C2 H2C . . 109.5 ?
    H2B C2 H2C . . 109.5 ?
    C4 C3 C1 . . 124.8(9) ?
    C4 C3 C8 . . 117.8(10) ?
    C8 C3 C1 . . 117.3(10) ?
    C3 C4 H4 . . 118.4 ?
    C3 C4 C5 . . 123.1(11) ?
    C5 C4 H4 . . 118.4 ?
    C4 C5 H5 . . 121.0 ?
    C6 C5 C4 . . 117.9(11) ?
    C6 C5 H5 . . 121.0 ?
    C5 C6 Br1 . . 120.3(10) ?
    C7 C6 Br1 . . 117.8(10) ?
    C7 C6 C5 . . 121.9(11) ?
    C6 C7 H7 . . 120.8 ?
    C6 C7 C8 . . 118.4(11) ?
    C8 C7 H7 . . 120.8 ?
    C3 C8 C7 . . 120.7(11) ?
    C3 C8 H8 . . 119.6 ?
    C7 C8 H8 . . 119.6 ?
    N1 C9 H9 . . 115.8 ?
    N1 C9 C10 . . 128.4(9) ?
    C10 C9 H9 . . 115.8 ?
    C11 C10 C9 . . 116.9(9) ?
    C15 C10 C9 . . 125.3(9) ?
    C15 C10 C11 . . 117.7(9) ?
    C10 C11 H11 . . 119.5 ?
    C12 C11 C10 . . 120.9(10) ?
    C12 C11 H11 . . 119.5 ?
    C11 C12 H12 . . 120.3 ?
    C11 C12 C13 . . 119.5(10) ?
    C13 C12 H12 . . 120.3 ?
    O1 C13 C12 . . 124.7(11) ?
    O1 C13 C14 . . 114.7(11) ?
    C12 C13 C14 . . 120.6(11) ?
    C13 C14 H14 . . 120.7 ?
    C15 C14 C13 . . 118.6(11) ?
    C15 C14 H14 . . 120.7 ?
    C10 C15 H15 . . 118.7 ?
    C14 C15 C10 . . 122.6(9) ?
    C14 C15 H15 . . 118.7 ?
    O1 C16 H16A . . 109.5 ?
    O1 C16 H16B . . 109.5 ?
    O1 C16 H16C . . 109.5 ?
    H16A C16 H16B . . 109.5 ?
    H16A C16 H16C . . 109.5 ?
    H16B C16 H16C . . 109.5 ?
    N2 C17 H17 . . 106.2 ?
    C18 C17 N2 . . 109.7(8) ?
    C18 C17 H17 . . 106.2 ?
    C19 C17 N2 . . 112.4(7) ?
    C19 C17 H17 . . 106.2 ?
    C19 C17 C18 . . 115.4(9) ?
    C17 C18 H18A . . 109.5 ?
    C17 C18 H18B . . 109.5 ?
    C17 C18 H18C . . 109.5 ?
    H18A C18 H18B . . 109.5 ?
    H18A C18 H18C . . 109.5 ?
    H18B C18 H18C . . 109.5 ?
    C20 C19 C17 . . 119.1(10) ?
    C24 C19 C17 . . 123.8(9) ?
    C24 C19 C20 . . 117.0(10) ?
    C19 C20 H20 . . 118.7 ?
    C21 C20 C19 . . 122.6(12) ?
    C21 C20 H20 . . 118.7 ?
    C20 C21 H21 . . 121.1 ?
    C20 C21 C22 . . 117.8(11) ?
    C22 C21 H21 . . 121.1 ?
    C21 C22 Br2 . . 118.2(9) ?
    C23 C22 Br2 . . 120.8(10) ?
    C23 C22 C21 . . 121.0(11) ?
    C22 C23 H23 . . 119.9 ?
    C22 C23 C24 . . 120.2(11) ?
    C24 C23 H23 . . 119.9 ?
    C19 C24 C23 . . 121.4(10) ?
    C19 C24 H24 . . 119.3 ?
    C23 C24 H24 . . 119.3 ?
    N2 C25 H25 . . 116.1 ?
    N2 C25 C26 . . 127.8(9) ?
    C26 C25 H25 . . 116.1 ?
    C27 C26 C25 . . 116.4(9) ?
    C31 C26 C25 . . 125.2(9) ?
    C31 C26 C27 . . 118.4(9) ?
    C26 C27 H27 . . 118.8 ?
    C28 C27 C26 . . 122.3(10) ?
    C28 C27 H27 . . 118.8 ?
    C27 C28 H28 . . 120.5 ?
    C27 C28 C29 . . 119.1(10) ?
    C29 C28 H28 . . 120.5 ?
    O2 C29 C28 . . 125.7(11) ?
    O2 C29 C30 . . 115.7(11) ?
    C28 C29 C30 . . 118.6(10) ?
    C29 C30 H30 . . 119.0 ?
    C31 C30 C29 . . 122.0(10) ?
    C31 C30 H30 . . 119.0 ?
    C26 C31 H31 . . 120.2 ?
    C30 C31 C26 . . 119.6(9) ?
    C30 C31 H31 . . 120.2 ?
    O2 C32 H32A . . 109.5 ?
    O2 C32 H32B . . 109.5 ?
    O2 C32 H32C . . 109.5 ?
    H32A C32 H32B . . 109.5 ?
    H32A C32 H32C . . 109.5 ?
    H32B C32 H32C . . 109.5 ?
    Cl3 Pd2 Cl4 . . 176.77(10) ?
    N3 Pd2 Cl3 . . 89.4(2) ?
    N3 Pd2 Cl4 . . 87.4(2) ?
    N3 Pd2 N4 . . 175.2(3) ?
    N4 Pd2 Cl3 . . 90.6(2) ?
    N4 Pd2 Cl4 . . 92.6(2) ?
    C37 C38 Br3 . . 124.4(13) ?
    C37 C38 Br3A . . 109.4(19) ?
    C39 C38 Br3 . . 114.9(13) ?
    C39 C38 Br3A . . 129.9(19) ?
    C39 C38 C37 . . 120.7(11) ?
    C53 C54 Br4 . . 113.8(15) ?
    C53 C54 Br4A . . 131(2) ?
    C55 C54 Br4 . . 126.4(15) ?
    C55 C54 Br4A . . 109(2) ?
    C55 C54 C53 . . 119.8(14) ?
    C45 O3 C48 . . 118.0(10) ?
    C61 O4 C64 . . 118.4(10) ?
    C33 N3 Pd2 . . 111.3(6) ?
    C41 N3 Pd2 . . 129.9(7) ?
    C41 N3 C33 . . 118.6(8) ?
    C49 N4 Pd2 . . 118.4(6) ?
    C57 N4 Pd2 . . 124.6(7) ?
    C57 N4 C49 . . 117.0(8) ?
    N3 C33 H33 . . 105.3 ?
    N3 C33 C34 . . 110.1(9) ?
    N3 C33 C35 . . 115.3(8) ?
    C34 C33 H33 . . 105.3 ?
    C35 C33 H33 . . 105.3 ?
    C35 C33 C34 . . 114.6(9) ?
    C33 C34 H34A . . 109.5 ?
    C33 C34 H34B . . 109.5 ?
    C33 C34 H34C . . 109.5 ?
    H34A C34 H34B . . 109.5 ?
    H34A C34 H34C . . 109.5 ?
    H34B C34 H34C . . 109.5 ?
    C36 C35 C33 . . 120.1(10) ?
    C36 C35 C40 . . 118.7(11) ?
    C40 C35 C33 . . 121.3(10) ?
    C35 C36 H36 . . 119.3 ?
    C37 C36 C35 . . 121.4(12) ?
    C37 C36 H36 . . 119.3 ?
    C38 C37 C36 . . 119.6(12) ?
    C38 C37 H37 . . 120.2 ?
    C36 C37 H37 . . 120.2 ?
    C38 C39 H39 . . 120.4 ?
    C38 C39 C40 . . 119.2(11) ?
    C40 C39 H39 . . 120.4 ?
    C35 C40 C39 . . 120.3(10) ?
    C35 C40 H40 . . 119.9 ?
    C39 C40 H40 . . 119.9 ?
    N3 C41 H41 . . 116.6 ?
    N3 C41 C42 . . 126.7(9) ?
    C42 C41 H41 . . 116.6 ?
    C43 C42 C41 . . 118.6(9) ?
    C47 C42 C41 . . 124.6(9) ?
    C47 C42 C43 . . 116.7(10) ?
    C42 C43 H43 . . 119.7 ?
    C44 C43 C42 . . 120.5(12) ?
    C44 C43 H43 . . 119.7 ?
    C43 C44 H44 . . 119.1 ?
    C43 C44 C45 . . 121.9(11) ?
    C45 C44 H44 . . 119.1 ?
    O3 C45 C44 . . 117.0(11) ?
    C46 C45 O3 . . 125.6(12) ?
    C46 C45 C44 . . 117.4(11) ?
    C45 C46 H46 . . 118.8 ?
    C45 C46 C47 . . 122.5(12) ?
    C47 C46 H46 . . 118.8 ?
    C42 C47 C46 . . 120.8(10) ?
    C42 C47 H47 . . 119.6 ?
    C46 C47 H47 . . 119.6 ?
    O3 C48 H48A . . 109.5 ?
    O3 C48 H48B . . 109.5 ?
    O3 C48 H48C . . 109.5 ?
    H48A C48 H48B . . 109.5 ?
    H48A C48 H48C . . 109.5 ?
    H48B C48 H48C . . 109.5 ?
    N4 C49 H49 . . 105.6 ?
    C50 C49 N4 . . 112.9(9) ?
    C50 C49 H49 . . 105.6 ?
    C50 C49 C51 . . 115.6(10) ?
    C51 C49 N4 . . 110.5(8) ?
    C51 C49 H49 . . 105.6 ?
    C49 C50 H50A . . 109.5 ?
    C49 C50 H50B . . 109.5 ?
    C49 C50 H50C . . 109.5 ?
    H50A C50 H50B . . 109.5 ?
    H50A C50 H50C . . 109.5 ?
    H50B C50 H50C . . 109.5 ?
    C52 C51 C49 . . 119.5(11) ?
    C56 C51 C49 . . 121.3(13) ?
    C56 C51 C52 . . 119.2(13) ?
    C51 C52 H52 . . 120.2 ?
    C51 C52 C53 . . 119.7(13) ?
    C53 C52 H52 . . 120.2 ?
    C54 C53 C52 . . 119.6(15) ?
    C54 C53 H53 . . 120.2 ?
    C52 C53 H53 . . 120.2 ?
    C54 C55 H55 . . 119.8 ?
    C54 C55 C56 . . 120.3(15) ?
    C56 C55 H55 . . 119.8 ?
    C51 C56 C55 . . 121.3(14) ?
    C51 C56 H56 . . 119.3 ?
    C55 C56 H56 . . 119.3 ?
    N4 C57 H57 . . 114.6 ?
    N4 C57 C58 . . 130.9(9) ?
    C58 C57 H57 . . 114.6 ?
    C59 C58 C57 . . 115.3(9) ?
    C59 C58 C63 . . 116.2(11) ?
    C63 C58 C57 . . 128.5(10) ?
    C58 C59 H59 . . 117.8 ?
    C58 C59 C60 . . 124.4(11) ?
    C60 C59 H59 . . 117.8 ?
    C59 C60 H60 . . 120.8 ?
    C61 C60 C59 . . 118.4(11) ?
    C61 C60 H60 . . 120.8 ?
    O4 C61 C62 . . 116.5(11) ?
    C60 C61 O4 . . 124.9(11) ?
    C60 C61 C62 . . 118.5(12) ?
    C61 C62 H62 . . 119.3 ?
    C63 C62 C61 . . 121.4(11) ?
    C63 C62 H62 . . 119.3 ?
    C58 C63 H63 . . 119.5 ?
    C62 C63 C58 . . 121.0(11) ?
    C62 C63 H63 . . 119.5 ?
    O4 C64 H64A . . 109.5 ?
    O4 C64 H64B . . 109.5 ?
    O4 C64 H64C . . 109.5 ?
    H64A C64 H64B . . 109.5 ?
    H64A C64 H64C . . 109.5 ?
    H64B C64 H64C . . 109.5 ?
loop_
    _geom_torsion_atom_site_label_1
    _geom_torsion_atom_site_label_2
    _geom_torsion_atom_site_label_3
    _geom_torsion_atom_site_label_4
    _geom_torsion_site_symmetry_1
    _geom_torsion_site_symmetry_2
    _geom_torsion_site_symmetry_3
    _geom_torsion_site_symmetry_4
    _geom_torsion
    _geom_torsion_publ_flag
    Pd1 N1 C1 C2 . . . . -62.3(9) ?
    Pd1 N1 C1 C3 . . . . 65.7(9) ?
    Pd1 N1 C9 C10 . . . . 13.6(13) ?
    Pd1 N2 C17 C18 . . . . 107.5(8) ?
    Pd1 N2 C17 C19 . . . . -122.7(7) ?
    Pd1 N2 C25 C26 . . . . -4.5(14) ?
    Br1 C6 C7 C8 . . . . -178.6(9) ?
    Br2 C22 C23 C24 . . . . -179.3(8) ?
    O1 C13 C14 C15 . . . . -179.6(10) ?
    O2 C29 C30 C31 . . . . -175.3(11) ?
    N1 C1 C3 C4 . . . . -110.2(11) ?
    N1 C1 C3 C8 . . . . 72.4(11) ?
    N1 C9 C10 C11 . . . . -154.2(9) ?
    N1 C9 C10 C15 . . . . 29.4(16) ?
    N2 C17 C19 C20 . . . . 83.5(11) ?
    N2 C17 C19 C24 . . . . -93.4(10) ?
    N2 C25 C26 C27 . . . . 156.6(10) ?
    N2 C25 C26 C31 . . . . -23.0(16) ?
    C1 N1 C9 C10 . . . . -175.5(8) ?
    C1 C3 C4 C5 . . . . -178.6(10) ?
    C1 C3 C8 C7 . . . . 177.9(10) ?
    C2 C1 C3 C4 . . . . 15.2(14) ?
    C2 C1 C3 C8 . . . . -162.2(9) ?
    C3 C4 C5 C6 . . . . 2.0(17) ?
    C4 C3 C8 C7 . . . . 0.3(17) ?
    C4 C5 C6 Br1 . . . . 177.8(8) ?
    C4 C5 C6 C7 . . . . -1.9(18) ?
    C5 C6 C7 C8 . . . . 1.1(19) ?
    C6 C7 C8 C3 . . . . -0.3(19) ?
    C8 C3 C4 C5 . . . . -1.2(17) ?
    C9 N1 C1 C2 . . . . 126.8(9) ?
    C9 N1 C1 C3 . . . . -105.2(9) ?
    C9 C10 C11 C12 . . . . -178.2(9) ?
    C9 C10 C15 C14 . . . . 178.5(10) ?
    C10 C11 C12 C13 . . . . 0.4(16) ?
    C11 C10 C15 C14 . . . . 2.1(16) ?
    C11 C12 C13 O1 . . . . -180.0(10) ?
    C11 C12 C13 C14 . . . . 0.4(18) ?
    C12 C13 C14 C15 . . . . 0.0(18) ?
    C13 C14 C15 C10 . . . . -1.3(17) ?
    C15 C10 C11 C12 . . . . -1.6(15) ?
    C16 O1 C13 C12 . . . . 0.6(17) ?
    C16 O1 C13 C14 . . . . -179.8(11) ?
    C17 N2 C25 C26 . . . . -179.9(8) ?
    C17 C19 C20 C21 . . . . -179.5(10) ?
    C17 C19 C24 C23 . . . . 178.3(9) ?
    C18 C17 C19 C20 . . . . -149.7(9) ?
    C18 C17 C19 C24 . . . . 33.5(13) ?
    C19 C20 C21 C22 . . . . 2.1(17) ?
    C20 C19 C24 C23 . . . . 1.4(14) ?
    C20 C21 C22 Br2 . . . . 178.3(8) ?
    C20 C21 C22 C23 . . . . -0.8(17) ?
    C21 C22 C23 C24 . . . . -0.2(17) ?
    C22 C23 C24 C19 . . . . -0.2(16) ?
    C24 C19 C20 C21 . . . . -2.5(15) ?
    C25 N2 C17 C18 . . . . -76.5(11) ?
    C25 N2 C17 C19 . . . . 53.3(11) ?
    C25 C26 C27 C28 . . . . -177.3(11) ?
    C25 C26 C31 C30 . . . . 178.5(10) ?
    C26 C27 C28 C29 . . . . -1.1(19) ?
    C27 C26 C31 C30 . . . . -1.1(16) ?
    C27 C28 C29 O2 . . . . 176.3(11) ?
    C27 C28 C29 C30 . . . . -1.4(19) ?
    C28 C29 C30 C31 . . . . 2.6(19) ?
    C29 C30 C31 C26 . . . . -1.3(18) ?
    C31 C26 C27 C28 . . . . 2.3(17) ?
    C32 O2 C29 C28 . . . . -22.3(19) ?
    C32 O2 C29 C30 . . . . 155.4(12) ?
    Pd2 N3 C33 C34 . . . . 102.2(8) ?
    Pd2 N3 C33 C35 . . . . -126.2(7) ?
    Pd2 N3 C41 C42 . . . . 3.9(15) ?
    Pd2 N4 C49 C50 . . . . -48.5(11) ?
    Pd2 N4 C49 C51 . . . . 82.8(10) ?
    Pd2 N4 C57 C58 . . . . -3.2(16) ?
    C38 C39 C40 C35 . . . . -1.0(17) ?
    Br3 C38 C37 C36 . . . . -180.0(10) ?
    Br3 C38 C39 C40 . . . . 179.0(9) ?
    Br3A C38 C37 C36 . . . . -178.0(12) ?
    Br3A C38 C39 C40 . . . . 176.4(12) ?
    C54 C55 C56 C51 . . . . 0.0(19) ?
    Br4 C54 C53 C52 . . . . 178.4(11) ?
    Br4 C54 C55 C56 . . . . -179.9(10) ?
    Br4A C54 C53 C52 . . . . -176.1(14) ?
    Br4A C54 C55 C56 . . . . 176.1(11) ?
    O3 C45 C46 C47 . . . . 177.1(11) ?
    O4 C61 C62 C63 . . . . 179.4(12) ?
    N3 C33 C35 C36 . . . . 87.7(12) ?
    N3 C33 C35 C40 . . . . -91.4(12) ?
    N3 C41 C42 C43 . . . . -169.2(10) ?
    N3 C41 C42 C47 . . . . 15.9(16) ?
    N4 C49 C51 C52 . . . . -94.2(12) ?
    N4 C49 C51 C56 . . . . 86.8(12) ?
    N4 C57 C58 C59 . . . . 177.6(12) ?
    N4 C57 C58 C63 . . . . -3(2) ?
    C33 N3 C41 C42 . . . . 178.8(9) ?
    C33 C35 C36 C37 . . . . 176.0(11) ?
    C33 C35 C40 C39 . . . . -177.0(10) ?
    C34 C33 C35 C36 . . . . -142.9(11) ?
    C34 C33 C35 C40 . . . . 38.0(15) ?
    C35 C36 C37 C38 . . . . 3.1(19) ?
    C36 C35 C40 C39 . . . . 3.8(17) ?
    C37 C38 C39 C40 . . . . -0.7(17) ?
    C39 C38 C37 C36 . . . . -0.3(18) ?
    C40 C35 C36 C37 . . . . -4.9(18) ?
    C41 N3 C33 C34 . . . . -73.5(11) ?
    C41 N3 C33 C35 . . . . 58.0(12) ?
    C41 C42 C43 C44 . . . . -179.7(11) ?
    C41 C42 C47 C46 . . . . 179.7(10) ?
    C42 C43 C44 C45 . . . . 1(2) ?
    C43 C42 C47 C46 . . . . 4.6(16) ?
    C43 C44 C45 O3 . . . . -176.9(13) ?
    C43 C44 C45 C46 . . . . 3(2) ?
    C44 C45 C46 C47 . . . . -2(2) ?
    C45 C46 C47 C42 . . . . -1.4(19) ?
    C47 C42 C43 C44 . . . . -4.3(18) ?
    C48 O3 C45 C44 . . . . 174.3(11) ?
    C48 O3 C45 C46 . . . . -5.1(19) ?
    C49 N4 C57 C58 . . . . 174.9(10) ?
    C49 C51 C52 C53 . . . . 179.5(11) ?
    C49 C51 C56 C55 . . . . 179.0(10) ?
    C50 C49 C51 C52 . . . . 35.7(15) ?
    C50 C49 C51 C56 . . . . -143.4(11) ?
    C51 C52 C53 C54 . . . . 3(2) ?
    C52 C51 C56 C55 . . . . -0.1(17) ?
    C53 C54 C55 C56 . . . . 1(2) ?
    C55 C54 C53 C52 . . . . -3(2) ?
    C56 C51 C52 C53 . . . . -1.4(18) ?
    C57 N4 C49 C50 . . . . 133.4(10) ?
    C57 N4 C49 C51 . . . . -95.4(11) ?
    C57 C58 C59 C60 . . . . 178.2(11) ?
    C57 C58 C63 C62 . . . . 180.0(12) ?
    C58 C59 C60 C61 . . . . 4(2) ?
    C59 C58 C63 C62 . . . . -1.1(19) ?
    C59 C60 C61 O4 . . . . 179.2(11) ?
    C59 C60 C61 C62 . . . . -5.2(19) ?
    C60 C61 C62 C63 . . . . 3(2) ?
    C61 C62 C63 C58 . . . . 0(2) ?
    C63 C58 C59 C60 . . . . -0.9(19) ?
    C64 O4 C61 C60 . . . . 6.2(17) ?
    C64 O4 C61 C62 . . . . -169.4(12) ?
loop_
    _geom_hbond_atom_site_label_D
    _geom_hbond_atom_site_label_H
    _geom_hbond_atom_site_label_A
    _geom_hbond_site_symmetry_A
    _geom_hbond_distance_DH
    _geom_hbond_distance_HA
    _geom_hbond_distance_DA
    _geom_hbond_angle_DHA
    _geom_hbond_publ_flag
    C2 H2C Cl1 1_554 0.96 2.844 3.354 114.25 yes
    C7 H7 Br4 1_554 0.93 2.608 3.269 128.55 yes
    C9 H9 Cl4 2_656 0.93 2.958 3.883 173.18 yes
    C18 H18 Cl2 1_565 0.96 2.922 3.679 136.58 yes
    C21 H21 Br3 1_565 0.93 3.007 3.646 127.21 yes
    C28 H28 Cl4 2_657 0.93 2.792 3.544 138.62 yes
    C32 H32B Br2 2_647 0.96 2.979 3.811 145.84 yes
    C32 H32C Br4 2_647 0.96 2.791 3.607 143.34 yes
    C34 H34A Cl3 2_647 0.96 2.94 3.709 137.99 yes
    C48 H48A Br3 2_656 0.96 3.035 3.483 110.05 yes
    C48 H48 O2 2_647 0.96 2.625 3.426 141.16 yes
    C50 H50A Cl4 2_647 0.96 2.901 3.376 111.69 yes
    C64 H64A O1 1_546 0.96 2.571 3.284 131.22 yes
_shelx_space_group_comment
;
The symmetry employed for this shelxl refinement is uniquely defined
by the following loop, which should always be used as a source of
symmetry information in preference to the above space-group names.
They are only intended as comments.
;
_shelx_estimated_absorpt_T_min     ?
_shelx_estimated_absorpt_T_max     ?
_shelx_hkl_file
;
   0 -36  -4    6.37    6.09
   0 -36  -5    7.97    6.06
   0 -36  -6   -0.66    6.29
   0 -36  -7    2.14    5.04
   0 -35  -3    6.43    6.17
   0 -35  -4    0.90    6.44
   0 -35  -5   -3.68    6.44
   0 -35  -6   15.27    8.01
   0 -35  -7   -6.75    7.73
   0 -35  -8    6.78    8.83
   0 -34  -1   -9.63    7.36
   0 -34  -2    7.52    5.69
   0 -34  -3    4.51    5.05
   0 -34  -4   -4.96    8.84
   0 -34  -5   -3.97    5.27
   0 -34  -6   15.63    8.83
   0 -34  -7   -8.00    6.28
   0 -34  -8   -3.92    5.85
   0 -34  -9   13.35    8.43
   0 -33   0    4.99    5.64
   0 -33  -1   -1.97    4.90
   0 -33  -2   -2.24    5.92
   0 -33  -3    5.24    4.54
   0 -33  -4   19.05    8.85
   0 -33  -5   -6.02    5.97
   0 -33  -6   38.93   12.53
   0 -33  -7   -2.52    4.95
   0 -33  -8   10.46    7.74
   0 -33  -9    9.16    8.77
   0 -32   0   10.98    4.33
   0 -32   1    4.13    4.74
   0 -32  -1   -9.81    7.52
   0 -32  -2    7.16    4.64
   0 -32  -3    3.25    5.72
   0 -32  -4    6.61    5.46
   0 -32  -5    8.26    4.45
   0 -32  -6   -6.80    6.63
   0 -32  -7   -7.14    8.34
   0 -32  -8   17.40    8.96
   0 -32  -9   -3.02    7.54
   0 -32 -10   10.53    8.10
   0 -31   0   -4.73    5.51
   0 -31  -1    2.08    4.49
   0 -31   1    2.50    3.60
   0 -31  -2   12.94    5.92
   0 -31   2   10.26    4.54
   0 -31  -3   -4.85    6.18
   0 -31  -4   15.00    8.26
   0 -31  -5  -13.17    8.06
   0 -31  -6   15.94    5.91
   0 -31  -7   -0.36    5.63
   0 -31  -8    1.10    5.26
   0 -31  -9   15.64    9.81
   0 -31 -10    2.25    7.13
   0 -31 -11   -3.16    7.39
   0 -30   0   33.15    9.49
   0 -30   1    3.36    5.08
   0 -30  -1    4.52    4.98
   0 -30  -2   24.59    7.95
   0 -30   2   24.91    7.56
   0 -30  -3   -2.26    4.11
   0 -30   3    0.52    4.02
   0 -30  -4    2.50    5.53
   0 -30  -5    8.75    4.84
   0 -30  -6    1.47    5.92
   0 -30  -7    2.33    6.76
   0 -30  -8    8.60    6.58
   0 -30  -9   -8.01    9.83
   0 -30 -10   17.16    8.50
   0 -30 -11    4.34    8.11
   0 -29   0    4.00    3.91
   0 -29   1    0.66    3.37
   0 -29  -1   -4.22    5.00
   0 -29   2    6.79    6.09
   0 -29  -2    0.72    3.98
   0 -29  -3    5.80    5.55
   0 -29   3    4.41    4.47
   0 -29   4   29.91    7.44
   0 -29  -4   40.04   10.61
   0 -29  -5    2.27    4.87
   0 -29  -6   93.37   16.20
   0 -29  -7    0.57    5.82
   0 -29  -8    6.54    5.95
   0 -29  -9    9.78    6.94
   0 -29 -10  -13.61    8.12
   0 -29 -11   -0.75    6.33
   0 -29 -12   -1.24    7.61
   0 -28   0   64.52   11.29
   0 -28   1    0.67    3.42
   0 -28  -1    2.54    4.69
   0 -28   2   31.75    7.91
   0 -28  -2   31.91    8.22
   0 -28  -3   27.62    9.17
   0 -28   3   35.76    7.56
   0 -28   4   10.27    4.34
   0 -28  -4    0.52    4.32
   0 -28   5    7.49    4.48
   0 -28  -5   17.51    8.40
   0 -28  -6    5.75    4.61
   0 -28  -7   -0.77    7.32
   0 -28  -8   15.28    9.61
   0 -28  -9   -4.55    7.69
   0 -28 -10   39.52   13.42
   0 -28 -11  -12.00    9.26
   0 -28 -12   -7.56    8.24
   0 -28 -13   11.01   10.58
   0 -27   0    9.16    6.38
   0 -27  -1   -0.40    4.18
   0 -27   1    4.47    4.04
   0 -27   2   32.46    7.33
   0 -27  -2   33.94    8.89
   0 -27  -3   11.86    6.91
   0 -27   3    9.23    4.34
   0 -27  -4   51.28   10.68
   0 -27   4   55.18    9.44
   0 -27  -5   -0.28    4.67
   0 -27   5    6.60    4.83
   0 -27   6   20.22    5.77
   0 -27  -6   30.30   10.28
   0 -27  -7   19.52    8.33
   0 -27  -8    3.67    5.75
   0 -27  -9   -1.17    5.35
   0 -27 -10    8.94    7.34
   0 -27 -11    2.34    7.07
   0 -27 -12   -3.85    6.35
   0 -27 -13  -10.88    8.52
   0 -26   0  268.07   22.48
   0 -26  -1    7.51    5.27
   0 -26   1    3.70    4.27
   0 -26   2   89.36   11.84
   0 -26  -2  106.42   14.45
   0 -26   3   -1.15    3.32
   0 -26  -3    6.79    4.52
   0 -26   4   13.69    4.44
   0 -26  -4    1.91    4.29
   0 -26   5    0.71    2.49
   0 -26  -5   -4.42    5.22
   0 -26   6    5.45    3.30
   0 -26  -6    7.65    6.70
   0 -26  -7    0.85    5.41
   0 -26  -8   21.59    9.62
   0 -26  -9   -3.25    6.43
   0 -26 -10   22.83    9.13
   0 -26 -11    5.72    5.99
   0 -26 -12   18.10   11.71
   0 -26 -13   10.82    7.39
   0 -26 -14   -8.75   10.25
   0 -25   0    2.37    3.27
   0 -25   1   33.60    7.42
   0 -25  -1   30.98    8.27
   0 -25   2   55.39    9.23
   0 -25  -2   60.25   11.60
   0 -25  -3   12.14    6.27
   0 -25   3    7.66    4.88
   0 -25   4  108.92   12.02
   0 -25  -4  107.66   15.20
   0 -25   5   11.23    3.95
   0 -25  -5   13.82    6.57
   0 -25  -6   67.52   13.80
   0 -25   6   60.54    8.93
   0 -25  -7   12.03    7.54
   0 -25   7    8.17    3.45
   0 -25  -8   38.36   11.25
   0 -25  -9   14.25    9.33
   0 -25 -10    3.50    5.57
   0 -25 -11   -3.50    9.21
   0 -25 -12    9.09   10.86
   0 -25 -13    2.23    8.83
   0 -25 -14    8.36    7.96
   0 -24   0   46.96    9.30
   0 -24   1    8.25    3.78
   0 -24  -1   12.02    5.22
   0 -24   2   97.03   11.80
   0 -24  -2   90.30   12.79
   0 -24  -3   14.11    6.06
   0 -24   3   18.67    5.35
   0 -24   4   36.02    6.71
   0 -24  -4   39.82    9.58
   0 -24   5   16.11    4.42
   0 -24  -5   35.16   10.32
   0 -24   6    9.66    4.18
   0 -24  -6   14.96    7.82
   0 -24   7    2.85    2.84
   0 -24  -7   14.36    7.54
   0 -24  -8   23.23    8.95
   0 -24  -9   15.67    8.33
   0 -24 -10   37.80   12.36
   0 -24 -11   23.80    8.95
   0 -24 -12   17.33    8.44
   0 -24 -13   24.43   11.59
   0 -24 -14    9.43    8.84
   0 -24 -15   22.17   10.41
   0 -23   0   10.24    4.46
   0 -23  -1   -1.57    2.94
   0 -23   1    6.34    3.57
   0 -23  -2  148.84   16.68
   0 -23   2  155.43   14.56
   0 -23   3   37.25    7.22
   0 -23  -3   40.20    9.25
   0 -23  -4  238.91   22.63
   0 -23   4  233.62   16.72
   0 -23   5    7.02    3.90
   0 -23  -5    2.55    4.38
   0 -23  -6   33.91    8.35
   0 -23   6   22.38    5.46
   0 -23  -7   21.12    9.33
   0 -23   7    8.87    3.57
   0 -23  -8   19.18    8.96
   0 -23  -9    5.59    6.25
   0 -23 -10    4.90    6.47
   0 -23 -11   27.34   11.95
   0 -23 -12    0.12    7.19
   0 -23 -13    4.22    7.71
   0 -23 -14   25.21    9.58
   0 -23 -15    6.96    8.41
   0 -22   0  742.01   33.40
   0 -22  -1    6.50    4.32
   0 -22   1    4.69    3.52
   0 -22  -2  266.36   20.90
   0 -22   2  260.76   18.32
   0 -22  -3   14.16    5.20
   0 -22   3   21.87    6.49
   0 -22  -4    7.59    4.41
   0 -22   4   11.65    4.92
   0 -22   5    6.79    2.99
   0 -22  -5    8.11    3.67
   0 -22   6   21.54    4.96
   0 -22  -6   23.03    8.02
   0 -22  -7    0.52    4.02
   0 -22   7   -6.76    4.41
   0 -22  -8   41.04   11.47
   0 -22  -9   28.44    9.61
   0 -22 -10   36.15   12.99
   0 -22 -11    1.29    5.31
   0 -22 -12   26.14    8.76
   0 -22 -13    9.59    9.27
   0 -22 -14   -2.73    6.12
   0 -22 -15    8.14    8.97
   0 -22 -16  -18.14   10.36
   0 -21   0    4.89    3.64
   0 -21   1   64.86    9.62
   0 -21  -1   61.26    9.92
   0 -21   2  118.78   12.24
   0 -21  -2   96.52   12.64
   0 -21  -3   58.09   10.36
   0 -21   3   51.53    8.27
   0 -21   4  419.51   21.33
   0 -21  -4  448.31   30.38
   0 -21   5    1.79    3.19
   0 -21  -5    9.89    7.18
   0 -21  -6  111.73   16.78
   0 -21   6  100.12   10.37
   0 -21   7   10.62    3.53
   0 -21  -7    8.28    5.68
   0 -21  -8   19.31    9.39
   0 -21  -9   13.26    8.76
   0 -21 -10   12.25    8.40
   0 -21 -11    1.89    5.01
   0 -21 -12   18.42    7.77
   0 -21 -13    4.85    7.51
   0 -21 -14   43.14   14.61
   0 -21 -15  -10.56    8.63
   0 -21 -16   14.14    8.04
   0 -20   0  281.08   19.57
   0 -20   1   39.52    7.22
   0 -20  -1   45.81    8.59
   0 -20   2  176.92   14.17
   0 -20  -2  182.88   17.05
   0 -20  -3   25.88    7.48
   0 -20   3   30.43    6.16
   0 -20  -4   90.61   13.93
   0 -20   4   88.17    9.99
   0 -20   5  115.59   10.76
   0 -20  -5  123.29   16.42
   0 -20  -6   54.77   10.73
   0 -20   6   42.43    6.51
   0 -20   7   25.08    5.11
   0 -20  -7   44.31   11.54
   0 -20  -8   44.58   11.36
   0 -20  -9    1.53    4.53
   0 -20 -10   29.85    9.42
   0 -20 -11   18.51    8.96
   0 -20 -12   69.90   16.42
   0 -20 -13   -5.33    7.41
   0 -20 -14   -5.62    7.38
   0 -20 -15   14.39    9.62
   0 -20 -16  -23.38   11.12
   0 -19   0   17.19    5.98
   0 -19   1   46.45    7.48
   0 -19  -1   43.64    8.23
   0 -19  -2  102.73   12.96
   0 -19   2  105.76   10.97
   0 -19   3  209.74   14.79
   0 -19  -3  217.73   19.31
   0 -19   4  316.68   17.79
   0 -19  -4  344.52   25.10
   0 -19  -5   63.04   11.62
   0 -19   5   56.63    7.33
   0 -19   6  257.20   15.74
   0 -19  -6  343.43   27.59
   0 -19   7   -1.69    2.03
   0 -19  -7   -3.28    5.44
   0 -19  -8   77.99   14.97
   0 -19  -9   90.54   16.28
   0 -19 -10   20.31    8.49
   0 -19 -11   30.37   10.30
   0 -19 -12    9.34    6.38
   0 -19 -13   -1.90    7.57
   0 -19 -14   43.85   14.36
   0 -19 -15    3.37    8.12
   0 -19 -16   10.73    7.38
   0 -19 -17   10.46    9.85
   0 -18   0 1402.19   40.76
   0 -18   1   28.68    6.46
   0 -18  -1   18.59    5.64
   0 -18   2  486.46   22.31
   0 -18  -2  475.32   26.46
   0 -18   3   15.85    4.56
   0 -18  -3   20.62    6.35
   0 -18  -4    1.69    4.52
   0 -18   4    8.44    3.90
   0 -18   5   15.64    4.05
   0 -18  -5   19.67    6.91
   0 -18   6  225.67   14.47
   0 -18  -6  279.33   24.41
   0 -18   7   39.63    6.25
   0 -18  -7   57.06   11.48
   0 -18  -8  107.53   15.44
   0 -18  -9    2.19    4.08
   0 -18 -10   43.58   12.22
   0 -18 -11   -1.18    7.16
   0 -18 -12   23.26    9.17
   0 -18 -13   20.80    9.93
   0 -18 -14   18.26   10.74
   0 -18 -15   31.57   14.61
   0 -18 -16    0.72    6.02
   0 -18 -17    1.50    8.06
   0 -17   0   12.43    5.19
   0 -17   1   94.52    9.97
   0 -17  -1   89.98   10.16
   0 -17   2  228.38   14.68
   0 -17  -2  234.22   17.94
   0 -17   3  210.13   13.90
   0 -17  -3  233.32   19.05
   0 -17  -4  738.07   35.68
   0 -17   4  677.86   24.34
   0 -17   5   53.22    6.82
   0 -17  -5   48.13    9.56
   0 -17  -6  164.64   18.71
   0 -17   6  155.88   11.66
   0 -17  -7  225.92   23.40
   0 -17  -8   37.19    8.90
   0 -17  -9   58.91   12.06
   0 -17 -10    2.35    6.24
   0 -17 -11   33.72   10.08
   0 -17 -12   38.05   13.00
   0 -17 -13    8.41    9.27
   0 -17 -14   50.53   15.12
   0 -17 -15   11.88    8.68
   0 -17 -16   25.92   12.71
   0 -17 -17   14.60    8.67
   0 -16   0  857.52   30.18
   0 -16  -1   73.34    9.82
   0 -16   1   78.31    8.90
   0 -16   2   88.68    8.86
   0 -16  -2   83.48   10.73
   0 -16  -3   43.23    8.15
   0 -16   3   57.84    7.28
   0 -16   4  125.33   10.33
   0 -16  -4  139.73   15.72
   0 -16  -5  355.34   25.81
   0 -16   5  306.15   15.75
   0 -16   6   51.50    6.64
   0 -16  -6   54.15   10.45
   0 -16  -7   89.74   14.46
   0 -16  -8  166.91   20.48
   0 -16  -9   16.62    5.25
   0 -16 -10  495.89   36.65
   0 -16 -11   20.20    7.93
   0 -16 -12   29.76   10.90
   0 -16 -13   27.82    8.88
   0 -16 -14   -1.17    7.93
   0 -16 -15   24.35    8.64
   0 -16 -16   11.11    7.86
   0 -16 -17   11.55    8.88
   0 -16 -18    3.41    7.22
   0 -15   0   20.21    6.53
   0 -15  -1  132.48   12.21
   0 -15   1  147.92   11.67
   0 -15  -2  110.81   12.17
   0 -15   2  115.56    9.80
   0 -15   3  116.47    9.63
   0 -15  -3  128.25   13.81
   0 -15  -4  517.03   29.18
   0 -15   4  488.61   19.14
   0 -15  -5  107.41   14.30
   0 -15   5   98.64    8.96
   0 -15   6  675.91   23.25
   0 -15  -6  762.41   39.36
   0 -15  -7    7.91    4.74
   0 -15  -8  376.32   29.13
   0 -15  -9   80.32   14.24
   0 -15 -10   23.59    8.40
   0 -15 -11   64.66   14.01
   0 -15 -12   23.79   10.46
   0 -15 -13   20.28    9.51
   0 -15 -14   24.69   10.71
   0 -15 -15    6.92    7.41
   0 -15 -16   31.38   11.55
   0 -15 -17   -1.12    7.78
   0 -15 -18    0.89    8.90
   0 -14   0 1650.04   38.78
   0 -14   1  144.02   11.25
   0 -14  -1  126.13   11.90
   0 -14   2  476.07   18.86
   0 -14  -2  468.86   23.86
   0 -14   3   37.79    5.51
   0 -14  -3   30.04    6.94
   0 -14   4   17.94    4.02
   0 -14  -4   18.27    6.33
   0 -14  -5   20.69    6.26
   0 -14   5   14.36    3.45
   0 -14   6  106.78    8.97
   0 -14  -6  117.07   14.43
   0 -14  -7   34.66    9.76
   0 -14  -8  122.32   16.51
   0 -14  -9   13.83    6.03
   0 -14 -16    6.50    8.06
   0 -14 -17   19.93   11.69
   0 -14 -18    0.52    9.73
   0 -13   0    5.66    3.09
   0 -13   1   17.10    4.47
   0 -13  -1   19.51    4.91
   0 -13   2 1044.14   26.83
   0 -13  -2 1083.92   35.08
   0 -13  -3  395.22   23.33
   0 -13   3  379.56   16.04
   0 -13   4  825.79   22.97
   0 -13  -4  896.23   36.90
   0 -13   5  370.32   15.84
   0 -13  -5  393.64   25.41
   0 -13   6  445.88   18.05
   0 -13  -6  491.19   29.58
   0 -13  -7  164.25   18.11
   0 -13 -17   11.15    8.73
   0 -13 -18    4.40    5.88
   0 -13 -19    5.26    7.50
   0 -12   0    0.11    1.09
   0 -12   0  760.51   24.15
   0 -12  -1  105.95   11.11
   0 -12   1  272.13   13.69
   0 -12  -1  285.12   16.21
   0 -12   1   12.48    4.86
   0 -12   2  583.59   26.98
   0 -12  -2  581.79   25.03
   0 -12  -2  582.67   26.03
   0 -12   2  552.98   18.66
   0 -12  -3  762.92   31.43
   0 -12   3  724.46   20.87
   0 -12   3  720.59   30.35
   0 -12  -3  731.04   29.36
   0 -12  -4   91.32   11.50
   0 -12   4   78.52    7.05
   0 -12   5  230.05   12.17
   0 -12  -5  266.95   20.39
   0 -12  -6   58.68   10.03
   0 -12 -19    2.56    8.32
   0 -11   0    1.68    2.27
   0 -11   0   -0.40    0.50
   0 -11  -1   45.33    7.50
   0 -11   1   38.05    4.94
   0 -11  -1   37.69    5.85
   0 -11   1   43.58    7.17
   0 -11   2   75.17    9.18
   0 -11  -2   79.59    9.02
   0 -11   2   77.00    6.62
   0 -11  -2   75.68    9.18
   0 -11  -3  349.78   19.50
   0 -11   3  343.08   20.12
   0 -11   3  333.85   13.70
   0 -11  -3  340.90   20.09
   0 -11   4  166.96    9.66
   0 -11  -4  185.70   14.06
   0 -11  -4  175.40   15.30
   0 -11   4  172.83   14.12
   0 -11   5  119.57    8.56
   0 -11   5  126.55   12.47
   0 -11  -5  125.23   11.50
   0 -11  -5  130.29   13.78
   0 -11  16    9.25    4.55
   0 -10   0  792.99   22.69
   0 -10   0   -2.07    1.46
   0 -10  -1   95.45    9.83
   0 -10   1  104.33    7.72
   0 -10   1  109.40   10.66
   0 -10  -1  101.82    9.31
   0 -10  -2  285.02   16.67
   0 -10   2  291.10   17.53
   0 -10  -2  283.90   16.89
   0 -10   2  271.51   11.53
   0 -10  -3  356.64   20.07
   0 -10   3  326.76   12.65
   0 -10   3  342.39   19.02
   0 -10  -3  351.45   18.54
   0 -10  -4   41.11    7.11
   0 -10  -4   45.38    6.76
   0 -10   4   41.39    4.86
   0 -10   4   52.76    7.85
   0 -10  -4   42.63    7.42
   0 -10  -5  315.71   17.46
   0 -10   5  270.39   12.67
   0 -10   5  291.74   18.18
   0 -10   6  161.55   14.00
   0 -10  16    2.95    3.57
   0  -9   0   -3.19    1.69
   0  -9   0    4.30    2.51
   0  -9  -1  335.74   16.10
   0  -9   1  389.53   19.37
   0  -9   1  342.30   13.23
   0  -9   2 1069.13   31.63
   0  -9  -2 1071.83   30.51
   0  -9   2  998.19   20.98
   0  -9  -2 1073.19   30.94
   0  -9  -3  870.97   28.80
   0  -9   3  817.72   19.09
   0  -9   3  835.59   27.79
   0  -9  -3  855.31   29.67
   0  -9  -3  842.70   27.20
   0  -9   4 1086.59   32.79
   0  -9   4  998.00   22.09
   0  -9  -4 1149.11   34.02
   0  -9  -4 1090.56   30.96
   0  -9  -5  441.67   20.01
   0  -9  -5  451.69   22.48
   0  -9   5  460.23   21.76
   0  -9  -7  366.14   19.12
   0  -9  15   -1.23    3.10
   0  -9  16    9.76    4.79
   0  -8   0 1937.05   32.07
   0  -8   0   -0.50    1.21
   0  -8   1  620.36   22.57
   0  -8  -1  600.41   20.05
   0  -8   1  572.94   15.93
   0  -8   2 1294.16   32.91
   0  -8  -2 1286.89   31.67
   0  -8  -2 1245.29   32.79
   0  -8   2 1215.17   21.97
   0  -8  -3  219.59   13.86
   0  -8   3  196.67    8.91
   0  -8   3  224.32   13.74
   0  -8  -3  208.79   12.71
   0  -8   4  473.88   14.89
   0  -8  -4  493.86   19.60
   0  -8   4  504.61   21.20
   0  -8  -4  514.05   22.16
   0  -8  -5  470.43   22.40
   0  -8  -6  709.03   24.59
   0  -8  -7    3.49    2.39
   0  -8   7    3.19    2.77
   0  -8  -8 1341.66   35.80
   0  -8  14    3.69    3.99
   0  -8  15   40.09    8.97
   0  -8  16    6.30    4.37
   0  -7   0   -0.63    1.02
   0  -7   0    1.82    1.45
   0  -7   1   22.20    3.10
   0  -7   1   25.51    4.62
   0  -7  -1   19.48    4.14
[truncated: 893,584 more chars]
