# Supplementary material for: (S)-(+)-1-(4-Bromo­phen­yl)-N-[(4-methoxyphen­yl)methyl­idene]ethyl­amine and bis­{(S)-(+)-1-(4-bromo­phen­yl)-N-[(4-methoxyphen­yl)methyl­idene]ethyl­amine-κN}di­chlorido­palladium(II)
Source: Acta Crystallogr E Crystallogr Commun. 2024 Jan 26;80(Pt 2):213–7. doi: 10.1107/S2056989024000690 (PMC10848981; doi:10.1107/S2056989024000690)
Supplement: Supplementary file 2 [file e-80-00213-Isup2.hkl]

data_I
#data_imin3g_mo                                                                 
_shelx_title ' Imin3G_Mo in P212121 No19' 
_shelx_refln_list_code          4                                               
_shelx_F_calc_maximum      150.56                                               
_exptl_crystal_F_000       648.00                                               
_reflns_d_resolution_high  0.8242                                               
                                                                                
loop_                                                                           
 _space_group_symop_operation_xyz                                               
 'x, y, z'                                                                      
 '-x+1/2, -y, z+1/2'                                                            
 'x+1/2, -y+1/2, -z'                                                            
 '-x, y+1/2, -z+1/2'                                                            
                                                                                
_cell_length_a     5.6599                                                       
_cell_length_b     7.9243                                                       
_cell_length_c    34.3530                                                       
_cell_angle_alpha  90.000                                                       
_cell_angle_beta   90.000                                                       
_cell_angle_gamma  90.000                                                       
                                                                                
_shelx_F_squared_multiplier     1.000                                           
                                                                                
loop_                                                                           
 _refln_index_h                                                                 
 _refln_index_k                                                                 
 _refln_index_l                                                                 
 _refln_F_squared_calc                                                          
 _refln_F_squared_meas                                                          
 _refln_F_squared_sigma                                                         
 _refln_observed_status                                                         
   2   0   0       1913.54       1845.08        33.21 o                         
   4   0   0        444.31        466.95        19.90 o                         
   6   0   0          2.61         12.41         5.37 o                         
   1   1   0         44.76         49.62         3.65 o                         
   2   1   0          9.51          6.98         3.11 o                         
   3   1   0       1407.06       1419.65        38.29 o                         
   4   1   0         17.78         25.74         4.04 o                         
   5   1   0          7.75         13.78         3.43 o                         
   6   1   0          0.44         -4.34         7.01 o                         
   1   2   0        982.91        942.50        13.98 o                         
   2   2   0         83.72         82.90         6.08 o                         
   4   2   0          1.03          6.23         3.54 o                         
   5   2   0         33.15         36.90         6.09 o                         
   6   2   0          0.17          5.05         6.96 o                         
   1   3   0       2016.42       1922.71        27.47 o                         
   2   3   0        374.08        389.95        16.75 o                         
   3   3   0          1.47         10.25         4.75 o                         
   5   3   0          3.69          2.70         5.80 o                         
   6   3   0          0.07         10.65         9.20 o                         
   0   4   0       4263.28       4172.10        41.55 o                         
   1   4   0        141.14        156.73         8.69 o                         
   2   4   0       1124.64       1031.52        36.13 o                         
   3   4   0        208.98        194.62        13.56 o                         
   4   4   0        158.40        165.34        16.39 o                         
   5   4   0          3.33          4.75         6.56 o                         
   6   4   0          0.26          2.54         9.89 o                         
   1   5   0       1320.00       1353.25        23.12 o                         
   2   5   0          4.46          1.43         2.54 o                         
   3   5   0          4.41          6.03         3.67 o                         
   4   5   0         58.18         43.45         8.43 o                         
   5   5   0          0.52         -3.69         8.47 o                         
   0   6   0       1580.84       1534.08        45.04 o                         
   1   6   0          4.88          7.53         3.55 o                         
   2   6   0        536.63        537.38        16.35 o                         
   3   6   0        119.16         91.81        17.28 o                         
   4   6   0         77.34         82.24        17.82 o                         
   5   6   0          0.05         -4.80         9.29 o                         
   1   7   0         23.90         24.70         6.76 o                         
   3   7   0         42.13         28.30        11.63 o                         
   4   7   0          9.71         -0.02        13.35 o                         
   0   8   0         60.72         52.41        18.92 o                         
   1   8   0          8.44         19.53        22.27 o                         
   2   8   0          0.24          0.24        13.60 o                         
   3   8   0          1.32        -18.39        18.39 o                         
   1   9   0         15.01         24.81        10.18 o                         
   2   9   0          1.04        -12.26        13.18 o                         
   1   0   1        754.52        700.64        12.22 o                         
   2   0   1        711.78        676.27        17.54 o                         
   3   0   1         62.26         61.02         4.45 o                         
   5   0   1          0.87          1.96         4.68 o                         
   6   0   1          2.69         -1.62         3.35 o                         
  -6   1   1          2.86          3.35         7.84 o                         
  -5   1   1          8.45          8.92         5.61 o                         
  -4   1   1        116.65        114.16         7.41 o                         
  -3   1   1         55.26         77.65        13.60 o                         
  -2   1   1       1933.82       1813.95        24.03 o                         
  -1   1   1       1721.18       1699.24        19.08 o                         
   1   1   1       1592.94       1600.25        23.24 o                         
   2   1   1       2096.39       2048.28        22.22 o                         
   3   1   1         66.95        114.25        19.25 o                         
   4   1   1         98.15        103.34         6.37 o                         
   5   1   1          7.94          3.31         2.76 o                         
   6   1   1          3.02          6.64         4.36 o                         
  -6   2   1          8.94          9.60        11.08 o                         
  -5   2   1         24.16         35.54         5.87 o                         
  -4   2   1         46.64         34.68         6.46 o                         
  -3   2   1        799.56        842.25        22.39 o                         
  -2   2   1        717.46        669.19        19.08 o                         
  -1   2   1      11297.85      11212.05       188.68 o                         
   0   2   1      12183.30      13058.83       108.60 o                         
   1   2   1      10060.70       9973.81        41.74 o                         
   2   2   1        779.90        755.97        17.13 o                         
   3   2   1        908.69        862.77        37.16 o                         
   4   2   1         47.51         53.36         5.53 o                         
   5   2   1         26.09         33.79         6.24 o                         
   6   2   1          8.98         19.01         7.07 o                         
  -6   3   1          0.94          4.99         8.22 o                         
  -5   3   1          2.31         12.79         6.14 o                         
  -4   3   1        296.77        283.48        18.76 o                         
  -3   3   1        108.09        114.13        10.68 o                         
  -2   3   1       1837.23       1890.19        41.75 o                         
  -1   3   1       1285.09       1225.64        16.20 o                         
   0   3   1       6280.50       6859.05        48.92 o                         
   1   3   1       1279.14       1205.33        36.57 o                         
   2   3   1       2050.47       2099.53        35.30 o                         
   3   3   1        119.49        123.96        11.33 o                         
   4   3   1        261.99        260.06        17.61 o                         
   5   3   1          2.06         10.40         7.13 o                         
   6   3   1          1.07         -8.35         8.35 o                         
  -6   4   1          4.70          5.68        10.60 o                         
  -5   4   1         19.13         32.33         9.45 o                         
  -4   4   1         30.27         39.25         8.57 o                         
  -3   4   1        193.74        203.19        13.07 o                         
  -2   4   1        279.28        258.12        18.48 o                         
  -1   4   1       1850.67       1961.49        26.32 o                         
   0   4   1        256.57        249.63         7.97 o                         
   1   4   1       1578.00       1659.15        31.85 o                         
   2   4   1        247.86        250.78        13.46 o                         
   3   4   1        244.89        230.17        15.89 o                         
   4   4   1         27.37         43.10         9.00 o                         
   5   4   1         20.91         17.41         7.14 o                         
   6   4   1          4.80          4.64         7.14 o                         
  -5   5   1          1.67         -3.74        14.69 o                         
  -4   5   1         16.97         20.70         6.18 o                         
  -3   5   1         22.90         31.24        22.80 o                         
  -2   5   1         43.33         44.01         6.22 o                         
  -1   5   1         68.67         79.26         6.49 o                         
   0   5   1         27.94         22.83         2.60 o                         
   1   5   1         78.64         71.34        11.53 o                         
   2   5   1         46.19         40.38         4.14 o                         
   3   5   1         28.35         32.30         6.74 o                         
   4   5   1         16.17         31.02         9.19 o                         
   5   5   1          1.47          8.85         7.48 o                         
  -5   6   1         18.54         12.95        17.20 o                         
  -4   6   1          3.75         26.24        14.99 o                         
  -3   6   1         20.80         37.51        13.63 o                         
  -2   6   1         26.17         24.58        11.10 o                         
  -1   6   1        218.37        224.92        11.60 o                         
   0   6   1         11.80         37.97        13.12 o                         
   1   6   1        188.50        200.28        10.97 o                         
   2   6   1         28.62         38.27         5.63 o                         
   3   6   1         28.69         47.97        13.59 o                         
   4   6   1          4.10         18.06        12.49 o                         
   5   6   1         18.08         11.67        13.61 o                         
  -4   7   1          0.56         -4.03        10.68 o                         
  -3   7   1         22.63         32.25        13.92 o                         
  -2   7   1        204.66        231.08        33.80 o                         
  -1   7   1         15.18         20.58         5.84 o                         
   0   7   1         65.83         64.21         4.81 o                         
   1   7   1         11.35         13.69         5.72 o                         
   2   7   1        182.01        192.23        14.68 o                         
   3   7   1         23.41         11.03        17.16 o                         
   4   7   1          0.14         -2.69        21.89 o                         
  -3   8   1         18.77         18.66        17.34 o                         
  -2   8   1         23.44          2.01         8.79 o                         
  -1   8   1         80.19        103.02        18.44 o                         
   0   8   1          8.31          4.25         7.94 o                         
   1   8   1        102.18        123.71        17.99 o                         
   2   8   1         20.68         13.32         9.99 o                         
   3   8   1         26.19         -3.86        13.85 o                         
  -2   9   1         38.76         26.49        18.74 o                         
  -1   9   1          9.86         36.11        18.02 o                         
   0   9   1         19.63          2.48        14.81 o                         
   1   9   1         10.26          4.54         7.01 o                         
   2   9   1         30.89         58.45        28.22 o                         
   1   0   2       2861.03       2563.10        22.99 o                         
   2   0   2       7242.17       7233.39        86.42 o                         
   3   0   2          3.89          6.12         3.02 o                         
   4   0   2        201.31        222.80        10.74 o                         
   5   0   2         69.91         77.75         7.57 o                         
   6   0   2          0.35         -4.34         4.99 o                         
  -6   1   2          4.72          7.17         4.13 o                         
  -5   1   2         14.76         17.64         5.23 o                         
  -4   1   2        169.71        161.90        10.89 o                         
  -3   1   2        123.85        126.87         6.05 o                         
  -2   1   2        406.93        395.07        11.11 o                         
  -1   1   2      22669.79      22792.74        83.21 o                         
   1   1   2      22600.66      23122.57       421.45 o                         
   2   1   2        363.63        354.01         9.58 o                         
   3   1   2        184.23        186.80         7.01 o                         
   4   1   2        164.29        152.84         8.47 o                         
   5   1   2         17.40         13.90         3.66 o                         
   6   1   2          4.59          6.70         5.86 o                         
  -6   2   2          1.02          0.66         7.95 o                         
  -5   2   2         51.95         56.81         9.52 o                         
  -4   2   2        125.71        124.14         6.82 o                         
  -3   2   2        101.22        108.49         9.95 o                         
  -2   2   2         96.31         93.92         8.07 o                         
  -1   2   2       1454.13       1510.36        43.40 o                         
   0   2   2        829.70        820.02        10.10 o                         
   1   2   2       1562.09       1613.85        19.76 o                         
   2   2   2         52.61         56.68         5.11 o                         
   3   2   2         87.85        113.87        11.66 o                         
   4   2   2        114.35        108.87         6.31 o                         
   5   2   2         54.06         67.93         7.80 o                         
   6   2   2          1.04          1.70         6.17 o                         
  -6   3   2          5.14          8.24        10.61 o                         
  -5   3   2         23.00         24.20        12.82 o                         
  -4   3   2         30.50         63.13        10.10 o                         
  -3   3   2         92.94        106.48        10.10 o                         
  -2   3   2        454.17        523.96        16.57 o                         
  -1   3   2        902.40        886.93        13.92 o                         
   0   3   2         41.68         51.26         3.05 o                         
   1   3   2        726.78        684.05        15.19 o                         
   2   3   2        494.78        513.56        18.33 o                         
   3   3   2         94.52         98.25         9.42 o                         
   4   3   2         26.84         47.58         8.87 o                         
   5   3   2         22.38         21.30         7.56 o                         
   6   3   2          5.15         -3.80         7.65 o                         
  -6   4   2          2.66         -3.72         7.29 o                         
  -5   4   2          0.57          8.04        13.59 o                         
  -4   4   2         19.95         15.85         6.59 o                         
  -3   4   2         32.48         41.00         7.46 o                         
  -2   4   2        554.23        515.33        18.42 o                         
  -1   4   2        793.59        855.32        29.61 o                         
   0   4   2       3313.45       3364.65        34.80 o                         
   1   4   2        800.16        901.49        28.49 o                         
   2   4   2        666.25        598.60        19.73 o                         
   3   4   2         25.02         27.52         6.51 o                         
   4   4   2         26.22         23.26         7.60 o                         
   5   4   2          0.60          9.39         6.99 o                         
   6   4   2          2.70          3.76        11.68 o                         
  -5   5   2          1.66         12.99        10.60 o                         
  -4   5   2         37.79         50.43        16.41 o                         
  -3   5   2        456.17        484.35        33.10 o                         
  -2   5   2          9.71         11.66         2.63 o                         
  -1   5   2       1628.61       1727.35        29.73 o                         
   0   5   2         31.17         36.69         3.44 o                         
   1   5   2       1482.22       1453.58        37.22 o                         
   2   5   2         12.66         15.88         2.16 o                         
   3   5   2        450.88        466.19        15.09 o                         
   4   5   2         40.62         45.48         8.51 o                         
   5   5   2          1.25          4.82         5.79 o                         
  -5   6   2          1.21         -9.46        17.14 o                         
  -4   6   2         11.25         29.99        13.47 o                         
  -3   6   2         85.15         64.60        24.19 o                         
  -2   6   2         23.78         30.31         5.25 o                         
  -1   6   2        176.58        190.99        11.08 o                         
   0   6   2       1721.06       1704.88        23.24 o                         
   1   6   2        187.32        182.80         9.71 o                         
   2   6   2         58.99         63.88         6.45 o                         
   3   6   2         82.58        106.66        23.41 o                         
   4   6   2          7.78         14.81        11.30 o                         
   5   6   2          1.36         12.64        31.69 o                         
  -4   7   2          3.32        -10.26        10.26 o                         
  -3   7   2         78.58         68.67        15.77 o                         
  -2   7   2         32.42         57.56        17.34 o                         
  -1   7   2        125.54        122.81        13.13 o                         
   0   7   2          0.30         -0.04         1.96 o                         
   1   7   2         99.22         97.11        10.91 o                         
   2   7   2         37.94         39.67        11.06 o                         
   4   7   2          2.86          4.75        17.28 o                         
  -3   8   2          2.15         35.08        20.54 o                         
  -2   8   2         26.97         42.79        11.67 o                         
  -1   8   2         22.90         22.71        14.34 o                         
   0   8   2         17.18         13.16        20.55 o                         
   1   8   2         23.90         40.47        10.68 o                         
   2   8   2         26.99         30.95        11.23 o                         
   3   8   2          2.03        -10.86        13.31 o                         
  -2   9   2          6.94         20.38        18.52 o                         
  -1   9   2         22.00         16.10        12.42 o                         
   0   9   2          0.23          5.45         7.76 o                         
   1   9   2         24.71         32.68        10.02 o                         
   2   9   2          6.07         29.52        20.02 o                         
   1   0   3       8579.54       8102.62        53.38 o                         
   2   0   3        189.47        197.46         7.37 o                         
   3   0   3        306.98        302.29        15.45 o                         
   4   0   3         51.77         57.79         5.48 o                         
   5   0   3         53.69         69.26         7.46 o                         
   6   0   3          8.73         16.76         6.94 o                         
  -6   1   3          7.93          5.19         4.77 o                         
  -5   1   3         66.05         62.77         8.38 o                         
  -4   1   3         21.23         38.50         6.46 o                         
  -3   1   3        105.41         99.95         6.82 o                         
  -2   1   3         54.44         46.37         4.03 o                         
  -1   1   3       6996.27       6583.21        71.29 o                         
   0   1   3        781.88        780.33        12.03 o                         
   1   1   3       7648.89       7288.13        89.98 o                         
   2   1   3         34.91         32.76         2.44 o                         
   3   1   3        132.64        137.95         7.53 o                         
   5   1   3         68.60         62.72         5.90 o                         
   6   1   3          8.16          8.77         6.34 o                         
  -6   2   3          9.70         19.29         8.00 o                         
  -5   2   3         83.79         87.83         9.81 o                         
  -4   2   3         10.11         16.68         4.21 o                         
  -3   2   3        396.18        382.14        15.90 o                         
  -2   2   3        926.56        978.72        23.58 o                         
  -1   2   3       8471.46       8580.56        65.16 o                         
   0   2   3       2759.23       2866.05        23.83 o                         
   1   2   3       9045.94       9545.40       110.32 o                         
   2   2   3        795.78        772.10        14.18 o                         
   3   2   3        389.77        398.92        11.48 o                         
   4   2   3         10.31         14.77         2.24 o                         
   5   2   3         79.18         87.92         8.48 o                         
   6   2   3          9.58         20.03         8.65 o                         
  -6   3   3          0.01          8.86         8.30 o                         
  -5   3   3         17.16         14.50         7.38 o                         
  -4   3   3        108.89        106.14        11.94 o                         
  -3   3   3         71.06         79.94        12.96 o                         
  -2   3   3       1687.06       1738.98        29.55 o                         
  -1   3   3        146.07        160.75         5.98 o                         
   0   3   3       3817.96       4021.05        49.66 o                         
   1   3   3        227.33        241.84         8.11 o                         
   2   3   3       1454.40       1430.29        36.21 o                         
   3   3   3         65.91         75.67         7.50 o                         
   4   3   3        135.62        133.93        13.40 o                         
   5   3   3         16.39         20.09         7.94 o                         
   6   3   3          0.00          1.79         7.37 o                         
  -6   4   3          0.71          8.03        11.52 o                         
  -5   4   3         25.04         38.58        10.32 o                         
  -4   4   3          5.11          0.61         6.45 o                         
  -3   4   3        152.60        146.92        11.28 o                         
  -2   4   3        977.60        952.03        26.27 o                         
  -1   4   3       1446.87       1490.42        19.71 o                         
   0   4   3         45.67         50.24         3.48 o                         
   1   4   3       1788.65       1841.27        27.92 o                         
   2   4   3        999.64        901.50        29.37 o                         
   3   4   3        154.56        161.75        12.62 o                         
   4   4   3          7.20         23.56         7.72 o                         
   5   4   3         24.18         14.98         7.37 o                         
   6   4   3          0.74         -1.13         8.66 o                         
  -5   5   3         12.79          9.29        11.74 o                         
  -4   5   3         43.59         37.71        12.68 o                         
  -3   5   3        103.72        154.14        36.56 o                         
  -2   5   3        115.86        110.01         7.48 o                         
  -1   5   3         63.94         74.91         6.65 o                         
   0   5   3         18.04         21.55         2.85 o                         
   1   5   3         62.88         68.34         7.23 o                         
   2   5   3        106.63        109.68         7.39 o                         
   3   5   3         96.65        116.35        11.41 o                         
   4   5   3         45.23         42.03         8.42 o                         
   5   5   3         13.19          9.20         6.31 o                         
  -5   6   3          1.43         -8.22        11.02 o                         
  -4   6   3         14.94          4.02        20.35 o                         
  -3   6   3         28.94         33.56        11.76 o                         
  -2   6   3          7.34         17.34         7.76 o                         
  -1   6   3        467.16        452.55        14.83 o                         
   0   6   3         83.02         84.39         5.45 o                         
   1   6   3        408.74        382.92        11.51 o                         
   2   6   3          4.60         14.45         4.91 o                         
   3   6   3         28.71         25.29         7.46 o                         
   4   6   3         13.65         10.60        10.95 o                         
   5   6   3          1.46          1.21        17.12 o                         
  -4   7   3          2.69         14.39        12.08 o                         
  -3   7   3          1.69         10.00        14.04 o                         
  -2   7   3          5.64         17.97        10.77 o                         
  -1   7   3          0.78         14.56         8.29 o                         
   0   7   3         97.72         91.90         8.13 o                         
   1   7   3          6.18         17.85         5.41 o                         
   2   7   3         21.51         29.47         7.47 o                         
   3   7   3          2.78          6.96        14.01 o                         
   4   7   3          3.80         10.74        15.94 o                         
  -3   8   3         37.14         37.10        15.04 o                         
  -2   8   3         43.99         33.10        20.01 o                         
  -1   8   3        154.76        167.88        21.28 o                         
   0   8   3         28.63         73.53        15.52 o                         
   1   8   3        142.31        153.22        16.26 o                         
   2   8   3         45.08         29.54         8.93 o                         
   3   8   3         33.35        -17.69        17.69 o                         
  -2   9   3         16.15        -21.74        21.74 o                         
  -1   9   3          2.23          2.54         9.84 o                         
   0   9   3         11.22         10.27         7.53 o                         
   1   9   3          1.39          5.57         6.60 o                         
   2   9   3         22.08         25.69        24.18 o                         
   1   0   4       7547.20       7440.86        37.86 o                         
   2   0   4       5055.23       5048.40        42.85 o                         
   3   0   4        182.66        186.36         8.59 o                         
   4   0   4          2.28         14.56         4.43 o                         
   5   0   4         39.96         40.99         6.97 o                         
   6   0   4         11.87          3.71         5.33 o                         
  -6   1   4          3.21          1.06         5.38 o                         
  -5   1   4         14.41         17.23         4.81 o                         
  -4   1   4        138.60        137.10        10.17 o                         
  -3   1   4        388.94        386.91        23.36 o                         
  -2   1   4        266.50        254.29         9.45 o                         
  -1   1   4       4143.78       4067.74        34.63 o                         
   0   1   4        412.46        421.60        11.31 o                         
   1   1   4       3143.26       3009.14        22.55 o                         
   2   1   4        388.79        367.65         7.31 o                         
   3   1   4        379.03        393.48        12.08 o                         
   4   1   4        132.88        128.49         7.95 o                         
   5   1   4         12.82         13.61         4.02 o                         
   6   1   4          3.37          4.51         5.42 o                         
  -6   2   4         14.88         23.05         7.70 o                         
  -5   2   4         43.19         54.76         7.44 o                         
  -4   2   4         60.36         53.84         5.63 o                         
  -3   2   4         51.38         74.28         6.44 o                         
  -2   2   4        949.14        913.67        25.43 o                         
  -1   2   4       2298.10       2409.39        54.44 o                         
   0   2   4        572.70        591.62        10.07 o                         
   1   2   4       2194.79       2183.63        41.13 o                         
   2   2   4       1015.80       1019.68        17.35 o                         
   3   2   4         49.19         53.78         5.09 o                         
   4   2   4         68.63         61.35         6.48 o                         
   5   2   4         41.32         40.65         8.29 o                         
   6   2   4         14.99         22.29        12.87 o                         
  -6   3   4          4.13         10.80        11.41 o                         
  -5   3   4         43.31         46.09         9.61 o                         
  -4   3   4         35.37         50.55         8.89 o                         
  -3   3   4        204.30        229.05        14.59 o                         
  -2   3   4        244.09        269.79        12.20 o                         
  -1   3   4       1460.96       1557.99        26.87 o                         
   0   3   4        672.86        660.77        11.91 o                         
   1   3   4       1681.61       1744.45        51.49 o                         
   2   3   4        215.07        199.66         6.39 o                         
   3   3   4        230.04        241.12        12.30 o                         
   4   3   4         38.41         48.70         7.10 o                         
   5   3   4         43.68         45.29         9.49 o                         
   6   3   4          4.21          4.04         8.03 o                         
  -6   4   4          4.79          4.54        14.35 o                         
  -5   4   4         13.95         20.24         8.71 o                         
  -4   4   4         63.37         65.40        11.40 o                         
  -3   4   4          6.38          5.75        13.65 o                         
  -2   4   4        568.20        576.58        21.74 o                         
  -1   4   4        121.57        124.87         6.18 o                         
   0   4   4       1212.04       1218.97        20.74 o                         
   1   4   4        132.44        130.80         7.96 o                         
   2   4   4        421.09        402.66         8.85 o                         
   3   4   4          1.63          2.02         4.53 o                         
   4   4   4         58.90         64.70         9.75 o                         
   5   4   4         14.54         -6.91         6.91 o                         
   6   4   4          4.69         -5.64        10.91 o                         
  -5   5   4          0.07         -2.33         8.52 o                         
  -4   5   4          7.52          7.35         8.87 o                         
  -3   5   4         13.61         17.16        14.87 o                         
  -2   5   4        375.40        383.68        14.16 o                         
  -1   5   4       1243.48       1236.13        18.94 o                         
   0   5   4        829.94        829.58        17.22 o                         
   1   5   4       1362.86       1361.68        21.40 o                         
   2   5   4        392.55        391.21        20.41 o                         
   3   5   4         33.37         52.09         5.85 o                         
   4   5   4          5.60          2.70         5.19 o                         
   5   5   4          0.04          5.32         6.43 o                         
  -5   6   4          0.40         -6.16        11.52 o                         
  -4   6   4          8.57         22.36        10.88 o                         
  -3   6   4          5.71          6.53         5.44 o                         
  -2   6   4        667.34        659.62        26.02 o                         
  -1   6   4        204.27        217.11        11.94 o                         
   0   6   4         98.70         92.69         6.33 o                         
   1   6   4        219.98        225.07        10.14 o                         
   2   6   4        642.54        557.56        31.29 o                         
   3   6   4          2.34         -0.82         3.09 o                         
   4   6   4          7.47          1.69        20.10 o                         
   5   6   4          0.37         -1.67        13.64 o                         
  -4   7   4          7.50         13.28        12.20 o                         
  -3   7   4          8.01         20.14        20.63 o                         
  -2   7   4         33.28         37.16        11.45 o                         
  -1   7   4         68.80         62.15        22.12 o                         
   0   7   4          3.34         13.27         4.72 o                         
   1   7   4         55.94         64.63         9.89 o                         
   2   7   4         33.53         32.25         7.25 o                         
   3   7   4          9.04        -14.90        14.90 o                         
   4   7   4          8.45         28.30        21.51 o                         
  -3   8   4          6.49         14.11        11.20 o                         
  -2   8   4          4.79         14.12        16.70 o                         
  -1   8   4         18.51         39.06        16.77 o                         
   0   8   4         16.88         15.14         7.08 o                         
   1   8   4         14.97          9.94         7.68 o                         
   2   8   4          4.35         -8.10        11.25 o                         
   3   8   4          6.47          2.34        13.10 o                         
  -2   9   4          6.34         13.38        14.94 o                         
  -1   9   4         15.48         23.43        14.13 o                         
   0   9   4         33.80         38.89        10.68 o                         
   1   9   4         15.00          5.30         6.42 o                         
   2   9   4          7.14         38.43        23.59 o                         
   1   0   5        716.51        662.05        15.66 o                         
   2   0   5        292.47        255.72        11.56 o                         
   4   0   5        189.50        187.21         9.28 o                         
   5   0   5         50.20         55.30         8.09 o                         
   6   0   5          9.36         17.78         6.73 o                         
  -6   1   5         14.69         18.48         6.81 o                         
  -5   1   5         29.54         31.91         8.06 o                         
  -4   1   5          8.78         19.27         5.47 o                         
  -3   1   5        168.38        180.12        10.04 o                         
  -2   1   5         46.48         37.97         4.41 o                         
  -1   1   5         11.55         14.60         2.03 o                         
   0   1   5       4629.55       4535.52        65.42 o                         
   1   1   5         56.87         51.07         5.62 o                         
   2   1   5         54.02         49.69         3.08 o                         
   3   1   5        137.78        155.25         7.84 o                         
   4   1   5          9.17         13.16         4.16 o                         
   5   1   5         27.52         27.40         6.32 o                         
   6   1   5         14.55         27.86         8.79 o                         
  -6   2   5          0.23          2.31         7.17 o                         
  -5   2   5         39.56         28.47         7.07 o                         
  -4   2   5         59.32         59.83         6.52 o                         
  -3   2   5        291.12        285.07        13.65 o                         
  -2   2   5       1500.39       1395.99        36.02 o                         
  -1   2   5       1971.67       1987.65        37.77 o                         
   0   2   5       5980.71       6331.71        39.42 o                         
   1   2   5       1386.93       1304.89        25.49 o                         
   2   2   5       1560.09       1417.69        24.86 o                         
   3   2   5        210.33        215.43         9.16 o                         
   4   2   5         71.70         66.02         5.27 o                         
   5   2   5         41.69         32.80         4.71 o                         
   6   2   5          0.27         -0.68         8.07 o                         
  -6   3   5         12.83          9.03         7.34 o                         
  -5   3   5         11.22         20.56         7.58 o                         
  -4   3   5         52.97         51.97         9.03 o                         
  -3   3   5        236.14        267.45        15.95 o                         
  -2   3   5       1941.17       1937.96        56.19 o                         
  -1   3   5        808.88        848.33        16.48 o                         
   0   3   5       3452.47       3621.09        43.32 o                         
   1   3   5        749.33        761.91        21.55 o                         
   2   3   5       2208.78       2182.11        27.90 o                         
   3   3   5        212.13        224.46        11.26 o                         
   4   3   5         46.12         51.66         7.23 o                         
   5   3   5         12.49         12.11         8.80 o                         
   6   3   5         12.74         15.03         8.95 o                         
  -6   4   5          0.01          6.43        17.23 o                         
  -5   4   5         15.52         26.55        13.57 o                         
  -4   4   5         75.78         99.87        18.31 o                         
  -3   4   5         19.99         39.50        11.77 o                         
  -2   4   5         15.45         17.93        17.85 o                         
  -1   4   5        760.42        725.96        17.04 o                         
   0   4   5       2552.01       2899.75        46.86 o                         
   1   4   5        724.84        683.69        17.78 o                         
   2   4   5          5.79          4.30         2.00 o                         
   3   4   5         16.13         23.47         4.13 o                         
   4   4   5         69.87         73.70        10.12 o                         
   5   4   5         16.71         29.33         9.75 o                         
   6   4   5          0.01         13.17         8.91 o                         
  -5   5   5          7.00         -8.32         9.95 o                         
  -4   5   5         16.39          0.11         7.92 o                         
  -3   5   5         55.19         54.42        12.87 o                         
  -2   5   5        119.90        120.12         8.81 o                         
  -1   5   5         49.05         54.76         4.65 o                         
   0   5   5          1.26          4.12         2.99 o                         
   1   5   5         42.19         47.20         5.65 o                         
   2   5   5        128.23        126.78         6.98 o                         
   3   5   5         61.77         58.79         6.02 o                         
   4   5   5         16.00          8.19         8.79 o                         
   5   5   5          6.71          5.45         5.85 o                         
  -5   6   5          0.85        -11.41        11.41 o                         
  -4   6   5         13.58         -5.24        10.30 o                         
  -3   6   5         13.40         22.40         9.85 o                         
  -2   6   5        182.02        182.27        16.03 o                         
  -1   6   5         22.95         35.27         7.15 o                         
   0   6   5          4.86          5.28         3.22 o                         
   1   6   5          6.68         16.48         3.75 o                         
   2   6   5        189.52        180.35         8.63 o                         
   3   6   5         18.19         21.84         5.74 o                         
   4   6   5         15.24          4.20        11.69 o                         
   5   6   5          0.76          4.22        15.45 o                         
  -4   7   5         10.38         13.04        12.01 o                         
  -3   7   5         34.25         33.99        15.20 o                         
  -2   7   5         51.57         27.92         9.65 o                         
  -1   7   5         19.01         24.87        10.29 o                         
   0   7   5        495.36        476.70        18.42 o                         
   1   7   5         27.16         51.22         9.29 o                         
   2   7   5         45.23         67.63         9.77 o                         
   3   7   5         26.14         36.77        21.51 o                         
   4   7   5         10.26         28.35        20.53 o                         
  -3   8   5          0.01         -9.63         9.63 o                         
  -2   8   5         10.92         -6.75        14.39 o                         
  -1   8   5         25.19         20.08        17.87 o                         
   0   8   5         48.16         53.26        10.64 o                         
   1   8   5         38.74         36.83         8.71 o                         
   2   8   5         11.71          5.62         7.93 o                         
   3   8   5          0.47         10.44        14.66 o                         
  -2   9   5         18.09        -13.47        13.47 o                         
  -1   9   5          9.08          4.37        20.68 o                         
   0   9   5         27.17         20.86         9.87 o                         
   1   9   5         10.33         -5.94         5.94 o                         
   2   9   5         15.88         22.65        22.49 o                         
   0   0   6         43.73         47.07         7.97 o                         
   1   0   6      16199.75      15848.15        92.36 o                         
   2   0   6       4706.27       4607.24        31.22 o                         
   3   0   6       1617.73       1722.84        27.48 o                         
   4   0   6          5.01         11.01         5.17 o                         
   5   0   6         49.32         40.65         7.44 o                         
   6   0   6         20.27         32.47         8.01 o                         
  -6   1   6         34.04         21.00         7.20 o                         
  -5   1   6         68.21         72.82         8.44 o                         
  -4   1   6          2.93          1.09         3.26 o                         
  -3   1   6         38.22         43.46         6.79 o                         
  -2   1   6        765.54        768.44        13.52 o                         
  -1   1   6       1967.47       1977.29        18.25 o                         
   0   1   6      12214.91      13086.10       211.21 o                         
   1   1   6       1906.37       1831.20        27.03 o                         
   2   1   6        582.31        569.19         9.77 o                         
   3   1   6         75.98         76.50         5.17 o                         
   4   1   6          6.84          3.94         3.55 o                         
   5   1   6         68.67         72.18         7.18 o                         
   6   1   6         33.57         37.42         8.58 o                         
  -6   2   6          6.22          4.08         6.01 o                         
  -5   2   6          4.67          2.05         6.20 o                         
  -4   2   6         37.02         40.83         5.86 o                         
  -3   2   6        128.09        134.92         9.32 o                         
  -2   2   6        229.71        271.29         9.09 o                         
  -1   2   6         10.48          8.69         1.86 o                         
   0   2   6       1325.82       1435.10        24.09 o                         
   1   2   6         16.41         15.04         2.43 o                         
   2   2   6        172.28        193.08         6.56 o                         
   3   2   6        135.52        133.88         7.82 o                         
   4   2   6         31.70         36.55         6.13 o                         
   5   2   6          5.22          8.31         3.09 o                         
   6   2   6          6.28         -7.03         7.05 o                         
  -6   3   6         12.58          5.28         7.31 o                         
  -5   3   6          5.16         12.41         7.53 o                         
  -4   3   6         15.39         21.88         7.37 o                         
  -3   3   6        105.74        114.21        23.39 o                         
  -2   3   6        374.44        382.97        17.65 o                         
  -1   3   6        291.92        317.94        10.37 o                         
   0   3   6         34.97         43.27         3.51 o                         
   1   3   6        365.02        378.05        12.08 o                         
   2   3   6        413.41        415.43         8.47 o                         
   3   3   6         91.98         88.63         5.73 o                         
   4   3   6         12.58         12.21         5.91 o                         
   5   3   6          5.52         -8.94         8.94 o                         
   6   3   6         12.67         -5.15         8.11 o                         
  -6   4   6          0.19          3.54         9.41 o                         
  -5   4   6          1.68         14.72         9.17 o                         
  -4   4   6         22.37         14.58        18.00 o                         
  -3   4   6        147.58        160.22        22.65 o                         
  -2   4   6        414.18        386.48        19.69 o                         
  -1   4   6       1769.15       1819.16        26.56 o                         
   0   4   6        273.02        266.01         8.04 o                         
   1   4   6       1849.88       1765.26        54.24 o                         
   2   4   6        493.48        462.09        15.62 o                         
   3   4   6        143.86        156.20         7.04 o                         
   4   4   6         25.06         25.52         5.99 o                         
   5   4   6          1.28         15.11         7.62 o                         
   6   4   6          0.19         -7.10        11.76 o                         
  -5   5   6          4.57          7.26        16.41 o                         
  -4   5   6          0.03        -10.12        10.12 o                         
  -3   5   6        131.64        155.68        21.36 o                         
  -2   5   6        190.68        198.82        11.45 o                         
  -1   5   6        448.05        436.47        13.07 o                         
   0   5   6        996.89       1032.95        19.10 o                         
   1   5   6        430.79        402.31        14.25 o                         
   2   5   6        133.23        132.68         9.20 o                         
   3   5   6        102.94        111.68         8.80 o                         
   4   5   6          0.62         14.12         6.45 o                         
   5   5   6          4.69          0.45         7.95 o                         
  -5   6   6          2.29         16.12        13.23 o                         
  -4   6   6          2.37         11.81        13.55 o                         
  -3   6   6         92.83         85.90        11.07 o                         
  -2   6   6        117.16        105.34         9.04 o                         
  -1   6   6        506.81        528.45        23.86 o                         
   0   6   6        342.20        339.91        15.34 o                         
   1   6   6        519.68        521.68        16.19 o                         
   2   6   6        114.39        118.94         7.99 o                         
   3   6   6        102.63        100.39        11.34 o                         
   4   6   6          3.58          4.75        13.08 o                         
   5   6   6          2.58          3.22        13.47 o                         
  -4   7   6         10.22         -9.16        19.70 o                         
  -3   7   6         37.91         48.53        13.96 o                         
  -2   7   6         20.66          4.33         7.73 o                         
  -1   7   6         10.80         10.14        13.08 o                         
   0   7   6         34.80         36.01         6.64 o                         
   1   7   6         14.30         12.53         5.83 o                         
   2   7   6         14.60         16.55         6.96 o                         
   3   7   6         34.47         71.39        27.50 o                         
   4   7   6          9.32        -10.12        15.69 o                         
  -3   8   6         12.13          3.90         9.47 o                         
  -2   8   6          7.01          8.96         9.15 o                         
  -1   8   6         30.09         46.00        14.41 o                         
   0   8   6          7.16          2.84         8.87 o                         
   1   8   6         31.48         25.58         8.12 o                         
   2   8   6          7.87         17.09         9.87 o                         
   3   8   6         10.90          0.50        15.25 o                         
  -2   9   6          2.91          5.14        11.06 o                         
  -1   9   6          5.83         -3.59        18.14 o                         
   0   9   6          5.94          0.69         8.53 o                         
   1   9   6          7.13         -0.10         7.29 o                         
   2   9   6          4.17         16.05        18.64 o                         
   1   0   7       2020.23       1870.07        29.77 o                         
   2   0   7         17.17         21.14         3.50 o                         
   4   0   7          1.64          5.14         3.42 o                         
   5   0   7         18.24         23.70         6.16 o                         
   6   0   7         12.62         14.69         6.45 o                         
  -6   1   7         12.79         15.63         6.83 o                         
  -5   1   7          9.38         12.67         6.24 o                         
  -4   1   7         21.49         25.45         5.05 o                         
  -3   1   7        363.48        394.85        13.93 o                         
  -2   1   7        989.72       1002.49        19.51 o                         
  -1   1   7       2573.59       2466.90        21.59 o                         
   0   1   7       3571.18       3500.16        47.43 o                         
   1   1   7       2066.30       1899.56        30.11 o                         
   2   1   7        836.63        821.61        18.92 o                         
   3   1   7        384.80        405.51        11.91 o                         
   4   1   7         24.84         26.71         5.24 o                         
   5   1   7         10.66         10.21         4.99 o                         
   6   1   7         12.84         13.09         8.00 o                         
  -6   2   7          4.65         -5.22         8.54 o                         
  -5   2   7         19.16         10.91         6.02 o                         
  -4   2   7        216.23        221.09        12.76 o                         
  -3   2   7        154.77        163.65        10.85 o                         
  -2   2   7        689.41        654.85        13.85 o                         
  -1   2   7       1079.26       1085.69        14.71 o                         
   0   2   7       5329.31       5542.71        46.20 o                         
   1   2   7       1335.70       1332.56        24.06 o                         
   2   2   7        668.47        623.89        12.47 o                         
   3   2   7        159.13        158.64         8.91 o                         
   4   2   7        214.23        217.06        12.27 o                         
   5   2   7         17.53         21.08         3.76 o                         
   6   2   7          4.41          5.77        10.64 o                         
  -6   3   7          8.12         -6.48         9.77 o                         
  -5   3   7          5.60          7.49        12.61 o                         
  -4   3   7         28.88         39.14        11.45 o                         
  -3   3   7        154.45        118.37        24.39 o                         
  -2   3   7        578.54        569.91        16.40 o                         
  -1   3   7       5686.88       5925.94        74.00 o                         
   0   3   7       4298.59       4486.64        46.97 o                         
   1   3   7       5586.68       5853.90        55.97 o                         
   2   3   7        412.19        418.34        10.12 o                         
   3   3   7        156.81        146.77         7.01 o                         
   4   3   7         33.13         26.31         2.90 o                         
   5   3   7          5.01         -4.07         6.38 o                         
   6   3   7          8.11         18.66         9.78 o                         
  -6   4   7          0.11          1.76        12.09 o                         
  -5   4   7          4.01         -3.52         8.51 o                         
  -4   4   7         26.70         12.87        11.94 o                         
  -3   4   7        180.67        198.27        22.36 o                         
  -2   4   7        169.56        162.93        13.58 o                         
  -1   4   7        681.25        704.20        17.46 o                         
   0   4   7         83.03         83.14         5.04 o                         
   1   4   7        833.71        828.21        43.76 o                         
   2   4   7        237.98        253.43        10.80 o                         
   3   4   7        193.41        199.44         8.64 o                         
   4   4   7         28.32         29.16         6.14 o                         
   5   4   7          4.28          5.48         8.34 o                         
   6   4   7          0.12         -5.36         7.14 o                         
  -5   5   7          0.09         17.94        10.28 o                         
  -4   5   7          1.87          2.47        12.61 o                         
  -3   5   7         60.20         66.22        15.67 o                         
  -2   5   7          3.68         11.69         4.94 o                         
  -1   5   7         21.45         27.52         4.80 o                         
   0   5   7         72.61         84.54         6.81 o                         
   1   5   7         21.03         25.78         8.18 o                         
   2   5   7          3.88          4.76         3.20 o                         
   3   5   7         55.40         44.72         3.81 o                         
   4   5   7          1.59          8.26         7.35 o                         
   5   5   7          0.07         -2.67         7.08 o                         
  -5   6   7          0.26          0.69         8.69 o                         
  -4   6   7          4.92          3.27        10.01 o                         
  -3   6   7         65.69         53.89         9.33 o                         
  -2   6   7        109.23        106.95         8.98 o                         
  -1   6   7         33.85         45.44        11.78 o                         
   0   6   7        277.14        263.41        10.30 o                         
   1   6   7         48.96         45.69         6.38 o                         
   2   6   7         82.45         98.46        10.18 o                         
   3   6   7         60.27         49.60         6.25 o                         
   4   6   7          4.04         13.20        16.57 o                         
   5   6   7          0.28         -7.88        13.73 o                         
  -4   7   7          1.36         -2.72         9.13 o                         
  -3   7   7         17.95         33.66        13.13 o                         
  -2   7   7         13.16          5.29         7.25 o                         
  -1   7   7         95.45        102.57        12.73 o                         
   0   7   7        215.56        204.06        18.00 o                         
   1   7   7        107.65        127.47        13.52 o                         
   2   7   7         15.33         14.65         5.00 o                         
   3   7   7         25.79         41.64        22.90 o                         
   4   7   7          1.54        -14.82        18.62 o                         
  -3   8   7         13.24         27.12        13.28 o                         
  -2   8   7         31.76         20.50         8.27 o                         
  -1   8   7         28.37         29.36        13.13 o                         
   0   8   7         28.29         42.23        10.97 o                         
   1   8   7         27.50         40.55        10.69 o                         
   2   8   7         27.12         22.01        10.16 o                         
   3   8   7         12.91         15.71        20.38 o                         
  -2   9   7          2.44          9.71        21.96 o                         
  -1   9   7          9.64          8.00        10.32 o                         
   0   9   7          6.92         -9.00        27.97 o                         
   1   9   7          9.93          0.14         8.68 o                         
   2   9   7          3.37         30.58        21.61 o                         
   0   0   8        498.96        425.57        25.60 o                         
   1   0   8      18185.16      18680.44       181.36 o                         
   2   0   8        559.35        524.26        11.21 o                         
   3   0   8        783.62        849.39        20.12 o                         
   4   0   8         21.49         21.66         5.55 o                         
   5   0   8          0.14          5.81         5.18 o                         
   6   0   8          3.67          3.37         5.22 o                         
  -6   1   8         26.78         10.36         7.04 o                         
  -5   1   8          7.14          2.47         5.40 o                         
  -4   1   8         36.21         31.20         5.84 o                         
  -3   1   8        534.80        585.22        19.61 o                         
  -2   1   8       1842.29       1889.18        23.32 o                         
  -1   1   8       5058.79       4789.03        33.87 o                         
   0   1   8      11468.12      11452.33        81.91 o                         
   1   1   8       5418.06       4939.05        59.35 o                         
   2   1   8       1813.46       1800.28        23.45 o                         
   3   1   8        502.03        537.21        12.85 o                         
   4   1   8         33.37         37.81         7.76 o                         
   5   1   8          6.69         14.58         4.51 o                         
   6   1   8         27.09         25.26         7.84 o                         
  -6   2   8          3.20          2.60         7.21 o                         
  -5   2   8         18.05          5.53         5.43 o                         
  -4   2   8          8.34         29.54         6.49 o                         
  -3   2   8         12.07         18.14         4.83 o                         
  -2   2   8         50.70         71.69        10.72 o                         
  -1   2   8        416.93        411.55         9.60 o                         
   0   2   8         21.71         25.31         3.19 o                         
   1   2   8        317.82        298.60        13.06 o                         
   2   2   8         51.53         65.11         5.67 o                         
   3   2   8         12.41         14.69         2.40 o                         
   4   2   8          8.83         14.65         4.29 o                         
   5   2   8         17.00         10.61         3.58 o                         
   6   2   8          3.12          9.20        11.63 o                         
  -6   3   8          2.48          2.29         7.40 o                         
  -5   3   8         13.83          2.52         6.29 o                         
  -4   3   8          2.25         12.41         7.26 o                         
  -3   3   8         12.52         11.78         3.54 o                         
  -2   3   8        295.01        302.06        11.96 o                         
  -1   3   8         90.94         94.82         8.08 o                         
   0   3   8       1319.68       1381.53        19.52 o                         
   1   3   8         85.32         84.47         7.59 o                         
   2   3   8        337.74        340.63        10.70 o                         
   3   3   8         15.70         17.13         2.63 o                         
   4   3   8          3.51          1.58         2.71 o                         
   5   3   8         14.33         15.09         7.38 o                         
   6   3   8          2.42         31.67        11.11 o                         
  -6   4   8          1.63        -10.51        10.51 o                         
  -5   4   8          2.22         -9.50         9.50 o                         
  -4   4   8          7.62         13.57        10.05 o                         
  -3   4   8        175.95        155.72        53.62 o                         
  -2   4   8         60.82         65.83        13.65 o                         
  -1   4   8       1308.68       1293.94        22.92 o                         
   0   4   8          3.66         11.93         2.87 o                         
   1   4   8       1160.15       1153.38        35.60 o                         
   2   4   8         60.01         56.18         3.66 o                         
   3   4   8        179.31        182.79         7.17 o                         
   4   4   8          6.39          2.95         3.49 o                         
   5   4   8          2.08          4.27         6.54 o                         
   6   4   8          1.62          6.98         9.66 o                         
  -5   5   8         10.75          7.63         8.80 o                         
  -4   5   8         24.92         42.51        13.74 o                         
  -3   5   8         20.95         19.73         4.15 o                         
  -2   5   8        378.50        370.83        16.57 o                         
  -1   5   8        654.65        643.09        18.24 o                         
   0   5   8       1919.03       1961.98        34.57 o                         
   1   5   8        612.67        607.03        30.48 o                         
   2   5   8        440.20        456.76        16.56 o                         
   3   5   8         27.36         27.34         3.13 o                         
   4   5   8         23.46         21.89         8.04 o                         
   5   5   8         10.34         22.89        16.79 o                         
  -5   6   8          6.42         -7.98        12.26 o                         
  -4   6   8          0.79          1.03         8.22 o                         
  -3   6   8         23.93         31.05         7.98 o                         
  -2   6   8         25.17         35.38         6.22 o                         
  -1   6   8        515.69        512.46        19.09 o                         
   0   6   8         27.26         32.03         4.28 o                         
   1   6   8        453.92        453.34        23.04 o                         
   2   6   8         16.40          8.70         4.58 o                         
   3   6   8         20.66         14.20         3.44 o                         
   4   6   8          0.42         10.50         6.43 o                         
   5   6   8          5.78         15.44        20.52 o                         
  -4   7   8          5.17         11.81         9.70 o                         
  -3   7   8          0.46         13.71         8.71 o                         
  -2   7   8          2.77          4.22         3.81 o                         
  -1   7   8         59.57         65.26        10.79 o                         
   0   7   8         73.22         76.42        11.92 o                         
   1   7   8         61.37         52.99         9.49 o                         
   2   7   8          2.59          6.51         5.98 o                         
   3   7   8          0.82         26.84        20.50 o                         
   4   7   8          5.96         -1.50        13.59 o                         
  -3   8   8          5.06         -0.67         9.76 o                         
  -2   8   8          0.38         -5.73         7.26 o                         
  -1   8   8         28.30         30.95        11.56 o                         
   0   8   8          0.01         -5.89        15.18 o                         
   1   8   8         27.39         27.97         8.97 o                         
   2   8   8          0.27         -1.90         9.28 o                         
   3   8   8          5.63        -12.16        16.14 o                         
  -2   9   8          7.75         -0.41        19.14 o                         
  -1   9   8          2.84          7.46        10.09 o                         
   0   9   8         19.05         32.88        16.34 o                         
   1   9   8          3.48          9.81         8.17 o                         
   2   9   8          8.57        -17.07        17.07 o                         
   1   0   9        801.88        805.08        22.40 o                         
   2   0   9        530.32        491.45        11.33 o                         
   3   0   9        202.94        236.42        11.35 o                         
   4   0   9         21.68         17.57         4.64 o                         
   5   0   9          4.54         -3.66         5.51 o                         
   6   0   9          6.28         -3.43         4.86 o                         
  -6   1   9          9.06          4.67         6.88 o                         
  -5   1   9         13.24         10.94         5.87 o                         
  -4   1   9         16.68         12.31         7.42 o                         
  -3   1   9        207.19        228.36        12.44 o                         
  -2   1   9        546.19        594.49        16.23 o                         
  -1   1   9        976.80        942.72        18.37 o                         
   0   1   9       3259.15       3182.35        40.44 o                         
   1   1   9       1042.57        959.95        24.35 o                         
   2   1   9        594.02        651.14        18.08 o                         
   3   1   9        265.15        293.99        11.02 o                         
   4   1   9         16.64         25.86         4.99 o                         
   5   1   9         11.82         13.33         6.41 o                         
   6   1   9          9.15          2.66         7.84 o                         
  -6   2   9          2.20          8.09         8.59 o                         
  -5   2   9          4.39         12.64         7.73 o                         
  -4   2   9         76.54         73.63         9.07 o                         
  -3   2   9         38.77         48.35         8.27 o                         
  -2   2   9       3660.23       3789.73        36.83 o                         
  -1   2   9       1405.73       1416.14        18.48 o                         
   0   2   9       5371.76       5624.64       100.79 o                         
   1   2   9       1223.83       1203.28        26.41 o                         
   2   2   9       3500.30       3462.81        59.50 o                         
   3   2   9         35.60         41.60         3.62 o                         
   4   2   9         63.02         60.91         7.43 o                         
   5   2   9          4.39          1.14         5.70 o                         
   6   2   9          2.38          1.77        14.92 o                         
  -6   3   9          5.25          6.74         8.58 o                         
  -5   3   9         25.19         18.21         7.32 o                         
  -4   3   9         47.81         39.76         8.13 o                         
  -3   3   9         81.77         82.56         6.49 o                         
  -2   3   9        329.83        325.66        12.82 o                         
  -1   3   9       2835.65       2917.17        24.96 o                         
   0   3   9       3036.58       3157.08        30.65 o                         
   1   3   9       2978.87       3074.40        39.92 o                         
   2   3   9        386.39        406.39        12.34 o                         
   3   3   9        108.47        115.15         6.23 o                         
   4   3   9         42.79         42.63         6.69 o                         
   5   3   9         26.07         27.18         8.39 o                         
   6   3   9          5.25          2.07        11.00 o                         
  -6   4   9          1.72         -8.38        14.65 o                         
  -5   4   9          0.78          6.28         7.31 o                         
  -4   4   9         10.20         12.08         7.25 o                         
  -3   4   9         66.83         62.06        10.03 o                         
  -2   4   9        513.54        502.28        21.59 o                         
  -1   4   9        332.42        334.10         9.88 o                         
   0   4   9       1349.96       1439.19        22.90 o                         
   1   4   9        255.78        253.54        15.88 o                         
   2   4   9        517.03        474.90        17.49 o                         
   3   4   9         79.26         74.22         5.38 o                         
   4   4   9         14.14         17.06         5.27 o                         
   5   4   9          0.99         -7.33        19.84 o                         
   6   4   9          1.81          9.01        10.57 o                         
  -5   5   9          0.39         -7.30         9.35 o                         
  -4   5   9          1.61          5.19        10.06 o                         
  -3   5   9          1.75          5.32         6.07 o                         
  -2   5   9         81.77         78.45         8.61 o                         
  -1   5   9        105.30        107.58         9.02 o                         
   0   5   9         29.65         50.15         6.42 o                         
   1   5   9        104.39        100.44        13.75 o                         
   2   5   9         85.24         97.85         8.84 o                         
   3   5   9          1.09          4.13         2.40 o                         
   4   5   9          1.21         -1.68         5.63 o                         
   5   5   9          0.33          0.08        14.20 o                         
  -5   6   9          2.48          6.87         9.18 o                         
  -4   6   9          6.36          7.78        10.05 o                         
  -3   6   9          8.87         16.43         7.33 o                         
  -2   6   9         39.52         40.62         5.84 o                         
  -1   6   9         93.34         93.41         9.31 o                         
   0   6   9        184.53        195.14        10.22 o                         
   1   6   9        102.26        102.42        12.61 o                         
   2   6   9         47.24         50.89         7.58 o                         
   3   6   9          7.74          6.57         2.59 o                         
   4   6   9          6.22         -4.34         7.67 o                         
   5   6   9          2.41         12.74        18.46 o                         
  -4   7   9         11.70         17.43         9.81 o                         
  -3   7   9         11.05          8.81         9.57 o                         
  -2   7   9         25.71         29.86         5.85 o                         
  -1   7   9        130.64        133.72        13.72 o                         
   0   7   9         25.99         28.80        12.18 o                         
   1   7   9        112.53        134.73        14.73 o                         
   2   7   9         25.29         19.35         5.72 o                         
   3   7   9          8.77          8.57        19.76 o                         
   4   7   9         11.54         36.62        22.70 o                         
  -3   8   9          2.77        -10.50        10.50 o                         
  -2   8   9         17.72         21.39         9.17 o                         
  -1   8   9         20.34         13.81        10.56 o                         
   0   8   9        132.06        170.76        21.95 o                         
   1   8   9         18.34         17.42         7.79 o                         
   2   8   9         22.39         14.14         9.38 o                         
   3   8   9          3.47         -1.15        17.46 o                         
  -1   9   9          6.31          3.08        10.39 o                         
   0   9   9          6.89         27.22        11.19 o                         
   1   9   9          6.55          9.40         7.39 o                         
   0   0  10         18.49         40.34        10.70 o                         
   1   0  10       7675.83       7553.75        71.43 o                         
   2   0  10        145.26        169.24         6.95 o                         
   3   0  10        308.41        327.68        13.17 o                         
   4   0  10         16.54         25.80         6.30 o                         
   5   0  10         12.73         12.92         7.75 o                         
   6   0  10          0.21          5.84         6.45 o                         
  -6   1  10          2.18          0.57         6.88 o                         
  -5   1  10         14.92         23.68        13.60 o                         
  -4   1  10         14.21          7.75         4.76 o                         
  -3   1  10         32.51         44.58         7.78 o                         
  -2   1  10       2444.63       2450.61        28.43 o                         
  -1   1  10        442.06        426.04        11.98 o                         
   0   1  10       4518.81       4371.78        84.54 o                         
   1   1  10        496.14        489.77        18.51 o                         
   2   1  10       2441.74       2375.02        32.08 o                         
   3   1  10         24.25         32.43         5.77 o                         
   4   1  10         15.87         16.20         4.32 o                         
   5   1  10         14.66         13.39         6.57 o                         
   6   1  10          2.11          4.34        12.50 o                         
  -6   2  10          2.59          0.74         6.72 o                         
  -5   2  10          5.12          7.17         6.82 o                         
  -4   2  10         28.42         31.83         6.75 o                         
  -3   2  10        122.82        115.49         8.68 o                         
  -2   2  10        456.68        435.12        13.50 o                         
  -1   2  10        236.23        229.87         7.95 o                         
   0   2  10         48.28         55.60         5.68 o                         
   1   2  10        260.15        249.90        13.33 o                         
   2   2  10        425.54        408.88        14.42 o                         
   3   2  10        104.39        101.24         6.01 o                         
   4   2  10         27.74         25.66         4.12 o                         
   5   2  10          5.73          9.51        14.05 o                         
   6   2  10          2.64         25.59        18.79 o                         
  -6   3  10          0.61         25.61        11.13 o                         
  -5   3  10          1.89         14.80         8.78 o                         
  -4   3  10         70.47         63.09         7.30 o                         
  -3   3  10        130.48        134.00        15.93 o                         
  -2   3  10        123.20        121.99         8.39 o                         
  -1   3  10        220.16        246.14        10.32 o                         
   0   3  10        850.33        814.29        18.54 o                         
   1   3  10        219.52        238.57        12.36 o                         
   2   3  10        105.90         98.82         6.57 o                         
   3   3  10        140.47        142.14         7.30 o                         
   4   3  10         73.95         69.89        13.15 o                         
   5   3  10          1.98         21.12        11.31 o                         
   6   3  10          0.62         16.75        12.91 o                         
  -6   4  10          3.43          5.51         8.17 o                         
  -5   4  10          0.72          2.10        14.24 o                         
  -4   4  10          3.43          6.69         7.64 o                         
  -3   4  10         84.70         83.54         8.87 o                         
  -2   4  10         19.81         28.51         5.75 o                         
  -1   4  10        597.14        585.12        14.60 o                         
   0   4  10        107.06        106.53         6.91 o                         
   1   4  10        694.15        663.57        18.40 o                         
   2   4  10         22.85         26.95         2.84 o                         
   3   4  10         88.72         87.21         4.93 o                         
   4   4  10          3.27          6.01         2.18 o                         
   5   4  10          0.92        -10.34        15.47 o                         
   6   4  10          3.45          8.27        17.20 o                         
  -5   5  10          1.57         10.71        12.85 o                         
  -4   5  10          3.70         12.79         8.97 o                         
  -3   5  10         63.29         52.41         7.27 o                         
  -2   5  10        486.95        483.62        20.00 o                         
  -1   5  10          5.51          5.91         3.49 o                         
   0   5  10       1809.84       1909.84        33.21 o                         
   1   5  10          4.14          6.87         9.44 o                         
   2   5  10        467.27        473.10        21.26 o                         
   3   5  10         59.40         60.37         4.76 o                         
   4   5  10          2.60         14.59         6.61 o                         
   5   5  10          1.69          0.56        14.43 o                         
  -5   6  10          1.30         -2.40         9.92 o                         
  -4   6  10          6.60         24.19         9.67 o                         
  -3   6  10         71.81         63.88        11.23 o                         
  -2   6  10         21.87         17.27         6.28 o                         
  -1   6  10        283.55        291.39        16.81 o                         
   0   6  10        226.23        197.62        12.78 o                         
   1   6  10        300.96        292.68        19.54 o                         
   2   6  10         28.27         27.51         6.48 o                         
   3   6  10         68.48         55.27         9.19 o                         
   4   6  10          6.37         16.18         8.88 o                         
   5   6  10          1.61        -17.32        17.32 o                         
  -4   7  10          5.00         10.96        12.44 o                         
  -3   7  10          1.68          4.60         8.68 o                         
  -2   7  10         12.98          3.03         6.05 o                         
  -1   7  10         25.33         35.13         9.73 o                         
   0   7  10         25.29         14.34         7.34 o                         
   1   7  10         32.25         41.13        10.18 o                         
   2   7  10         11.91          3.22         5.14 o                         
   3   7  10          0.95         29.52        20.57 o                         
   4   7  10          4.25         13.51        16.40 o                         
  -3   8  10          0.33         -3.79         7.94 o                         
  -2   8  10          2.88          3.97         7.04 o                         
  -1   8  10          1.96          2.56         7.39 o                         
   0   8  10         33.80         46.70        15.25 o                         
   1   8  10          3.39          4.51         5.99 o                         
   2   8  10          2.36          6.91         8.62 o                         
   3   8  10          0.42        -14.52        17.11 o                         
  -1   9  10          1.76          4.00        33.43 o                         
   0   9  10         42.77         47.37        14.96 o                         
   1   9  10          1.66        -10.70        10.70 o                         
   1   0  11         18.37         19.60         5.60 o                         
   2   0  11        398.74        393.68        11.83 o                         
   3   0  11          0.22          7.22         4.86 o                         
   4   0  11          1.04          1.63         3.49 o                         
   5   0  11          1.70          3.01         7.10 o                         
   6   0  11          2.90          5.00         5.83 o                         
  -6   1  11          6.87         -7.50         7.60 o                         
  -5   1  11          6.32          9.48         9.97 o                         
  -4   1  11         18.58         12.31         6.65 o                         
  -3   1  11        412.53        395.09        18.52 o                         
  -2   1  11        726.96        720.30        16.25 o                         
  -1   1  11       1931.91       1842.09        26.03 o                         
   0   1  11        212.78        198.55        11.90 o                         
   1   1  11       1875.22       1715.94        45.01 o                         
   2   1  11        768.23        718.50        18.45 o                         
   3   1  11        332.41        317.54        13.67 o                         
   4   1  11         21.00         13.67         4.25 o                         
   5   1  11          7.17         15.43         7.62 o                         
   6   1  11          6.76         13.84        10.21 o                         
  -6   2  11          2.90          9.97         6.66 o                         
  -5   2  11          4.12          1.23         7.75 o                         
  -4   2  11          3.36         12.43         5.19 o                         
  -3   2  11         91.52         67.71         7.00 o                         
  -2   2  11        332.52        331.58        12.85 o                         
  -1   2  11        462.96        477.77        11.29 o                         
   0   2  11       5673.64       5892.04       119.58 o                         
   1   2  11        474.29        451.09        18.12 o                         
   2   2  11        432.67        430.50        14.95 o                         
   3   2  11         89.21         82.71         6.17 o                         
   4   2  11          1.38          4.12         4.10 o                         
   5   2  11          4.17          3.56        10.61 o                         
   6   2  11          2.78         16.48        17.23 o                         
  -6   3  11          3.47          6.35         9.11 o                         
  -5   3  11         15.42         15.43         8.48 o                         
  -4   3  11         13.04         27.62        17.91 o                         
  -3   3  11        367.93        375.17        14.90 o                         
  -2   3  11         58.95         64.96         6.08 o                         
  -1   3  11       4266.02       4587.60        45.56 o                         
   0   3  11         57.99         57.17         5.07 o                         
   1   3  11       4366.22       4644.32       111.32 o                         
   2   3  11         54.55         50.69         4.99 o                         
   3   3  11        364.39        389.03        12.26 o                         
   4   3  11         12.95         27.92         6.42 o                         
   5   3  11         14.47         21.16        11.28 o                         
   6   3  11          3.51         17.16        12.95 o                         
  -5   4  11          1.22         -2.42         8.55 o                         
  -4   4  11         50.99         40.88        12.74 o                         
  -3   4  11          8.13          4.71         4.33 o                         
  -2   4  11        125.45        120.95         9.85 o                         
  -1   4  11         82.01         82.39         6.17 o                         
   0   4  11        685.04        631.22        17.79 o                         
   1   4  11         77.98         77.83         7.55 o                         
   2   4  11        128.11        108.80         5.87 o                         
   3   4  11         10.65          6.46         1.96 o                         
   4   4  11         60.02         45.76         5.00 o                         
   5   4  11          1.02         11.03         9.47 o                         
  -5   5  11          0.76         -3.43         7.41 o                         
  -4   5  11         10.24         11.53        16.34 o                         
  -3   5  11          6.62          4.13         4.16 o                         
  -2   5  11         44.81         65.99         9.41 o                         
  -1   5  11         20.22         18.89         5.11 o                         
   0   5  11         42.60         61.58         7.17 o                         
   1   5  11         23.54         14.17         4.42 o                         
   2   5  11         43.46         65.87        11.02 o                         
   3   5  11          6.77          6.04         2.84 o                         
   4   5  11         11.07         10.83        17.28 o                         
   5   5  11          0.82         -8.96         9.65 o                         
  -5   6  11          1.50          2.96        14.42 o                         
  -4   6  11          4.21         -2.92         7.50 o                         
  -3   6  11          8.28          5.64         5.68 o                         
  -2   6  11         31.87         34.95         6.99 o                         
  -1   6  11          5.50         14.82         6.08 o                         
   0   6  11        175.17        192.76        12.86 o                         
   1   6  11          5.27         13.83         8.18 o                         
   2   6  11         27.64         33.74         7.61 o                         
   3   6  11          7.49          9.53         4.75 o                         
   4   6  11          3.18         14.69         8.97 o                         
   5   6  11          1.51         39.66        21.09 o                         
  -4   7  11          4.64          2.49         9.52 o                         
  -3   7  11         16.73          8.63         7.98 o                         
  -2   7  11         23.77         22.69         6.48 o                         
  -1   7  11        209.38        204.88        17.31 o                         
   0   7  11         41.37         24.99         5.94 o                         
   1   7  11        196.87        219.65        21.87 o                         
   2   7  11         22.60         20.49         7.84 o                         
   3   7  11         22.62          3.34        13.28 o                         
   4   7  11          4.78          0.75        14.64 o                         
  -3   8  11          3.87          5.76        10.03 o                         
  -2   8  11         21.18         40.95        10.35 o                         
  -1   8  11          1.89         -5.46         6.15 o                         
   0   8  11         31.77         38.63        13.81 o                         
   1   8  11          1.73         -1.72        14.12 o                         
   2   8  11         22.53         18.42        21.51 o                         
   3   8  11          3.81          5.12        19.35 o                         
  -1   9  11         33.17         26.77        12.55 o                         
   0   9  11          1.41         24.86        12.51 o                         
   1   9  11         33.61         30.32        13.04 o                         
   0   0  12         81.63         80.37        15.14 o                         
   1   0  12       1745.65       1654.66        45.95 o                         
   2   0  12       1443.13       1312.57        21.91 o                         
   3   0  12        373.45        445.83        16.01 o                         
   4   0  12         17.92         11.54         5.09 o                         
   5   0  12         14.45         13.81        11.41 o                         
   6   0  12          1.14          0.62         7.06 o                         
  -6   1  12          5.93          7.24         7.31 o                         
  -5   1  12          0.10          4.43         8.47 o                         
  -4   1  12         34.01         39.35         7.36 o                         
  -3   1  12        283.29        319.53        14.37 o                         
  -2   1  12       1529.21       1502.45        23.59 o                         
  -1   1  12        111.35        108.57         7.06 o                         
   0   1  12       3594.34       3326.80        46.65 o                         
   1   1  12        128.55        131.74        11.86 o                         
   2   1  12       1498.04       1458.23        32.08 o                         
   3   1  12        262.80        298.95        13.77 o                         
   4   1  12         31.05         33.78         5.96 o                         
   5   1  12          0.05         -3.94         6.42 o                         
   6   1  12          6.03         -0.51         7.39 o                         
  -6   2  12          1.32         -3.05         8.30 o                         
  -5   2  12          6.92         -1.19         8.53 o                         
  -4   2  12          7.95         18.54         6.05 o                         
  -3   2  12         12.40         20.11         4.75 o                         
  -2   2  12          0.49          2.96         3.37 o                         
  -1   2  12        370.73        376.68        11.21 o                         
   0   2  12        223.33        220.41        11.25 o                         
   1   2  12        320.25        281.76        15.94 o                         
   2   2  12          3.29          5.24         4.21 o                         
   3   2  12         15.01         16.97         3.89 o                         
   4   2  12          9.22          9.46         5.64 o                         
   5   2  12          7.29          1.18         5.84 o                         
   6   2  12          1.25          0.31        13.22 o                         
  -6   3  12          0.46          3.97         8.34 o                         
  -5   3  12          9.46         -4.17         7.32 o                         
  -4   3  12         80.11         76.64         9.72 o                         
  -3   3  12         38.88         43.11         6.12 o                         
  -2   3  12        218.71        227.31        11.14 o                         
  -1   3  12         87.03        106.52         6.84 o                         
   0   3  12          4.95          2.71         2.17 o                         
   1   3  12         96.66        120.40        12.73 o                         
   2   3  12        226.23        220.46        10.76 o                         
   3   3  12         36.81         45.32         5.09 o                         
   4   3  12         85.09         62.71        18.37 o                         
   5   3  12          9.80          6.06        10.64 o                         
   6   3  12          0.45         16.53        13.81 o                         
  -5   4  12          3.94         11.02         8.61 o                         
  -4   4  12          9.98          9.13         9.46 o                         
  -3   4  12          7.85         14.78         5.34 o                         
  -2   4  12         29.33         31.05         5.95 o                         
  -1   4  12        489.04        480.47        14.59 o                         
   0   4  12          7.52         11.55         3.84 o                         
   1   4  12        508.91        495.67        21.60 o                         
   2   4  12         32.14         28.80         4.11 o                         
   3   4  12         10.41         15.01         2.92 o                         
   4   4  12          9.54          9.11         3.85 o                         
   5   4  12          3.41          1.66         9.42 o                         
  -5   5  12          4.85        -11.74        13.03 o                         
  -4   5  12          2.49          9.68         9.60 o                         
  -3   5  12          2.89          3.36         4.91 o                         
  -2   5  12        641.59        621.20        23.59 o                         
  -1   5  12         25.43         34.69         4.81 o                         
   0   5  12        609.29        612.62        20.32 o                         
   1   5  12         20.68         28.76         5.13 o                         
   2   5  12        620.39        622.74        25.39 o                         
   3   5  12          1.93         -1.49         1.49 o                         
   4   5  12          2.29          1.88         7.80 o                         
   5   5  12          4.82         20.68        12.99 o                         
  -4   6  12          4.52         -3.10        11.28 o                         
  -3   6  12          9.20         14.66         6.91 o                         
  -2   6  12         36.89         30.17         9.78 o                         
  -1   6  12        247.64        238.38        16.28 o                         
   0   6  12         55.89         76.66         6.99 o                         
   1   6  12        245.15        215.63        26.87 o                         
   2   6  12         42.31         36.70         9.15 o                         
   3   6  12          8.61          2.11         3.57 o                         
   4   6  12          4.93          7.65         6.67 o                         
  -4   7  12          1.22         -2.45         8.05 o                         
  -3   7  12          1.30          3.15         8.94 o                         
  -2   7  12         46.25         49.67         8.43 o                         
  -1   7  12         24.27         28.12         6.42 o                         
   0   7  12         31.14         31.21         4.81 o                         
   1   7  12         22.49         27.65        15.58 o                         
   2   7  12         44.34         51.14         9.80 o                         
   3   7  12          1.30        -12.61        16.07 o                         
   4   7  12          0.89          0.03        14.09 o                         
  -3   8  12          0.25          1.04         8.22 o                         
  -2   8  12          2.10          7.20         9.86 o                         
  -1   8  12          2.82          5.98         8.71 o                         
   0   8  12          4.09         12.72        11.06 o                         
   1   8  12          3.30          0.53        17.00 o                         
   2   8  12          1.91         -7.22         9.89 o                         
   3   8  12          0.29         24.90        22.82 o                         
  -1   9  12         12.05         29.81        14.55 o                         
   0   9  12          8.60         16.60        12.90 o                         
   1   9  12         13.07         46.84        13.89 o                         
   1   0  13        343.09        340.82        18.59 o                         
   2   0  13         22.15         25.44         3.54 o                         
   3   0  13         11.06         17.71         4.50 o                         
   4   0  13          4.38          4.17         7.65 o                         
   5   0  13          0.08         -6.78        13.14 o                         
   6   0  13          4.99          8.24         6.26 o                         
  -6   1  13          0.40         -0.01         8.09 o                         
  -5   1  13          0.63         -3.69         7.60 o                         
  -4   1  13         21.24         29.02         8.10 o                         
  -3   1  13         61.30         66.41         7.23 o                         
  -2   1  13        132.01        148.72         8.41 o                         
  -1   1  13       2097.01       1996.53        32.30 o                         
   0   1  13        210.19        250.98        18.56 o                         
   1   1  13       1877.38       1697.25        45.33 o                         
   2   1  13        158.52        171.53        10.26 o                         
   3   1  13         75.43         97.97         8.62 o                         
   4   1  13         20.29         12.89         4.35 o                         
   5   1  13          0.81         -6.61         6.61 o                         
   6   1  13          0.41         17.65         8.89 o                         
  -6   2  13          1.97        -10.20        10.20 o                         
  -5   2  13          0.51          7.87        11.08 o                         
  -4   2  13         47.34         42.64         8.92 o                         
  -3   2  13         22.77         13.94         4.16 o                         
  -2   2  13        624.44        656.55        17.41 o                         
  -1   2  13        349.75        360.57        11.27 o                         
   0   2  13       3430.43       3454.17        51.01 o                         
   1   2  13        302.21        279.60        16.12 o                         
   2   2  13        654.68        692.65        20.67 o                         
   3   2  13         16.46         11.56         3.53 o                         
   4   2  13         33.65         31.05         4.67 o                         
   5   2  13          0.41          8.07         7.96 o                         
   6   2  13          2.03         27.29        18.75 o                         
  -6   3  13          1.66         -4.36         8.23 o                         
  -5   3  13          9.15         -8.38         9.67 o                         
  -4   3  13         38.23         37.87         8.13 o                         
  -3   3  13        198.03        184.32        18.62 o                         
  -2   3  13          7.98          4.90         2.94 o                         
  -1   3  13       2322.51       2361.67        30.61 o                         
   0   3  13        921.53        957.76        21.84 o                         
   1   3  13       2238.60       2180.64        49.20 o                         
   2   3  13         15.03          9.76         3.21 o                         
   3   3  13        211.30        211.31        10.77 o                         
   4   3  13         41.22         38.46         7.01 o                         
   5   3  13          9.80          1.83         4.45 o                         
   6   3  13          1.62         -4.66        11.22 o                         
  -5   4  13          0.16          1.44         9.88 o                         
  -4   4  13         22.36         12.65        10.56 o                         
  -3   4  13         28.86         36.36         5.43 o                         
  -2   4  13        249.86        240.46        12.51 o                         
  -1   4  13         17.47         29.41         4.81 o                         
   0   4  13        841.75        809.70        21.85 o                         
   1   4  13         14.35         18.35         5.80 o                         
   2   4  13        278.24        263.20        11.49 o                         
   3   4  13         27.76         34.01         4.21 o                         
   4   4  13         21.55          4.14         6.82 o                         
   5   4  13          0.20         -8.87        10.04 o                         
  -5   5  13          1.74        -13.18        13.18 o                         
  -4   5  13          7.44         10.43         8.79 o                         
  -3   5  13         24.89         18.26         8.26 o                         
  -2   5  13         11.40         11.33         6.58 o                         
  -1   5  13         11.73          8.43         4.33 o                         
   0   5  13         73.72         76.44         7.74 o                         
   1   5  13          9.82          5.45         4.36 o                         
   2   5  13          7.83         11.59         7.87 o                         
   3   5  13         26.49         25.72         3.07 o                         
   4   5  13          6.28          1.17         8.99 o                         
   5   5  13          1.68         -6.91         8.74 o                         
  -4   6  13          1.32          2.07         6.25 o                         
  -3   6  13          8.28         10.92         7.44 o                         
  -2   6  13          6.71          5.08         6.85 o                         
  -1   6  13         22.14         20.92         7.01 o                         
   0   6  13        100.24        107.98        10.48 o                         
   1   6  13         31.14         37.72        14.33 o                         
   2   6  13          9.43         13.72        11.02 o                         
   3   6  13          6.92          2.75         4.61 o                         
   4   6  13          1.48         -4.28         6.76 o                         
  -4   7  13          1.42        -20.18        20.18 o                         
  -3   7  13         22.67         21.05         9.29 o                         
  -2   7  13          6.11         -2.16         7.10 o                         
  -1   7  13        149.50        160.55        12.74 o                         
   0   7  13         46.40         48.03         7.46 o                         
   1   7  13        163.26        173.47        19.38 o                         
   2   7  13          5.19          6.19         6.09 o                         
   3   7  13         19.37         32.64        22.07 o                         
  -3   8  13          1.91         -0.92         7.48 o                         
  -2   8  13         22.52         26.11         9.25 o                         
  -1   8  13          1.35          2.86         5.60 o                         
   0   8  13        127.51         89.06        16.18 o                         
   1   8  13          0.50         -6.26        11.43 o                         
   2   8  13         20.21         31.94        10.34 o                         
  -1   9  13          2.24          5.72         9.53 o                         
   0   9  13          4.07         25.72        21.09 o                         
   1   9  13          4.68         15.92        10.67 o                         
   0   0  14        748.08        699.66        45.57 o                         
   1   0  14       2188.86       2158.57        59.16 o                         
   2   0  14        714.02        609.62        19.00 o                         
   3   0  14          7.78          4.67         3.64 o                         
   4   0  14          1.59          3.12         6.85 o                         
   5   0  14         21.11          3.53        13.95 o                         
   6   0  14          0.77         -0.86        13.24 o                         
  -6   1  14          1.27         -8.06         9.96 o                         
  -5   1  14          9.23         17.36        10.80 o                         
  -4   1  14         24.18         10.59         8.47 o                         
  -3   1  14        175.55        170.00        11.06 o                         
  -2   1  14       1190.72       1322.25        23.67 o                         
  -1   1  14       1057.87       1096.14        22.95 o                         
   0   1  14       2477.25       2260.89        46.38 o                         
   1   1  14       1079.01       1082.10        33.09 o                         
   2   1  14       1224.43       1240.22        40.25 o                         
   3   1  14        176.60        179.90        11.37 o                         
   4   1  14         27.46         35.61         5.88 o                         
   5   1  14          9.04          9.27         8.04 o                         
   6   1  14          1.29          8.57         8.90 o                         
  -6   2  14          0.37         -1.36         7.26 o                         
  -5   2  14         21.97          9.86        34.35 o                         
  -4   2  14         24.57         28.41         6.57 o                         
  -3   2  14         22.69         24.34         4.67 o                         
  -2   2  14        151.99        156.78        10.06 o                         
  -1   2  14        258.60        270.61        10.88 o                         
   0   2  14        175.13        183.24        10.67 o                         
   1   2  14        200.11        194.79        13.84 o                         
   2   2  14        138.08        141.32        12.19 o                         
   3   2  14         13.80         17.18         5.65 o                         
   4   2  14         21.59         22.64         4.39 o                         
   5   2  14         21.64         10.62         8.57 o                         
   6   2  14          0.39        -15.55        15.55 o                         
  -6   3  14          0.08          3.17         8.49 o                         
  -5   3  14          5.80         21.96        12.84 o                         
  -4   3  14         51.43         53.00        13.67 o                         
  -3   3  14         57.53         76.89         8.80 o                         
  -2   3  14         16.79         16.42         3.78 o                         
  -1   3  14        201.21        205.25        10.20 o                         
   0   3  14        116.38        122.60         9.89 o                         
   1   3  14        210.43        221.72        16.78 o                         
   2   3  14         25.69         27.44         4.46 o                         
   3   3  14         62.54         87.65         8.14 o                         
   4   3  14         50.92         47.61         5.35 o                         
   5   3  14          5.62          8.13        15.32 o                         
   6   3  14          0.09          6.52        18.12 o                         
  -5   4  14          3.10          7.17         9.61 o                         
  -4   4  14          1.04         -0.68        10.11 o                         
  -3   4  14          1.08          1.08         4.16 o                         
  -2   4  14         81.30         83.57         8.33 o                         
  -1   4  14        615.34        615.18        17.59 o                         
   0   4  14         40.50         53.46         7.02 o                         
   1   4  14        623.55        606.38        29.42 o                         
   2   4  14         74.59         73.79         7.65 o                         
   3   4  14          3.57          5.05         3.02 o                         
   4   4  14          1.42         -3.03         3.03 o                         
   5   4  14          3.59         -2.76        14.33 o                         
  -5   5  14          7.09          4.90         9.02 o                         
  -4   5  14         27.58         19.23        10.34 o                         
  -3   5  14         32.78         29.03         9.06 o                         
  -2   5  14        155.23        161.02        12.91 o                         
  -1   5  14        221.52        218.34        12.44 o                         
   0   5  14        674.60        706.05        20.45 o                         
   1   5  14        218.85        223.89        12.55 o                         
   2   5  14        151.10        133.80         8.34 o                         
   3   5  14         34.35         31.76         4.64 o                         
   4   5  14         25.70         19.08        12.79 o                         
   5   5  14          6.93          0.83        12.09 o                         
  -4   6  14          2.07          6.44        11.94 o                         
  -3   6  14         16.83          7.37         7.74 o                         
  -2   6  14         27.48         23.83         8.48 o                         
  -1   6  14        170.66        163.38        14.03 o                         
   0   6  14         35.99         42.18         5.60 o                         
   1   6  14        162.29        100.67        36.81 o                         
   2   6  14         20.89         13.61        10.87 o                         
   3   6  14         15.02         23.06         5.45 o                         
   4   6  14          2.28         -5.48         9.98 o                         
  -4   7  14          0.21          4.71         9.32 o                         
  -3   7  14         19.54         25.78        10.23 o                         
  -2   7  14         12.19         10.89         7.66 o                         
  -1   7  14          6.35          9.60         7.07 o                         
   0   7  14         21.68         14.00         4.24 o                         
   1   7  14          7.77         11.16         9.51 o                         
   2   7  14         12.35         -4.77        12.18 o                         
  -3   8  14          0.27          3.44         7.74 o                         
  -2   8  14         20.26         14.26         7.42 o                         
  -1   8  14          1.31          1.45         9.60 o                         
   0   8  14         13.86         46.90        14.41 o                         
   1   8  14          2.00          2.21         6.91 o                         
   2   8  14         19.89         23.12        12.20 o                         
   0   9  14          6.67          2.01         9.91 o                         
   1   0  15        124.85        137.91        13.86 o                         
   2   0  15         29.72         37.77         5.49 o                         
   3   0  15          7.78          5.76         3.97 o                         
   4   0  15          6.61         15.14         6.14 o                         
   5   0  15          0.11         -1.27         9.97 o                         
   6   0  15          0.00          5.80         8.34 o                         
  -6   1  15          0.18         -8.15        12.19 o                         
  -5   1  15          0.27         18.55        16.55 o                         
  -4   1  15         15.33          6.95         8.67 o                         
  -3   1  15        224.73        253.28        15.80 o                         
  -2   1  15        387.57        385.81        14.66 o                         
  -1   1  15       2242.24       2296.86        34.09 o                         
   0   1  15        250.57        253.07        23.34 o                         
   1   1  15       2492.32       2505.01        51.11 o                         
   2   1  15        328.43        319.18        23.03 o                         
   3   1  15        209.93        234.38        13.71 o                         
   4   1  15         18.38         19.34         5.41 o                         
   5   1  15          0.39          2.04         6.12 o                         
   6   1  15          0.16          1.65        19.03 o                         
  -6   2  15          1.59         21.07        10.42 o                         
  -5   2  15          2.51         -1.76        10.18 o                         
  -4   2  15         11.40          6.95         5.92 o                         
  -3   2  15         74.19         60.24         7.01 o                         
  -2   2  15        740.77        746.98        24.49 o                         
  -1   2  15        442.95        446.56        15.37 o                         
   0   2  15       1674.25       1498.12        48.29 o                         
   1   2  15        542.90        507.87        23.20 o                         
   2   2  15        620.00        569.18        23.78 o                         
   3   2  15         64.88         53.69         7.75 o                         
   4   2  15         17.75         20.03         4.60 o                         
   5   2  15          2.19         17.38         8.41 o                         
   6   2  15          1.51        -15.01        15.01 o                         
  -6   3  15          0.59         14.43         9.88 o                         
  -5   3  15          4.60          4.86         9.10 o                         
  -4   3  15         42.45         30.98        11.24 o                         
  -3   3  15        336.38        344.55        17.77 o                         
  -2   3  15        247.73        233.72        11.27 o                         
  -1   3  15       1900.78       1887.69        29.16 o                         
   0   3  15       1879.34       1960.10        40.30 o                         
   1   3  15       1917.65       1776.62        43.05 o                         
   2   3  15        239.68        217.35        14.90 o                         
   3   3  15        333.90        323.64        15.30 o                         
   4   3  15         43.60         29.44         5.99 o                         
   5   3  15          3.72         -0.63        12.82 o                         
   6   3  15          0.61        -16.70        16.70 o                         
  -5   4  15          0.80         -5.04        12.02 o                         
  -4   4  15          3.84         16.24        12.02 o                         
  -3   4  15          5.68          1.11         3.75 o                         
  -2   4  15         66.07         58.27         6.78 o                         
  -1   4  15         78.42         89.02         8.54 o                         
   0   4  15        491.25        480.47        17.27 o                         
   1   4  15        102.10        109.16        12.06 o                         
   2   4  15         70.60         68.87         7.65 o                         
   3   4  15          7.67          7.70         4.06 o                         
   4   4  15          5.71          1.91         5.06 o                         
   5   4  15          0.96          0.74        14.68 o                         
  -5   5  15          0.18          3.38        10.27 o                         
  -4   5  15          6.10          0.33        17.45 o                         
  -3   5  15         12.24         19.72        10.36 o                         
  -2   5  15         29.66         35.20         8.90 o                         
  -1   5  15         20.96         14.91         4.58 o                         
   0   5  15         67.55         63.77         7.81 o                         
   1   5  15         19.01         18.22         4.61 o                         
   2   5  15         23.94         21.55         4.20 o                         
   3   5  15         12.59          4.73         4.45 o                         
   4   5  15          6.45          9.37         9.87 o                         
   5   5  15          0.16          0.53        12.03 o                         
  -4   6  15          0.04          3.85         6.37 o                         
  -3   6  15          4.25          0.81         6.54 o                         
  -2   6  15         22.76         10.70         8.85 o                         
  -1   6  15         25.44         34.67         4.98 o                         
   0   6  15         90.37         91.32         8.55 o                         
   1   6  15         24.90         27.05         6.80 o                         
   2   6  15         24.95         35.33        10.45 o                         
   3   6  15          2.63         -4.93         4.93 o                         
   4   6  15          0.10          3.95        10.35 o                         
  -4   7  15          1.29         -0.26        10.38 o                         
  -3   7  15         24.65          9.03        13.26 o                         
  -2   7  15         22.51         30.49         8.03 o                         
  -1   7  15        133.25        118.66        12.23 o                         
   0   7  15         34.20         30.17         8.07 o                         
   1   7  15        130.32        114.36        24.02 o                         
   2   7  15         25.25         21.83         8.81 o                         
  -2   8  15          2.48         -2.38         7.60 o                         
  -1   8  15          9.26         -3.12        12.06 o                         
   0   8  15         59.65         49.57        13.97 o                         
   1   8  15          6.81         16.68        10.30 o                         
   2   8  15          5.99         23.94        15.06 o                         
   0   0  16      11104.95      11342.50       192.72 o                         
   1   0  16       1282.26       1249.11        55.61 o                         
   2   0  16        129.24        107.26        11.18 o                         
   3   0  16         77.90         92.50        12.05 o                         
   4   0  16         27.07         24.09         7.69 o                         
   5   0  16          5.60          7.44         9.47 o                         
   6   0  16          1.08         -3.71        11.68 o                         
  -6   1  16          0.53          7.23         9.61 o                         
  -5   1  16          2.83        -12.37        14.49 o                         
  -4   1  16         42.31         42.57        17.64 o                         
  -3   1  16        196.92        207.23        22.38 o                         
  -2   1  16        315.98        323.33        14.79 o                         
  -1   1  16        357.23        335.67        15.33 o                         
   0   1  16       2373.68       2291.80        49.62 o                         
   1   1  16        427.77        427.65        23.26 o                         
   2   1  16        331.54        333.62        23.48 o                         
   3   1  16        194.07        189.59        16.23 o                         
   4   1  16         42.45         57.25         7.95 o                         
   5   1  16          3.39          9.44         8.69 o                         
   6   1  16          0.57          4.54         8.84 o                         
  -6   2  16          0.62          2.23        10.43 o                         
  -5   2  16          5.12          2.49        11.93 o                         
  -4   2  16          0.13         10.99        10.50 o                         
  -3   2  16         13.34         13.66         5.08 o                         
  -2   2  16        189.67        195.25        11.26 o                         
  -1   2  16        536.01        558.76        17.74 o                         
   0   2  16        258.78        313.76        18.58 o                         
   1   2  16        602.10        581.41        30.26 o                         
   2   2  16        165.34        163.73        13.86 o                         
   3   2  16         10.94          0.61         4.14 o                         
   4   2  16          0.03          8.58         3.95 o                         
   5   2  16          4.80          5.29         7.05 o                         
   6   2  16          0.58         33.25        20.05 o                         
  -5   3  16          0.99         10.43        14.96 o                         
  -4   3  16          6.15          1.14        11.41 o                         
  -3   3  16        101.20         91.34         8.57 o                         
  -2   3  16         85.10         88.27         7.78 o                         
  -1   3  16        287.72        290.25        13.25 o                         
   0   3  16        130.85        155.40        14.89 o                         
   1   3  16        249.41        244.52        18.49 o                         
   2   3  16         94.13         87.00         9.61 o                         
   3   3  16        109.61        104.84        11.41 o                         
   4   3  16          5.48         -1.14         4.06 o                         
   5   3  16          0.94         -0.37         5.63 o                         
  -5   4  16         11.65        -26.11        33.28 o                         
  -4   4  16          4.73         21.92        14.48 o                         
  -3   4  16         21.37         17.89         4.72 o                         
  -2   4  16        112.80        119.02        10.12 o                         
  -1   4  16        253.91        232.31        13.27 o                         
   0   4  16        200.44        226.74        15.18 o                         
   1   4  16        260.92        231.70        17.13 o                         
   2   4  16        132.80        131.38        10.90 o                         
   3   4  16         19.49         17.41         4.24 o                         
   4   4  16          3.41          1.15         3.59 o                         
   5   4  16         11.60          1.33         9.75 o                         
  -5   5  16          2.32          7.91        10.29 o                         
  -4   5  16         13.12         26.26        12.32 o                         
  -3   5  16         17.53         26.30        10.06 o                         
  -2   5  16        109.57        113.34        13.69 o                         
  -1   5  16        242.06        258.28        13.48 o                         
   0   5  16        571.06        567.68        19.62 o                         
   1   5  16        243.93        237.86        13.08 o                         
   2   5  16        102.91        106.04         8.75 o                         
   3   5  16         15.16          2.55         9.40 o                         
   4   5  16         14.42         -4.67        10.17 o                         
   5   5  16          2.65         11.64        13.78 o                         
  -4   6  16          9.93          9.69         7.22 o                         
  -3   6  16          9.74          5.54         7.82 o                         
  -2   6  16         41.94         50.84        10.63 o                         
  -1   6  16         80.72         78.67         8.21 o                         
   0   6  16        118.75        125.43        10.34 o                         
   1   6  16         95.45         88.31         8.48 o                         
   2   6  16         38.58         29.59         8.97 o                         
   3   6  16          4.89         -0.56         7.46 o                         
   4   6  16          9.88          3.98         7.77 o                         
  -3   7  16          7.41         11.60         6.01 o                         
  -2   7  16          2.89          0.95         6.34 o                         
  -1   7  16          0.05          8.97         5.74 o                         
   0   7  16         31.47         22.93         7.34 o                         
   1   7  16          0.25         14.71        11.41 o                         
   2   7  16          4.98          8.80         7.26 o                         
  -2   8  16          0.46          4.53         8.09 o                         
  -1   8  16          1.70         -4.49         9.28 o                         
   0   8  16          6.47          1.28         8.38 o                         
   1   8  16          1.43         10.06         7.76 o                         
   2   8  16          1.00         17.52        14.02 o                         
   1   0  17          9.26         18.85        13.22 o                         
   2   0  17         20.80         21.28         6.39 o                         
   3   0  17          9.72          9.90         5.87 o                         
   4   0  17          0.41         12.44         9.02 o                         
   5   0  17          1.33          0.13         9.20 o                         
   6   0  17          0.03         -4.62        16.70 o                         
  -6   1  17          0.27         -1.22         8.72 o                         
  -5   1  17          0.31        -11.69        11.69 o                         
  -4   1  17         14.87          6.77         8.27 o                         
  -3   1  17         98.92        115.23        13.90 o                         
  -2   1  17        364.20        360.79        21.10 o                         
  -1   1  17        598.05        622.16        23.34 o                         
   0   1  17        396.42        427.05        24.19 o                         
   1   1  17        626.27        643.40        29.72 o                         
   2   1  17        340.98        311.40        24.06 o                         
   3   1  17         98.31        119.16        12.96 o                         
   4   1  17         12.53          6.84         5.41 o                         
   5   1  17          0.20         20.35        10.76 o                         
   6   1  17          0.30         -2.59        10.28 o                         
  -6   2  17          0.68        -14.11        14.11 o                         
  -5   2  17          0.99         -1.78        10.62 o                         
  -4   2  17         17.39          3.89         9.17 o                         
  -3   2  17         17.82          4.38         7.84 o                         
  -2   2  17        573.09        615.69        21.19 o                         
  -1   2  17        877.14        902.49        25.31 o                         
   0   2  17       4457.55       4503.72        91.23 o                         
   1   2  17        813.47        726.40        35.01 o                         
   2   2  17        577.07        595.86        37.52 o                         
   3   2  17         15.31          7.70         7.31 o                         
   4   2  17         17.60         17.07         4.34 o                         
   5   2  17          1.07         -9.04        19.88 o                         
   6   2  17          0.63          0.03        17.58 o                         
  -5   3  17          8.81         26.02        13.64 o                         
  -4   3  17         32.96         37.32        14.09 o                         
  -3   3  17         32.53         39.97         7.82 o                         
  -2   3  17        614.94        599.35        20.85 o                         
  -1   3  17        419.60        394.08        19.70 o                         
   0   3  17       1275.57       1245.33        33.90 o                         
   1   3  17        415.38        361.73        20.86 o                         
   2   3  17        650.44        619.09        23.61 o                         
   3   3  17         22.89         21.26         6.40 o                         
   4   3  17         30.34         27.35         6.67 o                         
   5   3  17          9.77          9.97         8.86 o                         
  -5   4  17          0.94         -5.85        11.13 o                         
  -4   4  17         20.46         46.32        22.30 o                         
  -3   4  17         35.26         24.35         8.41 o                         
  -2   4  17        146.51        167.07        12.24 o                         
  -1   4  17        194.56        185.24        11.95 o                         
   0   4  17        608.88        574.54        23.97 o                         
   1   4  17        159.04        155.21        14.58 o                         
   2   4  17        154.94        156.84        17.03 o                         
   3   4  17         46.89         43.46         6.60 o                         
   4   4  17         17.73         22.87         6.03 o                         
   5   4  17          1.09         -6.26        10.56 o                         
  -5   5  17          2.24         12.10        10.93 o                         
  -4   5  17          2.41         -2.25        13.51 o                         
  -3   5  17          0.75         14.95         8.75 o                         
  -2   5  17          1.37         -4.16         6.83 o                         
  -1   5  17          5.31          8.20         4.15 o                         
   0   5  17         10.15         21.50         5.40 o                         
   1   5  17          2.72          8.57         9.91 o                         
   2   5  17          0.45          1.08         4.08 o                         
   3   5  17          0.47          1.51         4.50 o                         
   4   5  17          2.03         32.98        18.84 o                         
   5   5  17          2.36         -0.06        11.57 o                         
  -4   6  17          0.59          7.32         8.71 o                         
  -3   6  17          1.70          2.38        15.24 o                         
  -2   6  17         25.82         32.37         8.19 o                         
  -1   6  17         61.58         69.11         7.65 o                         
   0   6  17         41.63         44.47        11.03 o                         
   1   6  17         55.18         61.63         7.32 o                         
   2   6  17         24.66         14.14         7.89 o                         
   3   6  17          3.13          6.37         7.51 o                         
   4   6  17          0.74         -9.20         9.20 o                         
  -3   7  17          0.59          4.89         7.33 o                         
  -2   7  17         62.07         44.20         9.71 o                         
  -1   7  17         61.45         43.47        12.42 o                         
   0   7  17         33.48         38.23         5.81 o                         
   1   7  17         66.45         53.36        17.75 o                         
   2   7  17         60.63         44.73        16.76 o                         
  -2   8  17         29.86         37.41        10.58 o                         
  -1   8  17         12.23         21.09        15.24 o                         
   0   8  17         31.67         20.47        12.33 o                         
   1   8  17         11.83          3.49         9.33 o                         
   2   8  17         26.73         31.53        12.83 o                         
   0   0  18         30.93         32.12        13.63 o                         
   1   0  18        443.09        372.33        26.26 o                         
   2   0  18        135.58        128.34        12.94 o                         
   3   0  18         72.41        101.91        12.86 o                         
   4   0  18         18.41         -0.54         6.68 o                         
   5   0  18          0.51         -1.53        18.74 o                         
   6   0  18          1.13          7.44        10.11 o                         
  -6   1  18          0.12          0.04         9.15 o                         
  -5   1  18          0.57         -6.59        12.01 o                         
  -4   1  18         50.34         58.39        11.06 o                         
  -3   1  18         77.32         77.60        11.34 o                         
  -2   1  18         95.03        116.74        14.14 o                         
  -1   1  18       2289.38       2190.53        51.77 o                         
   0   1  18       1201.79       1124.78        40.21 o                         
   1   1  18       2303.78       2200.75        63.72 o                         
   2   1  18        117.30        134.31        16.69 o                         
   3   1  18         88.22         72.26        11.10 o                         
   4   1  18         49.60         49.32         9.39 o                         
   5   1  18          0.88          3.57         9.21 o                         
   6   1  18          0.10         -3.51         9.72 o                         
  -6   2  18          0.09          3.65        17.34 o                         
  -5   2  18          0.87         13.24        13.09 o                         
  -4   2  18         23.31         27.15        13.61 o                         
  -3   2  18         48.08         63.09        11.03 o                         
  -2   2  18         40.73         47.44         9.04 o                         
  -1   2  18        191.63        211.92        16.25 o                         
   1   2  18        188.58        203.56        21.48 o                         
   2   2  18         24.66         32.27         8.01 o                         
   3   2  18         47.14         39.74         9.41 o                         
   4   2  18         22.35         27.33         6.98 o                         
   5   2  18          1.02         10.16         8.98 o                         
   6   2  18          0.10        -10.07        14.81 o                         
  -5   3  18          3.86          4.69        17.79 o                         
  -4   3  18         15.50          8.49         9.84 o                         
  -3   3  18         70.06         92.20        14.82 o                         
  -2   3  18         21.32         45.63         9.67 o                         
  -1   3  18         76.69         86.07        10.67 o                         
   0   3  18         34.15         44.64         9.31 o                         
   1   3  18         47.35         55.22        10.18 o                         
   2   3  18         21.34         53.02        14.00 o                         
   3   3  18         73.52         62.02        12.83 o                         
   4   3  18         15.13         10.66         5.70 o                         
   5   3  18          3.53          7.84         8.20 o                         
  -5   4  18          0.37          3.04        10.94 o                         
  -4   4  18         12.31         22.93        12.97 o                         
  -3   4  18         77.59         66.37        14.28 o                         
  -2   4  18         25.14         26.86         6.42 o                         
  -1   4  18        173.48        176.52        12.24 o                         
   0   4  18        286.87        288.75        17.92 o                         
   1   4  18        151.29        150.48        14.93 o                         
   2   4  18         36.71         24.26         8.25 o                         
   3   4  18         83.00         75.35         8.75 o                         
   4   4  18         15.66         17.30         6.04 o                         
   5   4  18          0.41         23.45        13.46 o                         
  -5   5  18          8.01        -10.14        12.14 o                         
  -4   5  18         10.03         33.50        15.12 o                         
  -3   5  18        104.35         97.00        14.47 o                         
  -2   5  18         44.18         44.78        10.20 o                         
  -1   5  18        285.05        324.15        16.28 o                         
   0   5  18        204.34        188.57        12.34 o                         
   1   5  18        266.32        272.85        19.85 o                         
   2   5  18         41.56         38.97         6.40 o                         
   3   5  18        103.18         67.42        10.70 o                         
   4   5  18          8.40         -5.65         9.88 o                         
   5   5  18          7.46          2.83        10.17 o                         
  -4   6  18          2.55          7.10         9.14 o                         
  -3   6  18         22.18         35.55        10.72 o                         
  -2   6  18          4.68          1.59         7.16 o                         
  -1   6  18         25.36         19.57         4.95 o                         
   0   6  18        124.81        131.32        10.29 o                         
   1   6  18         28.81         27.73         5.83 o                         
   2   6  18          4.57          6.03         6.23 o                         
   3   6  18         27.69         27.46         7.46 o                         
   4   6  18          2.15         -5.40         8.98 o                         
  -3   7  18          6.17         -5.06         6.78 o                         
  -2   7  18          3.47         -1.23         5.78 o                         
  -1   7  18         13.00         12.01         5.93 o                         
   0   7  18         19.04         20.57         5.66 o                         
   1   7  18         11.25         27.07        14.18 o                         
   2   7  18          1.81        -11.07        12.69 o                         
  -2   8  18          0.55         -5.34        10.69 o                         
  -1   8  18          6.82        -10.30        11.61 o                         
   0   8  18          2.16         26.19        13.20 o                         
   1   8  18          6.96          6.16        15.73 o                         
   2   8  18          1.05        -10.92        10.92 o                         
   1   0  19         98.74        129.52        17.22 o                         
   2   0  19          8.71         18.50         7.57 o                         
   3   0  19         37.16         60.08        11.67 o                         
   4   0  19         34.81         31.39         8.71 o                         
   5   0  19          2.43        -11.06        11.06 o                         
   6   0  19          0.01         -0.15        11.40 o                         
  -6   1  19          0.29          1.65        12.03 o                         
  -5   1  19         16.52         24.80        12.39 o                         
  -4   1  19         11.13          4.08         8.60 o                         
  -3   1  19          6.35         15.96         8.08 o                         
  -2   1  19        290.78        298.51        20.21 o                         
  -1   1  19        722.09        769.71        32.73 o                         
   0   1  19        432.14        425.49        24.05 o                         
   1   1  19        687.45        708.90        37.59 o                         
   2   1  19        300.75        269.62        19.70 o                         
   3   1  19          7.58          2.17        11.80 o                         
   4   1  19          8.80          6.50         7.93 o                         
   5   1  19         16.21         13.91        11.56 o                         
   6   1  19          0.33         -7.21         9.29 o                         
  -5   2  19          7.38         -0.42        19.38 o                         
  -4   2  19         12.37         28.49        12.82 o                         
  -3   2  19         19.84         24.75         8.84 o                         
  -2   2  19        268.61        279.54        17.48 o                         
  -1   2  19       1181.78       1177.40        34.86 o                         
   0   2  19        125.32        107.18        13.72 o                         
   1   2  19       1208.70       1149.54        46.49 o                         
   2   2  19        284.74        280.92        26.02 o                         
   3   2  19         13.56          3.75         5.88 o                         
   4   2  19         14.29         11.63         4.85 o                         
   5   2  19          6.61         11.80         7.72 o                         
  -5   3  19          5.49         23.92        14.55 o                         
  -4   3  19         11.27         21.03        13.18 o                         
  -3   3  19          5.51          2.84         7.80 o                         
  -2   3  19        669.92        704.49        25.31 o                         
  -1   3  19        511.72        507.29        23.42 o                         
   0   3  19        595.44        597.21        24.87 o                         
   1   3  19        491.58        462.09        25.33 o                         
   2   3  19        665.39        646.26        29.32 o                         
   3   3  19         10.07         17.98         7.34 o                         
   4   3  19         14.05         11.06         5.01 o                         
   5   3  19          5.15          4.25        25.04 o                         
  -5   4  19          3.79          1.89        11.38 o                         
  -4   4  19          5.43          0.98        15.29 o                         
  -3   4  19         15.52         13.67        11.07 o                         
  -2   4  19         24.63         38.45         6.87 o                         
  -1   4  19        178.06        179.75        12.63 o                         
   0   4  19        116.75        113.98        12.42 o                         
   1   4  19        188.23        173.41        16.38 o                         
   2   4  19         20.19         31.53         9.50 o                         
   3   4  19         18.22         13.99         7.21 o                         
   4   4  19          4.32          1.81         4.83 o                         
   5   4  19          3.74         -2.52        11.04 o                         
  -4   5  19          4.17         18.38        13.34 o                         
  -3   5  19         12.24          6.83         7.87 o                         
  -2   5  19          5.85          6.83         7.12 o                         
  -1   5  19         27.85         35.86         6.60 o                         
   0   5  19          0.18          2.73         4.40 o                         
   1   5  19         30.56         39.18         9.61 o                         
   2   5  19          7.26          3.18         5.74 o                         
   3   5  19         11.19          4.58         8.17 o                         
   4   5  19          3.94          7.89        11.88 o                         
  -4   6  19          5.04          9.62         8.59 o                         
  -3   6  19          1.07         -1.31         8.23 o                         
  -2   6  19         17.71         23.07         7.78 o                         
  -1   6  19         69.96         67.13         8.52 o                         
   0   6  19          2.50          6.80         5.74 o                         
   1   6  19         69.59         79.84         8.15 o                         
   2   6  19         19.27         15.50         8.26 o                         
   3   6  19          0.90          0.10         5.95 o                         
   4   6  19          5.15          9.35        10.30 o                         
  -3   7  19          2.88          8.09         7.96 o                         
  -2   7  19         14.70         15.54         8.28 o                         
  -1   7  19         36.22         28.79         6.55 o                         
   0   7  19         77.94         74.54        10.02 o                         
   1   7  19         30.92         27.18        15.87 o                         
   2   7  19         16.22         10.62        11.03 o                         
  -2   8  19          5.24         16.35         8.44 o                         
  -1   8  19         31.24         32.33        11.24 o                         
   0   8  19          6.17          5.33        15.32 o                         
   1   8  19         31.32         23.35         9.30 o                         
   2   8  19          6.10         10.40         9.06 o                         
   0   0  20       1585.82       1656.38        82.76 o                         
   1   0  20        109.47        101.38        12.47 o                         
   2   0  20        464.07        532.30        27.29 o                         
   3   0  20         85.19        123.65        14.44 o                         
   4   0  20          2.24         -0.55         7.58 o                         
   5   0  20          5.84         -8.32        21.97 o                         
   6   0  20          1.17          1.81        10.04 o                         
  -5   1  20          0.86          2.70        11.04 o                         
  -4   1  20         49.84         44.27        16.19 o                         
  -3   1  20        142.20        138.25        15.76 o                         
  -2   1  20         10.61         27.72         8.53 o                         
  -1   1  20        416.92        410.21        24.28 o                         
   0   1  20        210.32        228.72        19.92 o                         
   1   1  20        313.91        307.01        25.66 o                         
   2   1  20          6.92         32.60         9.91 o                         
   3   1  20        143.02        119.63        17.06 o                         
   4   1  20         53.62         40.43         9.39 o                         
   5   1  20          1.02          1.84        13.09 o                         
  -5   2  20          2.05          7.02        10.87 o                         
  -4   2  20          1.51          8.95         9.45 o                         
  -3   2  20         95.80        115.16        15.26 o                         
  -2   2  20         86.46         79.44        10.46 o                         
  -1   2  20         86.67        126.45        14.45 o                         
   0   2  20        205.16        205.66        16.31 o                         
   1   2  20        102.93        144.45        16.66 o                         
   2   2  20        106.57        107.09        16.62 o                         
   3   2  20         90.63         78.02        13.03 o                         
   4   2  20          1.13          1.14         5.59 o                         
   5   2  20          1.89          1.47         7.59 o                         
  -5   3  20         10.68         -5.19        17.35 o                         
  -4   3  20          9.16         16.06         9.92 o                         
  -3   3  20         28.82         34.66         9.54 o                         
  -2   3  20         16.66         28.07         8.38 o                         
  -1   3  20        197.83        215.51        16.03 o                         
   0   3  20         69.81         80.02        11.93 o                         
   1   3  20        243.71        245.68        26.17 o                         
   2   3  20         14.47         34.11        10.71 o                         
   3   3  20         30.47         23.55         9.94 o                         
   4   3  20          9.15          9.22         5.61 o                         
   5   3  20         11.14         10.44         8.51 o                         
  -5   4  20          0.47         14.64        13.85 o                         
  -4   4  20         22.54         42.23        16.29 o                         
  -3   4  20         33.31         57.95        23.78 o                         
  -2   4  20         48.01         53.53         8.31 o                         
  -1   4  20        178.87        175.52        12.95 o                         
   0   4  20        411.24        415.58        21.47 o                         
   1   4  20        176.50        177.95        16.96 o                         
   2   4  20         20.81         25.81         7.92 o                         
   3   4  20         33.53         40.88        13.13 o                         
   4   4  20         22.06         14.22         5.90 o                         
   5   4  20          0.44        -10.35        13.08 o                         
  -4   5  20          3.40         -2.82        21.24 o                         
  -3   5  20         12.17          0.84         7.93 o                         
  -2   5  20          3.54         13.84         5.55 o                         
  -1   5  20        209.08        219.95        14.29 o                         
   0   5  20          1.03         -1.81         4.04 o                         
   1   5  20        245.43        237.87        28.44 o                         
   2   5  20          8.15          8.38         5.66 o                         
   3   5  20         10.89         13.92         6.79 o                         
   4   5  20          4.02         19.06        14.69 o                         
  -4   6  20          5.47         10.21        11.03 o                         
  -3   6  20         10.44          0.82         8.09 o                         
  -2   6  20         54.99         56.70        11.66 o                         
  -1   6  20         37.43         21.47         5.77 o                         
   0   6  20         30.48         35.37         6.52 o                         
   1   6  20         32.82         25.91         5.29 o                         
   2   6  20         51.82         71.36        13.61 o                         
   3   6  20         10.25         11.98         6.66 o                         
   4   6  20          5.66          1.75        10.92 o                         
  -3   7  20          0.59         -4.38         7.59 o                         
  -2   7  20          9.76         20.95        20.61 o                         
  -1   7  20         19.41         26.92         8.88 o                         
   0   7  20          1.75         -3.33         6.22 o                         
   1   7  20         18.34         19.72        14.97 o                         
   2   7  20         11.95         20.99        14.12 o                         
  -1   8  20          4.81          0.22         9.11 o                         
   0   8  20          5.93          0.38        13.59 o                         
   1   8  20          4.05        -14.16        14.16 o                         
   1   0  21         32.14         22.31         9.02 o                         
   2   0  21         30.98         51.40        12.04 o                         
   3   0  21          0.67         10.08         7.01 o                         
   4   0  21         34.17         32.00         9.97 o                         
   5   0  21         16.79         31.89        13.49 o                         
  -5   1  21          3.79         23.59        12.82 o                         
  -4   1  21          9.91         10.76         7.36 o                         
  -3   1  21         84.98         53.56        10.66 o                         
  -2   1  21        171.37        181.09        17.03 o                         
  -1   1  21         31.83         35.95        12.78 o                         
   0   1  21       1261.54       1316.19        44.06 o                         
   1   1  21         25.54         50.74        14.28 o                         
   2   1  21        171.14        167.58        18.01 o                         
   3   1  21         90.52         80.20        15.02 o                         
   4   1  21         10.34         29.30         8.75 o                         
   5   1  21          3.78          8.08         9.96 o                         
  -5   2  21          6.55         13.86        12.31 o                         
  -4   2  21          7.90          6.29         7.66 o                         
  -3   2  21         38.18         35.18        10.73 o                         
  -2   2  21         60.30         76.12        10.14 o                         
  -1   2  21        785.94        773.95        29.87 o                         
   0   2  21         23.23         38.99         8.11 o                         
   1   2  21        762.62        720.95        32.85 o                         
   2   2  21         60.28         65.52        10.83 o                         
   3   2  21         26.02         10.53         7.03 o                         
   4   2  21          7.34          9.04         8.62 o                         
   5   2  21          7.23          3.85         9.36 o                         
  -5   3  21          0.24        -14.39        14.39 o                         
  -4   3  21         10.31          4.16        10.83 o                         
  -3   3  21         14.39          7.33         9.76 o                         
  -2   3  21        365.14        394.04        20.15 o                         
  -1   3  21          1.10         -5.47         5.93 o                         
   0   3  21        964.03        956.25        33.66 o                         
   1   3  21          2.54          1.46         5.89 o                         
   2   3  21        390.45        392.53        28.41 o                         
   3   3  21         17.40          8.24         6.11 o                         
   4   3  21          8.92          4.67         5.52 o                         
   5   3  21          0.29         -6.74         6.74 o                         
  -5   4  21          2.95          1.56        11.40 o                         
  -4   4  21          1.18         14.17        11.33 o                         
  -3   4  21         18.38         28.69         7.44 o                         
  -2   4  21         96.72        101.75        10.88 o                         
  -1   4  21        194.68        172.71        13.40 o                         
   0   4  21          2.59         12.31         6.67 o                         
   1   4  21        197.62        180.83        17.23 o                         
   2   4  21         88.02         94.79        13.61 o                         
   3   4  21         13.60         15.73         8.54 o                         
   4   4  21          1.49          2.32         4.92 o                         
   5   4  21          2.97         -5.35        12.34 o                         
  -4   5  21          1.99         16.74        14.19 o                         
  -3   5  21          6.40          2.29         7.67 o                         
  -2   5  21          0.20          7.19         5.51 o                         
  -1   5  21         53.16         44.86         8.01 o                         
   0   5  21          0.12         -1.58         4.76 o                         
   1   5  21         47.65         27.84         8.83 o                         
   2   5  21          0.28         -3.49         8.78 o                         
   3   5  21          5.47         -2.50        16.66 o                         
   4   5  21          2.28         14.35        16.89 o                         
  -4   6  21          3.41         14.23        15.73 o                         
  -3   6  21          3.03         -2.01         7.45 o                         
  -2   6  21         12.25         15.01         7.50 o                         
  -1   6  21         16.49         16.79         6.33 o                         
   0   6  21         13.24         10.98         5.74 o                         
   1   6  21         15.45         17.31         4.73 o                         
   2   6  21         12.33         10.67         8.39 o                         
   3   6  21          4.63          4.50         6.09 o                         
   4   6  21          3.52         20.46        14.65 o                         
  -3   7  21          1.45          4.02         8.53 o                         
  -2   7  21         39.58         40.84        10.40 o                         
  -1   7  21          3.68         15.79         7.16 o                         
   0   7  21        161.45        153.34        14.88 o                         
   1   7  21          4.66         11.23        10.43 o                         
   2   7  21         37.67         32.82        16.34 o                         
  -1   8  21         10.84         18.77        10.25 o                         
   0   8  21          1.35         -0.03        15.04 o                         
   1   8  21         14.45          6.99        12.79 o                         
   0   0  22       1038.17       1036.84        69.49 o                         
   1   0  22         41.38         35.82         8.29 o                         
   2   0  22        510.32        524.63        28.37 o                         
   3   0  22         39.52         30.05        10.31 o                         
   4   0  22         37.21         36.19        10.98 o                         
   5   0  22          9.39         -0.20         8.38 o                         
  -5   1  22          4.25        -19.10        19.96 o                         
  -4   1  22          3.68         13.17         7.35 o                         
  -2   1  22         54.69         61.62        10.91 o                         
  -1   1  22        510.23        514.09        25.15 o                         
   0   1  22        212.00        270.26        22.01 o                         
   1   1  22        476.64        505.28        27.78 o                         
   2   1  22         56.54         78.29        12.90 o                         
   3   1  22         43.21         35.72         9.84 o                         
   4   1  22          3.43         10.37         9.10 o                         
   5   1  22          4.72          1.17         6.72 o                         
  -5   2  22          0.01         18.85        13.48 o                         
  -4   2  22         31.60         36.32        10.65 o                         
  -3   2  22         50.00         58.88        13.49 o                         
  -2   2  22         71.37         95.58        13.57 o                         
  -1   2  22        217.15        231.44        18.60 o                         
   0   2  22        309.86        305.16        19.44 o                         
   1   2  22        198.19        202.76        19.92 o                         
   2   2  22         60.87         56.00        10.32 o                         
   3   2  22         54.39         44.90        11.23 o                         
   4   2  22         30.05         19.41         6.71 o                         
   5   2  22          0.02          4.98         6.79 o                         
  -5   3  22          2.36         -1.84        18.44 o                         
  -4   3  22          5.91          0.08        12.26 o                         
  -3   3  22         83.36         74.62        18.77 o                         
  -2   3  22        109.14        120.32        12.68 o                         
  -1   3  22         70.87         71.67        11.10 o                         
   0   3  22        108.30        154.97        15.99 o                         
   1   3  22         86.62         96.48        13.15 o                         
   2   3  22        108.82        111.23        21.48 o                         
   3   3  22         75.02         65.20        12.58 o                         
   4   3  22          5.18          6.21         8.56 o                         
   5   3  22          2.23         -1.59         7.95 o                         
  -5   4  22          1.15          9.49        11.83 o                         
  -4   4  22          4.16         36.48        13.79 o                         
  -3   4  22         17.91          1.99         8.19 o                         
  -2   4  22        148.34        175.86        14.05 o                         
  -1   4  22         14.99         10.95         6.02 o                         
   0   4  22        327.99        333.56        21.27 o                         
   1   4  22         14.49         24.20         7.99 o                         
   2   4  22        172.12        179.00        17.78 o                         
   3   4  22         18.51         14.73         9.22 o                         
   4   4  22          5.53         -1.82         4.88 o                         
   5   4  22          1.12         13.18        17.44 o                         
  -4   5  22          1.04         -0.25         9.10 o                         
  -3   5  22         20.72         15.82         9.92 o                         
  -2   5  22         15.70         11.58         9.04 o                         
  -1   5  22        115.44        118.88        11.50 o                         
   0   5  22         40.20         29.12         6.96 o                         
   1   5  22        102.78        112.82        15.19 o                         
   2   5  22         16.78         17.59         7.93 o                         
   3   5  22         14.76         20.43         8.66 o                         
   4   5  22          1.19         34.59        20.07 o                         
  -3   6  22          0.65         -7.92         7.92 o                         
  -2   6  22         16.69         13.51         7.46 o                         
  -1   6  22          0.46          3.40         4.52 o                         
   0   6  22        157.56        169.24        12.95 o                         
   1   6  22          1.37          7.10         5.12 o                         
   2   6  22         20.30         15.25         9.18 o                         
   3   6  22          0.54         -3.62        10.31 o                         
  -3   7  22          2.83         -8.06         8.06 o                         
  -2   7  22          6.37          2.10         9.26 o                         
  -1   7  22          0.11          0.33         6.10 o                         
   0   7  22          6.16         -0.86         5.97 o                         
   1   7  22          0.81          7.37        10.53 o                         
   2   7  22          6.54         12.93        13.83 o                         
  -1   8  22          1.26          5.63        10.79 o                         
   0   8  22          5.17        -20.41        20.41 o                         
   1   8  22          1.41         10.02        16.42 o                         
   1   0  23         21.23         24.53         7.06 o                         
   2   0  23          0.20          8.42         8.64 o                         
   3   0  23         46.21         49.25         8.78 o                         
   4   0  23          3.54         -5.20         7.45 o                         
   5   0  23          0.62         -0.11        11.80 o                         
  -5   1  23          2.10        -11.86        11.86 o                         
  -4   1  23          0.72         -3.32         9.33 o                         
  -3   1  23         62.92         47.93        14.88 o                         
  -2   1  23        131.73        142.08        16.10 o                         
  -1   1  23        106.68        107.90        13.26 o                         
   0   1  23        717.99        732.09        30.42 o                         
   1   1  23         96.40        108.25        15.43 o                         
   2   1  23        119.17        146.36        16.20 o                         
   3   1  23         61.74         73.31        13.66 o                         
   4   1  23          0.54         -3.50         7.09 o                         
   5   1  23          2.26         -2.87         7.68 o                         
  -5   2  23          2.68        -12.47        12.47 o                         
  -4   2  23          5.97         -4.52         8.49 o                         
  -3   2  23        173.51        198.28        20.88 o                         
  -2   2  23         13.70         15.88         6.34 o                         
  -1   2  23        953.73        932.45        34.73 o                         
   0   2  23          2.80          2.92         7.21 o                         
   1   2  23       1002.38        992.43        40.22 o                         
   2   2  23         13.11         13.67         7.80 o                         
   3   2  23        184.02        189.63        22.33 o                         
   4   2  23          5.62          3.60         7.24 o                         
   5   2  23          2.22          3.73         6.48 o                         
  -5   3  23          0.41         13.00        17.55 o                         
  -4   3  23          2.28         -9.61         9.79 o                         
  -3   3  23          7.94         -2.32         7.52 o                         
  -2   3  23        134.27        137.64        12.76 o                         
  -1   3  23        209.90        205.54        17.26 o                         
   0   3  23        944.56        945.23        38.43 o                         
   1   3  23        215.74        192.33        17.72 o                         
   2   3  23         77.99         69.40        12.03 o                         
   3   3  23          9.26         10.06         7.16 o                         
   4   3  23          3.92          6.78         5.99 o                         
   5   3  23          0.46         -9.97         9.97 o                         
  -4   4  23          2.13         -2.11        11.77 o                         
  -3   4  23         61.13         63.62        11.65 o                         
  -2   4  23         44.43         56.49         9.56 o                         
  -1   4  23        170.94        172.65        13.34 o                         
   0   4  23         95.97        116.02        13.60 o                         
   1   4  23        217.38        197.87        18.17 o                         
   2   4  23         40.12         18.06         7.68 o                         
   3   4  23         58.26         47.42        11.30 o                         
   4   4  23          2.12         -8.43         8.43 o                         
  -4   5  23          0.98          0.61         9.33 o                         
  -3   5  23         10.72         26.95        10.41 o                         
  -2   5  23         17.79          4.47         5.49 o                         
  -1   5  23         17.09         18.48        10.00 o                         
   2   5  23         15.78         17.47         9.79 o                         
   3   5  23          9.75         19.65         8.14 o                         
   4   5  23          1.02         11.66        12.38 o                         
  -3   6  23          4.96          7.09        12.97 o                         
  -2   6  23         15.59         -1.48         8.64 o                         
  -1   6  23         57.84         61.88         8.65 o                         
   0   6  23         19.11         18.42         6.10 o                         
   1   6  23         57.77         48.75        12.08 o                         
   2   6  23         13.02          6.94         7.01 o                         
   3   6  23          4.78         -3.14         8.06 o                         
  -2   7  23          8.70         12.99         9.13 o                         
  -1   7  23          7.26         18.79         8.61 o                         
   0   7  23         44.73         35.53        22.53 o                         
   1   7  23          8.16          7.52         7.06 o                         
   2   7  23          8.02         13.22         9.73 o                         
   0   8  23          5.66         -0.03        15.70 o                         
   0   0  24        934.90        987.15        50.89 o                         
   1   0  24         34.23         27.95         7.86 o                         
   2   0  24         18.78         20.30         7.58 o                         
   3   0  24          6.99         12.65         7.35 o                         
   4   0  24         31.04         30.54         9.38 o                         
   5   0  24          0.17         -4.89         8.54 o                         
  -5   1  24          0.80         -9.23        21.18 o                         
  -4   1  24         12.81         -7.74         8.68 o                         
  -3   1  24         84.91        102.25        13.33 o                         
  -2   1  24         27.68         10.60         6.76 o                         
  -1   1  24        789.76        795.39        32.93 o                         
   1   1  24        854.20        831.09        33.55 o                         
   2   1  24         31.16         24.20         8.39 o                         
   3   1  24         80.26         70.92        12.01 o                         
   4   1  24         14.01          5.27         7.69 o                         
   5   1  24          0.68         -4.80         6.92 o                         
  -5   2  24          2.75          1.72        22.09 o                         
  -4   2  24          6.69         11.81         9.57 o                         
  -3   2  24         26.40         48.98        10.83 o                         
  -2   2  24          4.32          1.47         7.60 o                         
   0   2  24        103.44         78.39        10.80 o                         
   1   2  24          9.98         55.38        14.29 o                         
   2   2  24          8.38         22.03        10.78 o                         
   3   2  24         22.81         26.01        11.22 o                         
   4   2  24          7.72         -0.34         9.04 o                         
   5   2  24          2.65          4.75         7.54 o                         
  -5   3  24          0.36          1.01        18.88 o                         
  -4   3  24          0.49         -8.46         8.46 o                         
  -3   3  24          2.23         12.41         9.97 o                         
  -2   3  24         42.56         46.52         8.90 o                         
  -1   3  24         25.41         35.88         7.45 o                         
   0   3  24        199.21        220.13        18.88 o                         
   1   3  24         18.72         32.73         9.35 o                         
   2   3  24         49.90         41.75         9.30 o                         
   3   3  24          2.94         20.49        10.23 o                         
   4   3  24          0.31         -5.49         5.49 o                         
   5   3  24          0.34         -1.69        10.44 o                         
  -4   4  24          6.27          7.16        16.28 o                         
  -3   4  24         15.10         21.15        10.48 o                         
  -2   4  24        124.66        140.15        13.46 o                         
  -1   4  24         38.81         32.98         7.17 o                         
   0   4  24        164.70        150.81        15.47 o                         
   1   4  24         29.97         16.20         7.99 o                         
   2   4  24        119.97        107.04        17.40 o                         
   3   4  24         15.85         11.97         7.87 o                         
   4   4  24          5.25          4.47         5.86 o                         
  -4   5  24          2.89          7.69         8.44 o                         
  -3   5  24          3.90         -0.75         8.96 o                         
  -2   5  24          7.22          4.08         6.01 o                         
  -1   5  24        225.95        230.92        16.00 o                         
   0   5  24         49.85         55.12         7.85 o                         
   1   5  24        218.04        191.35        19.46 o                         
   2   5  24          9.80         14.22         8.57 o                         
   3   5  24          7.81          3.01        10.98 o                         
   4   5  24          2.83          4.65        12.32 o                         
  -3   6  24          0.94         -5.02         9.26 o                         
  -2   6  24         14.92         25.63         9.20 o                         
  -1   6  24         24.51         20.31         7.00 o                         
   0   6  24          1.96         10.44         5.72 o                         
   1   6  24         22.57         10.33         7.39 o                         
   2   6  24         17.06         14.47        17.40 o                         
   3   6  24          0.88          5.16        22.49 o                         
  -2   7  24          0.02          1.42         8.27 o                         
  -1   7  24         20.65         26.23         9.81 o                         
   0   7  24          0.02         23.87        11.22 o                         
   1   7  24         20.63         47.10        12.01 o                         
   2   7  24          0.05        -10.51        12.14 o                         
   1   0  25          2.63         11.87         6.60 o                         
   2   0  25         20.44         32.39        12.90 o                         
   3   0  25          3.18          1.37         7.13 o                         
   4   0  25         20.14          7.89         6.77 o                         
   5   0  25          0.05         -4.01        15.10 o                         
  -5   1  25          4.45          0.15        21.00 o                         
  -4   1  25          3.88          8.65         8.33 o                         
  -3   1  25          8.20         23.48         8.74 o                         
  -2   1  25        133.08        151.04        17.03 o                         
  -1   1  25         39.89         74.92        12.56 o                         
   0   1  25        506.50        516.28        27.10 o                         
   1   1  25         51.78         86.32        13.07 o                         
   2   1  25        160.32        167.77        18.43 o                         
   3   1  25         11.38         16.18         8.13 o                         
   4   1  25          3.42         -3.14        14.25 o                         
   5   1  25          4.21          1.23         8.77 o                         
  -5   2  25          0.37         19.53        11.89 o                         
  -4   2  25          2.45          1.15         9.23 o                         
  -3   2  25         77.54         95.36        13.26 o                         
  -2   2  25        335.14        303.85        22.32 o                         
  -1   2  25        721.92        766.55        32.74 o                         
   0   2  25         41.19         47.84         9.16 o                         
   1   2  25        630.35        634.74        30.38 o                         
   2   2  25        321.90        283.66        33.51 o                         
   3   2  25         79.97         74.70        15.96 o                         
   4   2  25          2.63          5.81         7.48 o                         
   5   2  25          0.50          8.38         8.49 o                         
  -5   3  25          3.00          7.73        32.63 o                         
  -4   3  25          8.29         30.69        11.58 o                         
  -3   3  25          7.60         -8.64         8.64 o                         
  -2   3  25         64.85         75.46        10.32 o                         
  -1   3  25          5.09          4.89         6.33 o                         
   0   3  25        473.52        465.20        26.20 o                         
   1   3  25          7.51          9.82         7.79 o                         
   2   3  25         98.94         76.16        12.14 o                         
   3   3  25          7.78         22.51        11.65 o                         
   4   3  25          6.60          3.30         8.24 o                         
   5   3  25          3.05          2.06         9.53 o                         
  -4   4  25          2.62         11.73        14.41 o                         
  -3   4  25          6.83         28.05        13.34 o                         
  -2   4  25         73.47         70.36        11.35 o                         
  -1   4  25        221.25        190.21        14.60 o                         
   0   4  25         31.28         29.89         9.92 o                         
   1   4  25        177.88        169.90        18.57 o                         
   2   4  25         78.56         62.36        12.92 o                         
   3   4  25          4.70         12.47         9.61 o                         
   4   4  25          2.24         -7.09         7.09 o                         
  -4   5  25          0.54          0.85         9.35 o                         
  -3   5  25          0.39         10.51         8.15 o                         
  -2   5  25         14.76         17.85         8.40 o                         
  -1   5  25         35.68         28.76         7.78 o                         
   0   5  25          0.43         -5.90         6.18 o                         
   1   5  25         31.42         17.43         7.91 o                         
   2   5  25         16.23         30.27        11.72 o                         
   3   5  25          0.14         -4.43         7.16 o                         
   4   5  25          0.46        -16.65        16.65 o                         
  -3   6  25          6.16         18.49         9.25 o                         
  -2   6  25          7.00         -5.74         9.40 o                         
  -1   6  25         30.77         32.67         6.73 o                         
   0   6  25         10.38         22.58         6.28 o                         
   1   6  25         32.59         24.47         9.59 o                         
   2   6  25          8.76         19.95        16.38 o                         
   3   6  25          6.80          7.58        10.74 o                         
  -2   7  25          7.70         17.69         7.83 o                         
  -1   7  25          7.57         20.30         8.35 o                         
   0   7  25         21.05          8.46        14.59 o                         
   1   7  25          5.71         -0.52         9.41 o                         
   2   7  25          7.62          4.13         9.02 o                         
   0   0  26        520.02        597.44        41.92 o                         
   1   0  26         23.33         15.20         7.81 o                         
   2   0  26        800.37        808.46        39.27 o                         
   3   0  26         22.93          9.89         9.82 o                         
   4   0  26          1.07        -17.24        19.58 o                         
   5   0  26          0.38         -1.24        10.51 o                         
  -5   1  26          3.97        -14.77        14.95 o                         
  -4   1  26          3.80         10.68         9.39 o                         
  -3   1  26          6.24         14.57         7.78 o                         
  -2   1  26         14.95         18.52        11.97 o                         
  -1   1  26         76.88         78.69        11.44 o                         
   0   1  26         29.62         37.90        10.56 o                         
   1   1  26         86.99         89.40        13.05 o                         
   2   1  26         16.49         21.56        10.00 o                         
   3   1  26          4.72          6.95         6.51 o                         
   4   1  26          3.96         11.46         8.69 o                         
   5   1  26          3.90        -11.31        12.63 o                         
  -5   2  26          0.15         -2.11        16.33 o                         
  -4   2  26          4.35         -9.32         9.32 o                         
  -3   2  26         13.62         14.95         9.15 o                         
  -2   2  26        214.85        201.15        18.33 o                         
  -1   2  26          5.31         32.65        11.11 o                         
   0   2  26         99.53        101.99        13.37 o                         
   1   2  26          3.57         37.16        11.25 o                         
   2   2  26        223.27        188.01        19.33 o                         
   3   2  26         15.62         12.34         7.08 o                         
   4   2  26          5.08          7.02         7.77 o                         
   5   2  26          0.11          7.32         6.72 o                         
  -4   3  26          6.17         11.08        10.39 o                         
  -3   3  26          8.29          6.35         7.64 o                         
  -2   3  26          9.71         30.41         8.43 o                         
  -1   3  26         42.09         67.41        11.60 o                         
   0   3  26          5.50         14.07         7.61 o                         
   1   3  26         33.36         35.66         8.24 o                         
   2   3  26          5.87         11.18         8.08 o                         
   3   3  26          9.19         19.36         8.78 o                         
   4   3  26          6.16         15.80         8.65 o                         
  -4   4  26          4.02          3.69        11.71 o                         
  -3   4  26          2.19         21.54         9.30 o                         
  -2   4  26        140.53        167.22        15.15 o                         
  -1   4  26         41.30         52.39         9.15 o                         
   0   4  26        223.83        232.52        19.19 o                         
   1   4  26         60.11         66.08        11.17 o                         
   2   4  26        137.16        157.51        18.09 o                         
   3   4  26          2.09          6.81         7.66 o                         
   4   4  26          3.18         -6.16         6.16 o                         
  -4   5  26          1.19         -3.28        10.02 o                         
  -3   5  26         10.76          7.97         8.14 o                         
  -2   5  26         19.60          8.20         6.63 o                         
  -1   5  26         18.56          9.32         5.64 o                         
   0   5  26         23.44         26.37         8.52 o                         
   1   5  26         11.29         18.06         7.19 o                         
   2   5  26         13.65         12.95         7.23 o                         
   3   5  26         13.78         17.67        10.89 o                         
   4   5  26          1.14        -12.59        12.59 o                         
  -3   6  26          1.50        -16.44        20.76 o                         
  -2   6  26         16.17         27.14        10.63 o                         
  -1   6  26          7.96         10.45         6.46 o                         
   0   6  26        150.50        131.64        12.70 o                         
   1   6  26         11.63         22.90         5.96 o                         
   2   6  26         16.70         11.57        17.97 o                         
   3   6  26          1.85          4.89         8.80 o                         
  -1   7  26          1.54         -7.39         7.39 o                         
   0   7  26          0.87          6.48         9.79 o                         
   1   7  26          2.92         16.51         8.20 o                         
   1   0  27         11.40         15.81         7.99 o                         
   2   0  27        195.04        206.49        21.97 o                         
   3   0  27          5.37         19.00         9.08 o                         
   4   0  27          9.66         22.01        14.10 o                         
   5   0  27          4.58        -11.62        12.33 o                         
  -5   1  27          0.93         19.30        12.10 o                         
  -4   1  27          9.89          3.31        14.84 o                         
  -3   1  27         44.48         44.09        10.79 o                         
  -2   1  27         93.55         88.19        12.71 o                         
  -1   1  27        116.44        126.97        14.84 o                         
   0   1  27         69.33         78.29        11.17 o                         
   1   1  27        104.88        118.63        14.17 o                         
   2   1  27         84.30        102.75        16.13 o                         
   3   1  27         36.83         17.13         8.51 o                         
   4   1  27         11.07          9.57        12.10 o                         
   5   1  27          1.07         -3.30         9.33 o                         
  -5   2  27          2.77        -12.94        12.94 o                         
  -4   2  27          0.66         16.35        17.54 o                         
  -3   2  27          4.58          9.44         7.92 o                         
  -2   2  27         26.30         14.25         9.40 o                         
  -1   2  27        321.09        349.44        23.89 o                         
   0   2  27        131.61        141.23        15.64 o                         
   1   2  27        369.53        374.14        24.21 o                         
   2   2  27         44.17         47.47        10.32 o                         
   3   2  27          5.35         -4.46         7.14 o                         
   4   2  27          0.98         -1.89         8.61 o                         
   5   2  27          2.68         11.77         7.44 o                         
  -4   3  27          2.23          4.19        10.00 o                         
  -3   3  27         24.45         28.60         8.11 o                         
  -2   3  27         60.80         61.15         9.98 o                         
  -1   3  27        166.64        166.81        16.17 o                         
   0   3  27         64.22         60.63        10.64 o                         
   1   3  27        170.84        166.63        16.62 o                         
   2   3  27         46.47         47.33         9.97 o                         
   3   3  27         20.24         24.61         8.63 o                         
   4   3  27          3.18          5.50         8.04 o                         
  -4   4  27          0.52          2.46        10.13 o                         
  -3   4  27          2.43         14.73         8.08 o                         
  -2   4  27          6.57          4.14         8.41 o                         
  -1   4  27         89.75         82.98        12.47 o                         
   0   4  27          0.38         27.49         8.79 o                         
   1   4  27         95.10         94.22        13.32 o                         
   2   4  27          5.48         30.39        10.32 o                         
   3   4  27          1.20         -6.97         7.20 o                         
   4   4  27          0.53          9.79         8.35 o                         
  -3   5  27          0.89          7.02         9.20 o                         
  -2   5  27         11.27         -6.50         7.06 o                         
  -1   5  27          3.64         -4.51         7.13 o                         
   0   5  27          3.51          0.98        10.35 o                         
   1   5  27          5.15          5.92         7.30 o                         
   2   5  27         10.66         12.49         7.77 o                         
   3   5  27          1.30         15.32        15.26 o                         
  -3   6  27          2.98         -4.39        16.82 o                         
  -2   6  27          3.19         -0.37        10.53 o                         
  -1   6  27          0.74         -6.13         6.13 o                         
   0   6  27         22.30         23.70         7.65 o                         
   1   6  27          2.14         -3.73         6.54 o                         
   2   6  27          3.15         33.21        12.06 o                         
   3   6  27          2.92         12.41        12.53 o                         
  -1   7  27         20.02         16.48         8.84 o                         
   0   7  27         46.96         68.78        15.42 o                         
   1   7  27         21.26         33.35        11.91 o                         
   0   0  28        341.53        375.46        35.28 o                         
   1   0  28         57.18         62.39        11.71 o                         
   2   0  28          6.99         27.95         9.79 o                         
   3   0  28         54.55         71.76        13.97 o                         
   4   0  28          6.33         10.30        19.67 o                         
   5   0  28          0.62          1.72         7.65 o                         
  -5   1  28          1.43         15.70        11.58 o                         
  -4   1  28          1.90         -8.97        14.54 o                         
  -3   1  28         60.33         76.96        13.51 o                         
  -2   1  28          1.61         -5.10         7.49 o                         
  -1   1  28        123.91        120.31        14.48 o                         
   0   1  28         88.73         77.09        11.70 o                         
   1   1  28        128.71        136.85        15.56 o                         
   2   1  28          4.33         -9.80         9.80 o                         
   3   1  28         63.93         59.85        12.28 o                         
   4   1  28          1.59         -0.46         8.04 o                         
   5   1  28          1.46         -3.59        10.60 o                         
  -4   2  28          0.52        -13.94        13.94 o                         
  -3   2  28          7.28        -10.27        10.27 o                         
  -2   2  28         23.52         18.69         8.44 o                         
  -1   2  28         54.53         65.67        12.54 o                         
   0   2  28         44.82         63.22        11.94 o                         
   1   2  28         48.25         42.27        10.68 o                         
   2   2  28         18.93         21.24         7.62 o                         
   3   2  28          9.09          6.16        12.07 o                         
   4   2  28          0.51          3.15        13.50 o                         
  -4   3  28          6.33          2.32         9.51 o                         
  -3   3  28         20.29         35.10         9.09 o                         
  -2   3  28          1.39         -7.99         7.99 o                         
  -1   3  28         11.54          4.82         8.45 o                         
   0   3  28          0.31         -6.01         7.58 o                         
   1   3  28          9.15         23.51         8.05 o                         
   2   3  28          0.42          7.28         6.70 o                         
   3   3  28         19.32         14.25        13.67 o                         
   4   3  28          7.15         -2.49         7.12 o                         
  -4   4  28          7.06         -0.17        14.85 o                         
  -3   4  28         22.31          7.91         8.87 o                         
  -2   4  28         11.98         19.41        10.80 o                         
  -1   4  28         53.04         52.97        10.07 o                         
   0   4  28         75.91        115.24        15.37 o                         
   1   4  28         53.91         48.70         9.42 o                         
   2   4  28         12.14         31.46        12.51 o                         
   3   4  28         19.90         14.67         7.27 o                         
   4   4  28          7.65          6.86         8.45 o                         
  -3   5  28          5.36         27.07        12.30 o                         
  -2   5  28          1.93         -5.13         6.79 o                         
  -1   5  28         68.00         64.88        14.21 o                         
   0   5  28          5.58         10.33         7.57 o                         
   1   5  28         76.01         94.26        14.58 o                         
   2   5  28          4.37         -1.20        10.53 o                         
   3   5  28          3.64          2.42         7.82 o                         
  -2   6  28          6.55          1.29         7.16 o                         
  -1   6  28          7.49         13.74         6.48 o                         
   0   6  28          1.38         13.08         8.96 o                         
   1   6  28          6.31         -3.95         9.75 o                         
   2   6  28          6.57         16.34        13.59 o                         
   0   7  28          2.70          4.01         8.75 o                         
   1   0  29          7.53         14.78         7.56 o                         
   2   0  29          6.28         -1.09         9.60 o                         
   3   0  29         16.05         10.30        12.10 o                         
   4   0  29          3.44          9.06         8.55 o                         
  -4   1  29          0.46         26.70        14.33 o                         
  -3   1  29         50.07         37.37         9.88 o                         
  -2   1  29          8.08          2.98         8.33 o                         
  -1   1  29         75.79         90.50        13.42 o                         
   0   1  29         17.96         15.15         7.91 o                         
   1   1  29         82.56         93.85        13.38 o                         
   2   1  29          9.85         12.67        14.60 o                         
   3   1  29         58.63         40.19        10.60 o                         
   4   1  29          0.66         -9.10         9.10 o                         
  -4   2  29         14.77         10.39        10.02 o                         
  -3   2  29         20.95         39.49        18.72 o                         
  -2   2  29         80.76         73.06        11.94 o                         
  -1   2  29         37.92         41.36         9.25 o                         
   0   2  29        313.79        306.91        22.69 o                         
   1   2  29         45.40         59.75        12.42 o                         
   2   2  29         72.32         39.99        12.82 o                         
   3   2  29         20.81          7.83         8.21 o                         
   4   2  29         13.15         -2.81        12.33 o                         
  -4   3  29          6.01        -10.20        10.20 o                         
  -3   3  29          0.26          7.08         7.74 o                         
  -2   3  29         11.84         22.61         7.45 o                         
  -1   3  29         29.04         31.55         9.16 o                         
   0   3  29         15.65          6.15         7.52 o                         
   1   3  29         32.32         33.32         8.47 o                         
   2   3  29         13.29          4.15         7.17 o                         
   3   3  29          1.55          9.70         8.25 o                         
   4   3  29          5.36          0.05         6.36 o                         
  -4   4  29          7.44          5.04        14.55 o                         
  -3   4  29          7.58          4.26         8.97 o                         
  -2   4  29         16.97         20.07         7.63 o                         
  -1   4  29         23.64         28.82         9.76 o                         
   0   4  29        110.40        122.41        15.70 o                         
   1   4  29         16.85         -0.88         8.32 o                         
   2   4  29         13.00         22.13         9.37 o                         
   3   4  29          8.75         11.96         8.52 o                         
   4   4  29          8.02         -6.95         6.95 o                         
  -3   5  29          2.87         22.99         9.54 o                         
  -2   5  29          6.81          3.54         6.04 o                         
  -1   5  29          0.82         -0.84         7.68 o                         
   0   5  29         32.57         46.03        10.58 o                         
   1   5  29          0.50         15.68         8.12 o                         
   2   5  29          5.96          3.11         8.99 o                         
   3   5  29          2.99          2.52        17.15 o                         
  -2   6  29         13.17         10.13        11.85 o                         
  -1   6  29          7.89          6.22         9.18 o                         
   0   6  29          8.56         12.39         8.18 o                         
   1   6  29          7.44         15.27         6.65 o                         
   2   6  29         14.32          5.41         9.14 o                         
   0   0  30         87.99         48.80        20.04 o                         
   1   0  30        165.13        141.38        16.18 o                         
   2   0  30          9.38          6.70         7.90 o                         
   3   0  30          3.32         -5.51        12.28 o                         
   4   0  30          0.99         17.31         9.92 o                         
  -4   1  30          1.46         24.28        14.68 o                         
  -3   1  30          4.86          1.52         8.10 o                         
  -2   1  30         23.09         21.49        14.02 o                         
  -1   1  30         74.52         96.15        13.56 o                         
   0   1  30         72.78         94.56        13.68 o                         
   1   1  30         66.02         68.47        11.95 o                         
   2   1  30         26.27         16.17        15.28 o                         
   3   1  30          3.22          4.70        15.54 o                         
   4   1  30          2.05         -1.67         9.30 o                         
  -4   2  30         10.23         36.53        13.79 o                         
  -3   2  30          9.22         13.57         7.69 o                         
  -2   2  30         19.42         41.45        11.28 o                         
  -1   2  30         22.62         20.87         9.39 o                         
   0   2  30         41.19         44.99        11.87 o                         
   1   2  30         25.73         27.20         8.21 o                         
   2   2  30         23.69         35.50        11.96 o                         
   3   2  30          9.21         -7.99         7.99 o                         
   4   2  30         10.20         12.48        13.42 o                         
  -4   3  30          2.20          7.97         9.93 o                         
  -3   3  30          1.29         14.20         7.79 o                         
  -2   3  30         10.72          0.35         6.99 o                         
  -1   3  30          1.73         -3.07         7.97 o                         
   0   3  30          3.79         10.59         8.19 o                         
   1   3  30          2.03         -6.15         8.96 o                         
   2   3  30          8.23          8.71        11.29 o                         
   3   3  30          1.34         -0.47        10.39 o                         
   4   3  30          1.82          6.24        15.90 o                         
  -3   4  30          0.06         -1.98         9.33 o                         
  -2   4  30          5.68         11.75         7.67 o                         
  -1   4  30         73.20         91.04        14.72 o                         
   0   4  30         41.76         71.03        12.92 o                         
   1   4  30         71.93         58.20        19.20 o                         
   2   4  30          4.11         -9.56        15.59 o                         
   3   4  30          0.22         12.07         8.92 o                         
  -3   5  30          2.73          7.85         9.88 o                         
  -2   5  30         13.40         11.91         7.41 o                         
  -1   5  30         12.54         16.39        10.33 o                         
   0   5  30         20.07         25.49         8.43 o                         
   1   5  30         15.45         20.65         8.13 o                         
   2   5  30         14.78         10.17         8.33 o                         
   3   5  30          3.15          8.63        17.27 o                         
  -2   6  30          0.67          5.64         9.27 o                         
  -1   6  30          9.99          4.49         8.15 o                         
   0   6  30         34.71         29.23         8.23 o                         
   1   6  30          8.34         14.10        12.80 o                         
   2   6  30          0.97         -9.43        18.00 o                         
   1   0  31         11.57         17.63        10.18 o                         
   2   0  31         56.78         68.03        12.30 o                         
   3   0  31          2.26          2.12         8.94 o                         
   4   0  31          0.30         -9.68         9.68 o                         
  -4   1  31          4.53          6.63        12.03 o                         
  -3   1  31         17.57         21.86         8.32 o                         
  -2   1  31          6.38         -3.68         8.70 o                         
  -1   1  31         56.17         58.05        11.92 o                         
   0   1  31          2.64         10.66        10.40 o                         
   1   1  31         45.26         43.43        10.53 o                         
   2   1  31          8.51         12.06        10.13 o                         
   3   1  31         16.45         21.24        10.95 o                         
   4   1  31          4.62         -2.81        15.86 o                         
  -4   2  31          3.22         12.90        11.16 o                         
  -3   2  31          2.86          3.81         7.52 o                         
  -2   2  31         47.46         55.78        12.59 o                         
  -1   2  31          4.79         16.78         8.68 o                         
   0   2  31        331.22        350.87        25.50 o                         
   1   2  31          3.34         -3.52         8.75 o                         
   2   2  31         54.26         52.48        13.10 o                         
   3   2  31          2.60         -2.59         9.41 o                         
   4   2  31          3.78          6.35         8.64 o                         
  -4   3  31          6.39         -4.05        10.35 o                         
  -3   3  31         12.20          4.38         7.55 o                         
  -2   3  31          6.93          4.81         6.92 o                         
  -1   3  31         25.11         39.64        10.45 o                         
   0   3  31          3.67         16.73         8.34 o                         
   1   3  31         16.15         26.66         9.42 o                         
   2   3  31          7.94          4.14        13.86 o                         
   3   3  31         11.70          2.25         8.21 o                         
   4   3  31          6.62         -3.41         7.14 o                         
  -3   4  31          4.45          5.52         9.68 o                         
  -2   4  31         12.74          4.52         7.53 o                         
  -1   4  31          3.39          1.16        10.58 o                         
   0   4  31         45.87         55.48        11.58 o                         
   1   4  31          3.55          9.25         9.01 o                         
   2   4  31         11.79          1.05        14.33 o                         
   3   4  31          3.38          0.46         8.40 o                         
  -2   5  31          0.01         18.93         7.71 o                         
  -1   5  31          2.18          0.71         6.57 o                         
   0   5  31          8.09         -0.64         8.19 o                         
   1   5  31          2.43         -7.88         8.43 o                         
   2   5  31          0.06         -9.83         9.83 o                         
  -1   6  31          2.97         10.64         8.27 o                         
   0   6  31         13.86          0.44         6.42 o                         
   1   6  31          2.98         10.80         9.32 o                         
   0   0  32         77.72         68.91        15.98 o                         
   1   0  32        193.54        199.14        20.09 o                         
   2   0  32          0.19         -8.44         8.44 o                         
   3   0  32          1.62         -2.93        13.43 o                         
   4   0  32          0.09          0.41         9.27 o                         
  -4   1  32          2.42         29.47        13.04 o                         
  -3   1  32          4.84         -1.59         8.39 o                         
  -2   1  32         43.44         41.83        11.04 o                         
  -1   1  32          6.45         12.17         9.11 o                         
   0   1  32         36.01         57.76        11.23 o                         
   1   1  32          6.38         11.11         8.73 o                         
   2   1  32         46.80         28.48        10.96 o                         
   3   1  32          4.12         24.35        10.62 o                         
   4   1  32          1.71        -10.01        10.01 o                         
  -4   2  32          0.31          2.67        17.26 o                         
  -3   2  32          0.61         18.33         9.87 o                         
  -2   2  32          0.48         14.39         9.81 o                         
  -1   2  32         46.47         32.83         9.05 o                         
   0   2  32         25.49         45.22        11.54 o                         
   1   2  32         50.90         50.65        10.50 o                         
   2   2  32          0.42         -0.44        10.60 o                         
   3   2  32          0.71         -9.17         9.17 o                         
   4   2  32          0.28         -1.71         9.19 o                         
  -3   3  32          0.93         -2.29        15.02 o                         
  -2   3  32          0.67          2.03         6.72 o                         
  -1   3  32          0.19         -3.46         7.52 o                         
   0   3  32         38.22         58.29        13.68 o                         
   1   3  32          0.27         -3.88         9.65 o                         
   2   3  32          0.17          8.95        10.89 o                         
   3   3  32          1.03         -8.25         8.25 o                         
  -3   4  32         12.63         27.18         9.34 o                         
  -2   4  32          0.42          1.59         7.50 o                         
  -1   4  32         56.39         66.92        12.37 o                         
   0   4  32          4.51         30.73        10.06 o                         
   1   4  32         52.55         67.31        12.53 o                         
   2   4  32          0.29          0.65         7.74 o                         
   3   4  32         12.89         24.63        13.60 o                         
  -2   5  32          7.93         20.42         8.60 o                         
  -1   5  32          7.07          4.39         7.26 o                         
   0   5  32         35.18         53.32        12.15 o                         
   1   5  32          6.54          1.87         6.71 o                         
   2   5  32          7.36         36.86        13.91 o                         
  -1   6  32          6.43          7.95         7.77 o                         
   0   6  32          2.00          8.75         6.96 o                         
   1   6  32          7.53         29.22        14.24 o                         
   1   0  33          7.05          5.57         8.49 o                         
   2   0  33          0.44         -2.01         8.10 o                         
   3   0  33          0.28          8.65        13.60 o                         
   4   0  33          1.54         -3.63        12.95 o                         
  -4   1  33          1.27         -0.92        13.71 o                         
  -3   1  33         10.17         -7.38         8.13 o                         
  -2   1  33          1.34          2.00         8.52 o                         
  -1   1  33         67.09         46.84        10.41 o                         
   0   1  33          2.62          1.99         7.50 o                         
   1   1  33         77.81         84.24        13.61 o                         
   2   1  33          1.20          2.44         8.09 o                         
   3   1  33          9.95          0.69        10.73 o                         
   4   1  33          1.24         10.04        10.31 o                         
  -3   2  33          6.09         23.90         9.35 o                         
  -2   2  33         33.75         38.62        14.56 o                         
  -1   2  33          4.44         -5.96         8.08 o                         
   0   2  33         66.88         79.19        12.54 o                         
   1   2  33          3.80         -6.15        10.39 o                         
   2   2  33         32.00         28.86         9.49 o                         
   3   2  33          6.31          7.68        16.36 o                         
  -3   3  33          4.68          3.16        15.08 o                         
  -2   3  33          0.76         -4.31         7.08 o                         
  -1   3  33         44.50         36.50        12.05 o                         
   0   3  33          5.37         13.54         9.00 o                         
   1   3  33         44.88         43.44        10.33 o                         
   2   3  33          0.66         -7.14         7.14 o                         
   3   3  33          4.39         -3.77         8.52 o                         
  -3   4  33          2.01          6.80        10.83 o                         
  -2   4  33          4.64          9.67         8.51 o                         
  -1   4  33          1.41         -1.83         8.16 o                         
   0   4  33          5.19          7.32         9.66 o                         
   1   4  33          2.22          6.80         8.15 o                         
   2   4  33          3.45         -2.37         8.67 o                         
   3   4  33          2.31          5.60        11.33 o                         
  -2   5  33          0.27          7.16         7.45 o                         
  -1   5  33          3.10         -3.37         7.27 o                         
   0   5  33          0.22          0.79         7.93 o                         
   1   5  33          3.37          9.71         7.48 o                         
   2   5  33          0.28         -2.19         8.57 o                         
   0   0  34         13.25         11.73        18.02 o                         
   1   0  34         63.10         78.59        13.72 o                         
   2   0  34          2.48          5.81         9.09 o                         
   3   0  34          3.96         30.60        12.43 o                         
  -3   1  34          0.08         16.52        12.71 o                         
  -2   1  34         27.09         26.50        11.96 o                         
  -1   1  34         17.04         19.79        12.54 o                         
   0   1  34        118.09        112.05        16.14 o                         
   1   1  34         16.07         19.59         8.91 o                         
   2   1  34         25.47         29.56        10.99 o                         
   3   1  34          0.08          0.58         9.38 o                         
  -3   2  34          8.26         10.72         9.80 o                         
  -2   2  34          1.10          4.83         9.79 o                         
  -1   2  34          7.42          0.19         8.98 o                         
   0   2  34          7.46          7.65        12.51 o                         
   1   2  34         11.02         -1.17         8.24 o                         
   2   2  34          0.67         -8.78         8.78 o                         
   3   2  34          8.74        -10.27        10.27 o                         
  -3   3  34          0.38          6.47        11.12 o                         
  -2   3  34          3.76         13.91         9.79 o                         
  -1   3  34          0.41        -10.99        13.58 o                         
   0   3  34          0.20          2.93         8.51 o                         
   1   3  34          0.14         11.47         8.76 o                         
   2   3  34          3.74         22.49         7.96 o                         
   3   3  34          0.57         -9.31         9.31 o                         
  -2   4  34          2.36          6.94         7.36 o                         
  -1   4  34         49.88         66.92        13.72 o                         
   0   4  34          2.36          0.98         7.97 o                         
   1   4  34         47.40         55.44        12.49 o                         
   2   4  34          2.06         12.60        10.01 o                         
  -1   5  34          5.51         -7.72         7.72 o                         
   0   5  34         15.30         31.91        10.45 o                         
   1   5  34          5.30         12.71         9.23 o                         
   1   0  35          1.49          7.54         9.12 o                         
   2   0  35          1.10         -8.24         8.24 o                         
   3   0  35          2.63         -1.23        16.23 o                         
  -3   1  35          3.94          4.52         7.57 o                         
  -2   1  35          3.95         -4.81        10.09 o                         
  -1   1  35         17.95          7.84         9.53 o                         
   0   1  35          1.54         -1.74         9.01 o                         
   1   1  35         21.33         22.95        11.48 o                         
   2   1  35          4.63         29.21        11.73 o                         
   3   1  35          4.03         10.43        10.36 o                         
  -3   2  35          1.37          0.75         7.89 o                         
  -2   2  35         14.76         13.58        14.18 o                         
  -1   2  35          6.88          3.78        11.62 o                         
   0   2  35         44.74         48.51        13.43 o                         
   1   2  35          6.39         13.23         9.18 o                         
   2   2  35         15.23         -9.94        11.54 o                         
   3   2  35          1.59         -9.75         9.75 o                         
  -3   3  35          0.50         -7.18         8.61 o                         
  -2   3  35          0.21         15.27         9.60 o                         
  -1   3  35         12.67         26.71        11.70 o                         
   0   3  35          4.91          4.82         8.94 o                         
   1   3  35         12.68         15.80         9.85 o                         
   2   3  35          0.09         11.08        11.52 o                         
   3   3  35          0.40          8.64         9.03 o                         
  -2   4  35          6.15         14.68         9.06 o                         
  -1   4  35          8.56         -2.95         8.83 o                         
   0   4  35         13.51         26.26        10.79 o                         
   1   4  35          9.26          3.78        12.93 o                         
   2   4  35          7.04          8.39         8.27 o                         
  -1   5  35          3.23         -6.17         8.10 o                         
   0   5  35          0.91         17.07        11.32 o                         
   1   5  35          2.90         -8.73        12.34 o                         
   0   0  36          0.37         -1.41        12.18 o                         
   1   0  36         40.48         31.37        10.21 o                         
   2   0  36          1.46          0.98         8.20 o                         
   3   0  36          1.17         -9.14         9.14 o                         
  -3   1  36          0.01          6.98         8.88 o                         
  -2   1  36         11.01         28.81        19.42 o                         
  -1   1  36          0.21         -0.45        11.51 o                         
   0   1  36         55.42         67.78        14.27 o                         
   1   1  36          0.12         -1.51         7.86 o                         
   2   1  36          8.61         19.12         9.10 o                         
   3   1  36          0.04         21.03        12.00 o                         
  -3   2  36          0.75         -8.29         9.25 o                         
  -2   2  36          0.48        -10.13        10.13 o                         
  -1   2  36         11.15          0.54         8.13 o                         
   0   2  36          1.01          8.56         8.19 o                         
   1   2  36         11.25          1.87         8.05 o                         
   2   2  36          0.76        -12.03        12.03 o                         
   3   2  36          0.96         -3.36         8.07 o                         
  -2   3  36          1.06          2.99         9.66 o                         
  -1   3  36          0.66         23.82         8.34 o                         
   0   3  36          8.98         21.91         9.52 o                         
   1   3  36          0.27         -5.94         9.76 o                         
   2   3  36          1.17          5.79         8.90 o                         
  -1   4  36          7.02          8.98        11.91 o                         
   0   4  36          9.43         -0.35        17.91 o                         
   1   4  36          6.11         13.18        10.52 o                         
   1   0  37          0.59          7.62         9.57 o                         
   2   0  37          1.39          3.85         8.97 o                         
   3   0  37          0.31        -10.88        10.88 o                         
  -3   1  37          1.54         18.25         9.43 o                         
  -2   1  37          3.46          7.75         8.68 o                         
  -1   1  37         10.43          4.22        13.11 o                         
   0   1  37          6.09          8.11        13.39 o                         
   1   1  37          9.30         -6.51         8.19 o                         
   2   1  37          3.72          5.17         8.75 o                         
   3   1  37          1.54         20.41         9.96 o                         
  -2   2  37          4.44          3.56        10.65 o                         
  -1   2  37          5.30         -4.19         9.30 o                         
   0   2  37          1.16          0.99         7.86 o                         
   1   2  37          6.09          1.56         8.49 o                         
   2   2  37          5.36         -1.63        13.58 o                         
  -2   3  37          1.56         -1.25         8.67 o                         
  -1   3  37         18.01         31.05        11.41 o                         
   0   3  37          0.44         20.50         9.71 o                         
   1   3  37         17.18         29.72        12.42 o                         
   2   3  37          1.03         15.82        10.72 o                         
  -1   4  37          0.31         18.50        11.54 o                         
   0   4  37          0.65         -8.14         9.66 o                         
   1   4  37          0.47         -8.49         8.49 o                         
   0   0  38         10.57         13.74        14.52 o                         
   1   0  38         10.98         38.43        11.70 o                         
   2   0  38          1.01         -0.64        14.32 o                         
  -2   1  38          7.57         20.99        10.62 o                         
  -1   1  38          6.11         10.56         8.07 o                         
   0   1  38         37.97         42.28        12.74 o                         
   1   1  38          5.79         -0.26         9.04 o                         
   2   1  38          6.74          8.24         9.80 o                         
  -2   2  38          0.82        -10.06        10.06 o                         
  -1   2  38          3.25          8.68         9.40 o                         
   0   2  38          2.10          6.18         9.11 o                         
   1   2  38          2.46         15.82        10.62 o                         
   2   2  38          1.19         -6.82        11.94 o                         
  -1   3  38          2.57          7.21         9.29 o                         
   0   3  38          3.06         -4.78        10.01 o                         
   1   3  38          3.08         -1.99         8.20 o                         
   1   0  39          0.05          8.61         9.29 o                         
   2   0  39          0.06          1.90         9.72 o                         
  -2   1  39          4.45         -2.82         9.92 o                         
  -1   1  39          3.38          2.58         8.94 o                         
   0   1  39          7.03         -7.21         9.81 o                         
   1   1  39          2.96          4.19         9.86 o                         
   2   1  39          4.75         -3.02        11.78 o                         
  -1   2  39          3.99          5.23         9.22 o                         
   0   2  39          2.44         -9.24         9.24 o                         
   1   2  39          3.53         -3.98         9.35 o                         
  -1   3  39          5.33          9.29         9.23 o                         
   0   3  39          2.02          8.71        10.40 o                         
   1   3  39          5.99          5.36        12.33 o                         
   0   0  40          8.92          3.42        12.58 o                         
   1   0  40          4.41          3.59         9.22 o                         
  -1   1  40         12.62          0.99        12.30 o                         
   0   1  40         14.32          7.99         9.16 o                         
   1   1  40         12.92          3.02         8.80 o                         
  -1   2  40          1.29        -15.08        15.08 o                         
   0   2  40          1.59          2.55         9.42 o                         
   1   2  40          0.75          0.34        11.35 o                         
   1   0  41          0.05         17.24         9.45 o                         
  -1   1  41          2.52          3.02        15.63 o                         
   0   1  41          6.10         11.97        11.09 o                         
   1   1  41          1.94          3.68        15.64 o                         
                                                                                
