# Supplementary material for: (S)-(+)-1-(4-Bromo­phen­yl)-N-[(4-methoxyphen­yl)methyl­idene]ethyl­amine and bis­{(S)-(+)-1-(4-bromo­phen­yl)-N-[(4-methoxyphen­yl)methyl­idene]ethyl­amine-κN}di­chlorido­palladium(II)
Source: Acta Crystallogr E Crystallogr Commun. 2024 Jan 26;80(Pt 2):213–7. doi: 10.1107/S2056989024000690 (PMC10848981; doi:10.1107/S2056989024000690)
Supplement: Supplementary file 3 [file e-80-00213-IIsup3.hkl]

data_II
#data_3gpdbis_mo                                                                
_shelx_title ' '                                                                
_shelx_refln_list_code          4                                               
_shelx_F_calc_maximum      327.43                                               
_exptl_crystal_F_000      1616.00                                               
_reflns_d_resolution_high  0.8002                                               
                                                                                
loop_                                                                           
 _space_group_symop_operation_xyz                                               
 'x, y, z'                                                                      
 '-x, y+1/2, -z'                                                                
                                                                                
_cell_length_a     9.0493                                                       
_cell_length_b    25.1365                                                       
_cell_length_c    14.1725                                                       
_cell_angle_alpha  90.000                                                       
_cell_angle_beta   90.185                                                       
_cell_angle_gamma  90.000                                                       
                                                                                
_shelx_F_squared_multiplier     1.000                                           
                                                                                
loop_                                                                           
 _refln_index_h                                                                 
 _refln_index_k                                                                 
 _refln_index_l                                                                 
 _refln_F_squared_calc                                                          
 _refln_F_squared_meas                                                          
 _refln_F_squared_sigma                                                         
 _refln_observed_status                                                         
   1 -31   0          7.57         33.39        42.69 o                         
   0 -30   0        260.99        362.83       103.87 o                         
   1 -30   0         40.25         28.40       111.48 o                         
   2 -30   0        171.19        154.65        72.68 o                         
   3 -30   0          4.02         -7.55        57.13 o                         
   1 -29   0        138.66        151.22        51.89 o                         
   2 -29   0        277.08        313.70        62.84 o                         
   3 -29   0         64.33        -27.03        62.72 o                         
   4 -29   0         29.47         62.28        56.70 o                         
   0 -28   0        597.69        706.17       123.57 o                         
   1 -28   0         67.93         14.53        29.85 o                         
   2 -28   0        114.17         88.62        44.66 o                         
   3 -28   0         88.95        134.08        76.72 o                         
   4 -28   0          9.61        -50.13        50.13 o                         
   5 -28   0        220.75        210.91        89.75 o                         
   1 -27   0         20.35         61.04        41.70 o                         
   2 -27   0        504.06        567.09        78.20 o                         
   3 -27   0        597.33        663.05        83.07 o                         
   4 -27   0        172.65        253.27       101.02 o                         
   5 -27   0        167.25        222.40        97.85 o                         
   0 -26   0       2328.64       2934.04       246.04 o                         
   1 -26   0        431.31        539.03        72.73 o                         
   2 -26   0         26.17         40.68        57.08 o                         
   3 -26   0        118.62        182.11        44.36 o                         
   4 -26   0         11.13         29.00        62.72 o                         
   5 -26   0        481.64        578.88       145.13 o                         
   6 -26   0         32.63         51.99        69.94 o                         
   1 -25   0         79.87        103.93        39.97 o                         
   2 -25   0        267.64        258.31        53.69 o                         
   3 -25   0         23.27         47.94        27.10 o                         
   4 -25   0         89.47         55.32        25.30 o                         
   5 -25   0        181.39        270.56       100.15 o                         
   6 -25   0          0.06        -18.39        60.20 o                         
   0 -24   0        449.21        513.98       101.79 o                         
   1 -24   0        491.68        494.47        67.37 o                         
   2 -24   0        421.63        359.57        80.39 o                         
   3 -24   0        116.24        191.13        46.51 o                         
   4 -24   0         29.44         42.88        28.33 o                         
   5 -24   0        518.30        419.63       107.59 o                         
   6 -24   0          4.20        -30.21        69.72 o                         
   7 -24   0        159.97        324.52       114.70 o                         
   1 -23   0        223.86        212.66        45.75 o                         
   2 -23   0        296.03        403.01        58.98 o                         
   3 -23   0       1241.74       1320.78       105.10 o                         
   4 -23   0        689.77        698.50        75.15 o                         
   5 -23   0       1044.85       1058.50       169.21 o                         
   6 -23   0         18.27         -7.77        53.52 o                         
   7 -23   0         14.86        -14.67        54.83 o                         
   0 -22   0       7581.92       8121.33       365.56 o                         
   1 -22   0         81.59         87.66        31.80 o                         
   2 -22   0        623.34        647.25        73.52 o                         
   3 -22   0        599.73        569.27        66.45 o                         
   4 -22   0        200.17        181.35        40.36 o                         
   5 -22   0       1500.74       1419.69       100.27 o                         
   6 -22   0        102.36        186.94       102.56 o                         
   7 -22   0        257.27        171.29        89.86 o                         
   8 -22   0          8.40        -62.06        70.49 o                         
   1 -21   0       1184.57       1198.92       101.25 o                         
   2 -21   0        715.51        727.35        78.03 o                         
   3 -21   0        422.97        430.97        74.10 o                         
   4 -21   0       1254.81       1217.70        95.65 o                         
   5 -21   0        685.40        647.42        77.38 o                         
   6 -21   0         43.61         73.11        82.64 o                         
   7 -21   0         21.09        -32.29        57.35 o                         
   8 -21   0         22.64         98.29        66.44 o                         
   0 -20   0       3217.66       3076.43       214.19 o                         
   1 -20   0       2196.82       2206.78       128.58 o                         
   2 -20   0        315.34        342.21        51.18 o                         
   3 -20   0       1410.17       1387.18        99.96 o                         
   4 -20   0        396.87        379.99        56.29 o                         
   5 -20   0       1757.30       1727.52       109.27 o                         
   6 -20   0         44.27         43.66        41.97 o                         
   7 -20   0        231.55        302.52       108.79 o                         
   8 -20   0         35.77        -36.88        69.17 o                         
   1 -19   0         46.87         85.80        31.18 o                         
   2 -19   0       2019.81       2126.50       118.91 o                         
   3 -19   0       1546.49       1643.54       107.54 o                         
   4 -19   0        512.40        526.26        68.19 o                         
   5 -19   0       2597.55       2739.56       139.61 o                         
   6 -19   0         25.41         31.59        27.75 o                         
   7 -19   0         65.97         93.03        73.66 o                         
   8 -19   0        119.23        159.80        80.34 o                         
   9 -19   0        209.95        175.45        93.03 o                         
   0 -18   0      15063.18      15347.03       446.12 o                         
   1 -18   0        756.23        738.45        70.83 o                         
   2 -18   0       1862.80       1840.75       111.64 o                         
   3 -18   0       1487.84       1584.53       101.90 o                         
   4 -18   0         55.59         42.77        24.60 o                         
   5 -18   0       1560.44       1455.28        99.28 o                         
   6 -18   0         70.26         75.63        58.45 o                         
   7 -18   0       1033.91        951.12       169.21 o                         
   8 -18   0         34.23        -19.59        66.55 o                         
   9 -18   0         99.09        106.39        78.69 o                         
   1 -17   0       2878.01       2880.03       131.88 o                         
   2 -17   0       1981.93       2016.86       167.40 o                         
   3 -17   0       1060.01       1164.80        85.96 o                         
   4 -17   0       3241.69       3261.34       145.52 o                         
   5 -17   0        756.48        535.38       126.85 o                         
   6 -17   0         93.01        130.36        66.66 o                         
   7 -17   0         36.42         62.61        59.65 o                         
   8 -17   0         68.26         91.72        55.49 o                         
   9 -17   0        307.58        245.72       105.18 o                         
   0 -16   0       9268.52       9385.59       330.32 o                         
   1 -16   0       4381.54       4188.64       155.21 o                         
   2 -16   0       2004.07       2004.48       110.13 o                         
   3 -16   0        431.87        456.97        52.78 o                         
   4 -16   0        641.81        648.29        64.73 o                         
   5 -16   0       1409.37        924.01       237.51 o                         
   6 -16   0         65.57        112.62        69.50 o                         
   7 -16   0        979.35       1052.58       170.52 o                         
   8 -16   0         45.62         49.91        47.72 o                         
   9 -16   0        111.65         73.33        83.29 o                         
   1 -15   0       1624.06       1675.15        97.73 o                         
   2 -15   0       7326.14       7459.59       203.33 o                         
   3 -15   0       3249.64       3231.05       197.28 o                         
   4 -15   0        355.04        351.66        79.68 o                         
   5 -15   0       1150.61        845.31       159.69 o                         
   6 -15   0        407.72        301.67       194.71 o                         
   7 -15   0        356.08        376.84       108.57 o                         
   8 -15   0        435.19        366.77       113.72 o                         
   9 -15   0        221.29        285.01        96.32 o                         
   0 -14   0      18371.05      18059.76       424.45 o                         
   1 -14   0         50.08        167.98        39.57 o                         
   2 -14   0       5042.68       5001.47       160.80 o                         
   3 -14   0        493.75        446.87        68.57 o                         
   4 -14   0        403.00        289.82        74.75 o                         
   5 -14   0        872.08        737.92       149.73 o                         
   6 -14   0        319.55        177.55        36.23 o                         
   7 -14   0       1604.65       1748.58       211.02 o                         
   8 -14   0         28.11        100.04        51.33 o                         
   9 -14   0        219.11        268.81        97.41 o                         
  10 -14   0         21.36         79.13        71.58 o                         
   1 -13   0      10202.24      10065.39       219.40 o                         
   2 -13   0       6330.33       6183.97       175.62 o                         
   3 -13   0       9059.31       8434.91       344.22 o                         
   4 -13   0       3487.00       3507.34       238.38 o                         
   5 -13   0         83.89         45.76        20.00 o                         
   6 -13   0        230.82        125.16        48.98 o                         
   7 -13   0        889.62        844.85       143.93 o                         
   8 -13   0        325.31        274.61        82.64 o                         
   9 -13   0         84.95        226.12        90.08 o                         
  10 -13   0        159.87         97.19        78.26 o                         
   0 -12   0       9010.21       2676.69      4161.31 o                         
   1 -12   0       1368.25       1132.68        74.07 o                         
   2 -12   0       3930.24       4058.34       137.04 o                         
   3 -12   0        606.58        614.89        96.32 o                         
   4 -12   0       1198.49       1311.87       141.74 o                         
   5 -12   0       1667.70       1367.01       278.00 o                         
   6 -12   0        265.51        193.98        90.95 o                         
   7 -12   0       4515.55       4738.77       332.73 o                         
   8 -12   0        290.61        201.28        77.71 o                         
   9 -12   0         49.60         83.95        59.76 o                         
  10 -12   0         30.75         83.18        65.45 o                         
   1 -11   0       4695.64       4709.33       107.01 o                         
   2 -11   0      16480.49      16533.42       203.74 o                         
   3 -11   0       4052.47       3692.86       216.60 o                         
   4 -11   0        722.41        635.96        59.81 o                         
   5 -11   0        604.20        531.24       124.88 o                         
   6 -11   0       1832.13       1420.68       339.84 o                         
   7 -11   0        134.61        140.68       130.30 o                         
   8 -11   0        869.84        907.45       144.37 o                         
   9 -11   0        187.68        213.87        69.28 o                         
  10 -11   0        173.05        154.41        63.65 o                         
   0 -10   0       9712.72       3705.62      4350.98 o                         
   1 -10   0        168.82        201.52        25.67 o                         
   2 -10   0      12653.56      13426.46       221.01 o                         
   3 -10   0       1067.08       1223.42        74.15 o                         
   4 -10   0       2216.61       2075.14       138.45 o                         
   5 -10   0        330.20        329.45        94.73 o                         
   6 -10   0        704.06        484.87       105.46 o                         
   7 -10   0       4477.00       3478.46      1128.27 o                         
   8 -10   0        374.92        259.94        85.59 o                         
   9 -10   0        141.33        170.96        66.11 o                         
  10 -10   0         16.38        -24.59        77.44 o                         
   1  -9   0       7772.01       7828.52       237.36 o                         
   2  -9   0       8429.36       8302.61       167.53 o                         
   3  -9   0      21282.88      20706.27       479.17 o                         
   4  -9   0       3694.26       3155.13       287.58 o                         
   5  -9   0        479.23        376.48        48.49 o                         
   6  -9   0       1740.37       1654.48       227.93 o                         
   7  -9   0        907.79        667.44       274.39 o                         
   8  -9   0        557.09        634.37       127.95 o                         
   9  -9   0        328.68        289.93        95.55 o                         
  10  -9   0        134.62        115.85        48.49 o                         
   0  -8   0      22048.38       9149.43     10603.28 o                         
   1  -8   0       1430.04       1457.46        50.96 o                         
   2  -8   0      13055.83      13524.05       202.86 o                         
   3  -8   0       2313.63       2441.95       159.47 o                         
   4  -8   0        927.09        864.77        50.33 o                         
   5  -8   0        916.10        812.36       112.90 o                         
   6  -8   0          3.62         -6.21        20.50 o                         
   7  -8   0       5498.71       5894.78       333.82 o                         
   8  -8   0        387.19        362.94        96.86 o                         
   9  -8   0         66.52         23.19        45.20 o                         
  10  -8   0          8.69         21.53        78.80 o                         
   1  -7   0       2934.74       2955.98        67.95 o                         
   2  -7   0      19681.25      19338.92       279.59 o                         
   3  -7   0       1609.71       1616.65        60.00 o                         
   4  -7   0       9918.83       9587.67       294.37 o                         
   5  -7   0       1155.10       1095.56        91.99 o                         
   6  -7   0       1180.79       1022.20        79.68 o                         
   7  -7   0        367.19        400.48        90.30 o                         
   8  -7   0        782.56        857.76       132.44 o                         
   9  -7   0        281.27        214.45        77.49 o                         
  10  -7   0        378.72        287.00        63.61 o                         
  11  -7   0         29.19         52.04        51.25 o                         
   0  -6   0       7151.23       3211.85      3255.66 o                         
   1  -6   0       3677.24       3675.07        87.55 o                         
   2  -6   0       6316.50       7204.12       160.85 o                         
   3  -6   0       2433.87       2705.13        76.00 o                         
   4  -6   0       7859.31       7837.42       207.44 o                         
   5  -6   0       1141.78       1146.53        63.10 o                         
   6  -6   0         62.27         46.49        20.63 o                         
   7  -6   0       1570.18       1627.20       169.65 o                         
   8  -6   0        420.98        424.75        66.07 o                         
   9  -6   0        184.36        135.51        40.44 o                         
  10  -6   0          8.32         58.72       114.38 o                         
  11  -6   0          2.37         25.19        39.31 o                         
   1  -5   0       4098.14       4164.31       116.80 o                         
   2  -5   0      59449.53      58387.21       613.03 o                         
   3  -5   0      25254.78      25207.07       287.21 o                         
   4  -5   0      15428.60      15092.88       158.33 o                         
   5  -5   0       2321.64       2225.73        64.71 o                         
   6  -5   0        756.26        651.88        58.74 o                         
   7  -5   0        454.85        549.44       101.79 o                         
   8  -5   0        183.17        168.10        44.36 o                         
   9  -5   0        628.65        675.45        84.07 o                         
  10  -5   0        521.33        453.08        79.97 o                         
  11  -5   0         73.41         62.07        98.07 o                         
   0  -4   0      75944.23      39354.08     37931.63 o                         
   1  -4   0       2968.91       2912.65        79.47 o                         
   2  -4   0      12675.64      12934.66       209.32 o                         
   3  -4   0       1580.45       1583.33        44.33 o                         
   4  -4   0       4123.24       4049.80        78.52 o                         
   5  -4   0       7581.22       7239.85       290.58 o                         
   6  -4   0        207.58        182.90        27.84 o                         
   7  -4   0       3481.51       3620.60       165.90 o                         
   8  -4   0        269.00        237.11        68.84 o                         
   9  -4   0        624.96        579.13        77.79 o                         
  10  -4   0        187.39        258.21        59.51 o                         
  11  -4   0         31.39        -11.44        43.18 o                         
   1  -3   0        412.12        469.99        29.89 o                         
   2  -3   0      22558.52      21464.68       136.14 o                         
   3  -3   0        734.86        774.46        38.19 o                         
   4  -3   0       2102.94       2135.47        59.58 o                         
   5  -3   0       5967.32       6130.88       129.43 o                         
   6  -3   0        213.73        254.23        27.41 o                         
   7  -3   0        187.59        134.60        40.64 o                         
   8  -3   0        436.84        397.49        65.51 o                         
   9  -3   0       1150.12       1052.14       105.26 o                         
  10  -3   0        914.54        838.89       103.98 o                         
  11  -3   0         34.94        -58.08        72.24 o                         
   1  -2   0       8002.04       8186.91        93.25 o                         
   2  -2   0      14759.46      14796.29       109.56 o                         
   3  -2   0       3776.28       3771.07        68.61 o                         
   4  -2   0       1906.47       1933.18        64.55 o                         
   5  -2   0       3897.41       4322.67        96.75 o                         
   6  -2   0          5.69         -1.31        17.47 o                         
   7  -2   0         59.18         66.34        18.82 o                         
   8  -2   0        183.04        122.80        54.41 o                         
   9  -2   0        247.63        236.78        50.71 o                         
  10  -2   0          4.16        -26.54        34.45 o                         
  11  -2   0         19.39         75.50        44.55 o                         
   1  -1   0       1394.97       1311.89        75.18 o                         
   2  -1   0       8600.80       8726.57        86.23 o                         
   3  -1   0       5847.75       5226.05        84.14 o                         
   4  -1   0       2859.34       2713.47        55.40 o                         
   5  -1   0       5036.64       5149.75       106.50 o                         
   6  -1   0       2118.54       2082.09        84.42 o                         
   7  -1   0         78.32         84.25        21.61 o                         
   8  -1   0        253.24        209.37        32.82 o                         
   9  -1   0       1519.74       1501.12        94.83 o                         
  10  -1   0       1290.71       1301.75       120.86 o                         
  11  -1   0         68.95         89.33        47.45 o                         
   1   0   0       1929.24       1599.14       541.01 o                         
   2   0   0      22351.94      22019.82       280.07 o                         
   3   0   0       1813.93       1558.13        41.27 o                         
   4   0   0       2690.58       2743.39        56.57 o                         
   5   0   0      24255.92      24868.23       296.11 o                         
   6   0   0          4.90          7.03         9.45 o                         
   7   0   0       1979.97       2127.67        94.80 o                         
   8   0   0          9.49         39.14        20.82 o                         
   9   0   0        541.67        564.87        57.57 o                         
  10   0   0         95.36        152.84        35.83 o                         
  11   0   0          1.14        -30.63        33.26 o                         
   1   1   0       1258.87       1217.40        32.28 o                         
   2   1   0      11834.62      11763.59       211.31 o                         
   3   1   0       5718.39       5032.63        63.29 o                         
   4   1   0       2675.43       2622.25        70.58 o                         
   5   1   0       5448.82       5418.03        96.17 o                         
   6   1   0       2010.27       1969.49        65.25 o                         
   7   1   0         54.03         70.00        21.79 o                         
   8   1   0        289.35        249.77        36.22 o                         
   9   1   0       1571.77       1565.20        95.38 o                         
  10   1   0       1323.63       1317.43        93.78 o                         
  11   1   0         69.54          1.05        26.38 o                         
   0   2   0       9333.30       8688.17       138.45 o                         
   1   2   0       7640.77       7835.36        88.04 o                         
   2   2   0      16638.84      16700.89       275.87 o                         
   3   2   0       3379.43       3316.37        67.58 o                         
   4   2   0       1811.72       1785.99        42.61 o                         
   5   2   0       4090.84       4613.03        96.02 o                         
   6   2   0          1.98         33.42        11.77 o                         
   7   2   0         96.93        109.38        17.98 o                         
   8   2   0        173.20        184.92        23.64 o                         
   9   2   0        250.96        323.00        47.71 o                         
  10   2   0          1.32         42.79        34.11 o                         
  11   2   0         25.42         88.00        54.07 o                         
   1   3   0        224.18        247.13        21.01 o                         
   2   3   0      22053.78      16341.92      4906.88 o                         
   3   3   0        712.63        772.24        29.69 o                         
   4   3   0       2556.78       2516.05        62.92 o                         
   5   3   0       5486.97       5412.25       125.76 o                         
   6   3   0        129.22        136.30        20.88 o                         
   7   3   0        207.55        199.64        25.62 o                         
   8   3   0        400.73        343.60        32.97 o                         
   9   3   0       1106.14       1108.42       100.27 o                         
  10   3   0        884.46        843.86       128.49 o                         
  11   3   0         35.16         23.53        35.24 o                         
   0   4   0      75862.02      77426.02       804.57 o                         
   1   4   0       2529.90       2490.98        57.25 o                         
   2   4   0      13167.90      13777.18       270.34 o                         
   3   4   0       1990.87       2001.91       182.89 o                         
   4   4   0       4849.50       4858.34       106.46 o                         
   5   4   0       7165.55       7051.02       175.47 o                         
   6   4   0        232.43        265.04        32.29 o                         
   7   4   0       3485.33       3452.32       116.70 o                         
   8   4   0        270.76        198.98        31.86 o                         
   9   4   0        603.57        552.94        97.85 o                         
  10   4   0        208.23        192.30        65.45 o                         
  11   4   0         28.00         41.37        49.69 o                         
   1   5   0       3853.57       3855.52       116.24 o                         
   2   5   0      61124.66      60300.46       499.64 o                         
   3   5   0      25249.58      24250.98       682.72 o                         
   4   5   0      14627.29      14430.03       851.80 o                         
   5   5   0       2674.24       2669.61       103.98 o                         
   6   5   0        735.58        737.87        44.11 o                         
   7   5   0        369.30        453.34        65.78 o                         
   8   5   0        225.89        237.70        39.50 o                         
   9   5   0        659.84        625.51       110.33 o                         
  10   5   0        541.35        417.44        97.63 o                         
  11   5   0         74.30          4.30        36.97 o                         
   0   6   0       4216.41       3895.73       105.31 o                         
   1   6   0       3937.83       3778.50       113.55 o                         
   2   6   0       5981.31       6648.88       316.86 o                         
   3   6   0       2349.10       2592.44       152.25 o                         
   4   6   0       6776.83       6768.15       371.88 o                         
   5   6   0       1291.52       1281.12        77.71 o                         
   6   6   0         37.08         28.79        14.23 o                         
   7   6   0       1541.44       1491.59       117.77 o                         
   8   6   0        424.95        374.76        53.08 o                         
   9   6   0        175.44        104.31        45.53 o                         
  10   6   0          5.48        -37.60        37.60 o                         
  11   6   0          3.70        -28.72        52.65 o                         
   1   7   0       3621.17       3594.96       124.66 o                         
   2   7   0      17721.60      17170.79       203.72 o                         
   3   7   0       1366.40        431.65       691.18 o                         
   4   7   0      10173.47       9397.25       595.41 o                         
   5   7   0       1162.84       1052.67        64.16 o                         
   6   7   0       1223.43       1124.35        65.73 o                         
   7   7   0        445.59        435.65        42.50 o                         
   8   7   0        787.81       1009.46       141.63 o                         
   9   7   0        268.68        280.01        62.60 o                         
  10   7   0        380.94        369.52        70.81 o                         
  11   7   0         31.59          4.87        47.01 o                         
   0   8   0      20955.43      20912.85       357.25 o                         
   1   8   0       1291.33       1250.07        59.47 o                         
   2   8   0      13010.14      12932.33       186.62 o                         
   3   8   0       2247.73       2403.71       173.92 o                         
   4   8   0        934.98        821.89        91.88 o                         
   5   8   0        943.13        924.20       110.44 o                         
   6   8   0          1.52          6.91        37.10 o                         
   7   8   0       5489.20       5691.34       200.02 o                         
   8   8   0        406.25        541.01       108.25 o                         
   9   8   0         63.52        164.56        55.58 o                         
  10   8   0          6.10        -18.33        35.77 o                         
   1   9   0       7639.18       7485.95       153.34 o                         
   2   9   0       9496.74       9030.70       165.48 o                         
   3   9   0      21570.81      20970.14       635.42 o                         
   4   9   0       3745.67       3672.39       213.21 o                         
   5   9   0        560.29        536.52        44.17 o                         
   6   9   0       1774.98       1976.95        97.89 o                         
   7   9   0        843.57        928.69        66.48 o                         
   8   9   0        547.86        516.31        52.65 o                         
   9   9   0        344.91        362.57        65.00 o                         
  10   9   0        125.00        159.18        48.21 o                         
   0  10   0       8321.28       7884.51       195.68 o                         
   1  10   0        118.67        118.88        28.20 o                         
   2  10   0      12713.53      12922.88       237.06 o                         
   3  10   0       1243.01       1350.82        85.89 o                         
   4  10   0       2468.33       2514.51       183.88 o                         
   5  10   0        317.03        319.83        33.49 o                         
   6  10   0        685.78        704.64       111.97 o                         
   7  10   0       4414.22       4806.84       158.18 o                         
   8  10   0        343.52        272.50        42.41 o                         
   9  10   0        130.62         98.18        60.74 o                         
  10  10   0         13.57         15.45        66.49 o                         
   1  11   0       5295.10       5238.02       142.85 o                         
   2  11   0      16240.91      15908.87       316.35 o                         
   3  11   0       3594.57       3284.76       135.47 o                         
   4  11   0        467.41        678.15       101.35 o                         
   5  11   0        607.40        546.45       100.97 o                         
   6  11   0       1818.11       1985.10       189.57 o                         
   7  11   0        130.45        158.84        52.81 o                         
   8  11   0        846.48        847.81        66.51 o                         
   9  11   0        189.29        117.11        66.98 o                         
  10  11   0        164.40        114.20        48.02 o                         
   0  12   0       8668.36       8087.22       217.37 o                         
   1  12   0       1340.02       1131.27        68.94 o                         
   2  12   0       3641.70       3638.51       121.27 o                         
   3  12   0        690.05        604.10        65.06 o                         
   4  12   0       1278.78       1375.03       142.94 o                         
   5  12   0       1636.31       1479.12       152.85 o                         
   6  12   0        349.39        427.40        91.72 o                         
   7  12   0       4742.21       5189.68       182.12 o                         
   8  12   0        299.70        330.82        45.38 o                         
   9  12   0         46.91        111.75        69.50 o                         
  10  12   0         36.04         40.67        44.71 o                         
   1  13   0      10430.94      10295.34       216.00 o                         
   2  13   0       6423.17       6040.58       199.46 o                         
   3  13   0       9374.01       9088.12       247.06 o                         
   4  13   0       3484.31       3525.54       154.24 o                         
   5  13   0        124.09        142.40        53.85 o                         
   6  13   0        171.59        117.34        36.01 o                         
   7  13   0        952.79        919.33        78.71 o                         
   8  13   0        290.17        273.41        46.14 o                         
   9  13   0         99.13         95.44        65.78 o                         
  10  13   0        157.34        115.56        48.10 o                         
   0  14   0      16847.58      16724.79       465.16 o                         
   1  14   0         14.53         27.71        29.08 o                         
   2  14   0       5056.14       4997.28       189.91 o                         
   3  14   0        480.20        409.63        58.92 o                         
   4  14   0        302.98        260.61        45.66 o                         
   5  14   0        877.99        987.79       138.78 o                         
   6  14   0        340.54        281.70        76.94 o                         
   7  14   0       1494.88       1638.14       195.92 o                         
   8  14   0         24.06          1.09        38.96 o                         
   9  14   0        229.73        233.68        84.28 o                         
  10  14   0         21.63          2.11        51.50 o                         
   1  15   0       1559.00       1506.14       115.87 o                         
   2  15   0       7533.22       7432.92       240.82 o                         
   3  15   0       2855.28       2801.02       148.26 o                         
   4  15   0        330.35        251.83        47.67 o                         
   5  15   0       1099.02       1312.75       162.75 o                         
   6  15   0        436.98        344.22       105.78 o                         
   7  15   0        330.05        332.18        91.39 o                         
   8  15   0        433.21        363.48        93.80 o                         
   9  15   0        208.30        266.29        91.17 o                         
   0  16   0      11145.19      10795.07       288.36 o                         
   1  16   0       4424.25       4431.22       203.84 o                         
   2  16   0       1996.28       1894.79       128.24 o                         
   3  16   0        468.77        509.26        66.80 o                         
   4  16   0        670.00        609.49        90.79 o                         
   5  16   0       1481.25       1549.27       185.63 o                         
   6  16   0         48.36         41.70        46.52 o                         
   7  16   0       1009.31       1142.99       171.73 o                         
   8  16   0         50.17         27.14        55.49 o                         
   9  16   0        100.43         60.42        56.70 o                         
   1  17   0       2844.57       2944.23       174.17 o                         
   2  17   0       1953.37       1984.52       132.93 o                         
   3  17   0       1256.91       1317.04       112.57 o                         
   4  17   0       3406.88       3579.71       181.32 o                         
   5  17   0        826.83        937.66       150.28 o                         
   6  17   0         83.45         79.79        51.88 o                         
   7  17   0         49.04        118.32        83.95 o                         
   8  17   0         48.82         19.81        55.49 o                         
   9  17   0        310.57        259.29       109.67 o                         
   0  18   0      14129.53      14208.42       553.38 o                         
   1  18   0        631.77        678.13        85.20 o                         
   2  18   0       1801.80       1741.51       130.73 o                         
   3  18   0       1355.11       1374.32       114.93 o                         
   4  18   0         33.98        -36.85        36.85 o                         
   5  18   0       1415.43       1460.40       191.65 o                         
   6  18   0         46.50         46.19        47.94 o                         
   7  18   0        983.66       1128.32       176.32 o                         
   8  18   0         33.09         62.82        69.94 o                         
   9  18   0        118.06         65.78        60.85 o                         
   1  19   0         54.97         65.37        36.73 o                         
   2  19   0       2166.43       2161.03       149.96 o                         
   3  19   0       1386.82       1412.52       121.80 o                         
   4  19   0        391.74        347.81        60.85 o                         
   5  19   0       2584.63       3023.02       285.12 o                         
   6  19   0         26.87        -13.24        51.77 o                         
   7  19   0         51.89        -43.89        68.84 o                         
   8  19   0        125.65        198.21       104.09 o                         
   9  19   0        210.99        160.56        93.91 o                         
   0  20   0       3833.11       4035.55       307.45 o                         
   1  20   0       2144.17       2168.64       150.81 o                         
   2  20   0        328.42        306.53        59.43 o                         
   3  20   0       1583.50       1695.46       137.68 o                         
   4  20   0        420.93        317.62        59.25 o                         
   5  20   0       1900.60       1942.53       235.65 o                         
   6  20   0         51.95        175.34        84.28 o                         
   7  20   0        252.35        238.93        94.24 o                         
   8  20   0         43.17        105.07        79.02 o                         
   1  21   0       1036.33       1053.72       110.95 o                         
   2  21   0        632.79        652.03        90.38 o                         
   3  21   0        567.26        522.71       141.46 o                         
   4  21   0       1314.32       1207.13       144.69 o                         
   5  21   0        727.69        770.86       146.34 o                         
   6  21   0         45.97        109.34        75.74 o                         
   7  21   0         27.24        -19.81        48.71 o                         
   8  21   0         15.33         69.17        58.77 o                         
   0  22   0       7458.82       8347.89       469.54 o                         
   1  22   0        169.68        152.67        50.25 o                         
   2  22   0        588.70        616.86        88.22 o                         
   3  22   0        656.86        608.25        85.84 o                         
   4  22   0        182.52        150.66        53.33 o                         
   5  22   0       1390.89       1541.72       215.07 o                         
   6  22   0         89.65         80.99        63.26 o                         
   7  22   0        247.37        322.66       115.47 o                         
   8  22   0          7.40         71.80        63.92 o                         
   1  23   0        253.85        286.81        60.35 o                         
   2  23   0        336.93        424.22        75.22 o                         
   3  23   0       1157.54       1221.15       123.85 o                         
   4  23   0        600.74        737.68       102.38 o                         
   5  23   0       1037.85       1242.37       205.66 o                         
   6  23   0         16.25        188.36        83.29 o                         
   7  23   0          9.69         69.28        67.20 o                         
   0  24   0        504.76        493.25        82.54 o                         
   1  24   0        521.45        509.30        86.27 o                         
   2  24   0        467.33        516.14        88.27 o                         
   3  24   0        116.59        114.06        45.01 o                         
   4  24   0         30.00         72.88        45.40 o                         
   5  24   0        602.00        700.70       157.28 o                         
   6  24   0          8.24         50.68        87.34 o                         
   7  24   0        174.40        174.25        86.25 o                         
   1  25   0         48.45        124.40       106.99 o                         
   2  25   0        238.83        211.67        54.62 o                         
   3  25   0         50.88         83.66        51.82 o                         
   4  25   0        114.69        132.18        48.49 o                         
   5  25   0        184.85        281.94       109.67 o                         
   6  25   0          0.09         19.81        54.29 o                         
   0  26   0       2213.25       2294.29       183.57 o                         
   1  26   0        365.46        459.73        70.91 o                         
   2  26   0         37.84         26.56        36.69 o                         
   3  26   0         77.63         91.27       108.74 o                         
   4  26   0         11.74         29.54        51.88 o                         
   5  26   0        398.47        430.03       127.73 o                         
   6  26   0         34.40         13.57        75.85 o                         
   1  27   0         30.38        108.74        44.00 o                         
   2  27   0        478.55        521.73        73.78 o                         
   3  27   0        613.37        593.95        92.85 o                         
   4  27   0        164.05         80.85        40.43 o                         
   5  27   0        172.15        109.23        73.66 o                         
   0  28   0        597.54        508.62       128.49 o                         
   1  28   0         48.05         75.51        33.76 o                         
   2  28   0        126.57        132.46        52.41 o                         
   3  28   0         99.99        156.64        56.60 o                         
   4  28   0          8.50          3.15       119.68 o                         
   5  28   0        262.27        247.69       105.62 o                         
   1  29   0        142.25        124.92        44.10 o                         
   2  29   0        297.05        189.58        78.69 o                         
   3  29   0         66.83         82.92        36.06 o                         
   4  29   0         45.09         64.24        35.15 o                         
   0  30   0        280.30        295.41       107.81 o                         
   1  30   0         40.84         70.28        41.24 o                         
   2  30   0        165.83        203.55        53.50 o                         
   3  30   0          5.55        -28.17        38.50 o                         
   1  31   0          6.96        -28.08        83.46 o                         
  -1 -31   1         12.55         93.51        48.37 o                         
   0 -31   1          4.39         25.32        30.74 o                         
   1 -31   1        142.88        202.81        83.07 o                         
  -3 -30   1        205.33        193.62        76.83 o                         
  -2 -30   1         80.05         48.28        42.03 o                         
  -1 -30   1        159.72        168.68        49.14 o                         
   0 -30   1         12.38         43.19        38.92 o                         
   1 -30   1        270.08        255.82        57.00 o                         
   2 -30   1          4.93         32.51        60.64 o                         
   3 -30   1        215.11        282.05        99.05 o                         
  -4 -29   1        257.36        374.98       116.67 o                         
  -3 -29   1         30.41        -35.79        54.73 o                         
  -2 -29   1          8.43          1.40        32.29 o                         
  -1 -29   1        757.90        880.74        98.31 o                         
   0 -29   1         27.81        -14.28        30.59 o                         
   1 -29   1        458.43        524.80       110.38 o                         
   2 -29   1         31.73         74.54        42.90 o                         
   3 -29   1         20.58        -34.91        66.00 o                         
   4 -29   1          7.23        -47.39        73.44 o                         
  -5 -28   1         97.67         57.13        57.35 o                         
  -4 -28   1        248.56        333.39       117.99 o                         
  -3 -28   1        510.41        623.27        83.71 o                         
  -2 -28   1        260.43        302.74        58.77 o                         
  -1 -28   1        401.32        431.61        80.83 o                         
   0 -28   1          2.06         15.96        30.24 o                         
   1 -28   1         75.15         73.06        34.47 o                         
   2 -28   1        135.12        197.54        49.64 o                         
   3 -28   1        336.42        356.81       112.08 o                         
   4 -28   1        244.79        228.31       102.88 o                         
   5 -28   1         61.59         58.56        73.33 o                         
  -5 -27   1         20.40         53.19        61.84 o                         
  -4 -27   1        263.13        177.86        82.74 o                         
  -3 -27   1         88.84         76.81        44.38 o                         
  -2 -27   1         78.85          2.89        35.52 o                         
  -1 -27   1         21.25         39.09        40.33 o                         
   0 -27   1         25.37         22.73        31.79 o                         
   1 -27   1        398.96        386.89        66.24 o                         
   2 -27   1        162.20        190.66        46.90 o                         
   3 -27   1        186.69        302.08       111.20 o                         
   4 -27   1         91.29        194.71        98.51 o                         
   5 -27   1         24.00        -16.53        56.48 o                         
  -6 -26   1         47.94         43.23        65.56 o                         
  -5 -26   1         45.75        -28.02        80.12 o                         
  -4 -26   1        223.56        214.80        48.52 o                         
  -3 -26   1        419.20        415.77        65.95 o                         
  -2 -26   1        144.74        173.30        46.65 o                         
  -1 -26   1        665.94        689.95        83.47 o                         
   0 -26   1         15.72         59.16        36.31 o                         
   1 -26   1        603.04        758.20        86.58 o                         
   2 -26   1        191.30        179.51        46.27 o                         
   3 -26   1        134.49        100.28        37.32 o                         
   4 -26   1        954.61        960.43       172.17 o                         
   5 -26   1         59.26         20.80        75.41 o                         
   6 -26   1        227.42        194.38        63.70 o                         
  -6 -25   1        545.22        657.25       155.53 o                         
  -5 -25   1        107.98         33.38        61.73 o                         
  -4 -25   1        205.72        217.26        48.10 o                         
  -3 -25   1        174.50        100.66        33.12 o                         
  -2 -25   1         18.79         -3.60        27.36 o                         
  -1 -25   1       2366.54       2703.67       159.42 o                         
   0 -25   1        333.26        355.54        60.45 o                         
   1 -25   1       1748.72       1837.67       129.78 o                         
   2 -25   1         54.81         36.19        46.84 o                         
   3 -25   1          6.60        -25.55        29.75 o                         
   4 -25   1         16.68         49.80        58.01 o                         
   5 -25   1          1.38        -15.21        61.51 o                         
   6 -25   1        418.93        523.61       139.88 o                         
  -7 -24   1         54.09         86.79        77.05 o                         
  -6 -24   1         82.13        109.12        82.42 o                         
  -5 -24   1        272.02        325.68        57.64 o                         
  -4 -24   1        995.01        989.58        97.86 o                         
  -3 -24   1        400.41        412.52        63.08 o                         
  -2 -24   1        529.47        567.17        74.21 o                         
  -1 -24   1        883.75        931.44        92.35 o                         
   0 -24   1        113.18        107.63        33.51 o                         
   1 -24   1         55.68         83.34        33.67 o                         
   2 -24   1        697.33        786.90        83.00 o                         
   3 -24   1        503.93        530.71        64.75 o                         
   4 -24   1       1084.46       1200.56       178.19 o                         
   5 -24   1        361.91        297.71        95.00 o                         
   6 -24   1         23.91         11.05        84.71 o                         
   7 -24   1          1.27         55.05        79.24 o                         
  -7 -23   1          1.29        -34.91        67.31 o                         
  -6 -23   1        647.62        483.77       131.23 o                         
  -5 -23   1         16.86         20.14        44.00 o                         
  -4 -23   1        204.88        209.34        48.17 o                         
  -3 -23   1         21.95         20.57        36.94 o                         
  -2 -23   1        359.95        344.27        58.44 o                         
  -1 -23   1        254.14        258.96        54.45 o                         
   0 -23   1          3.84         21.91        43.29 o                         
   1 -23   1       1008.57       1026.78        96.06 o                         
   2 -23   1         37.86          0.12        28.56 o                         
   3 -23   1        643.26        683.53        72.04 o                         
   4 -23   1        378.94        266.14        41.04 o                         
   5 -23   1         49.82         25.94        79.35 o                         
   6 -23   1        352.04        392.27       110.22 o                         
   7 -23   1          5.49         23.86        56.59 o                         
  -8 -22   1         40.22         32.40        68.30 o                         
  -7 -22   1          5.36        104.42        69.94 o                         
  -6 -22   1         47.95        200.84        91.83 o                         
  -5 -22   1         63.13         81.22        33.23 o                         
  -4 -22   1        737.61        675.20        80.10 o                         
  -3 -22   1        916.70        995.06        91.24 o                         
  -2 -22   1         56.20         34.49        21.66 o                         
  -1 -22   1       1709.09       1709.98       117.60 o                         
   0 -22   1         50.13         60.23        29.87 o                         
   1 -22   1        395.00        446.63        62.91 o                         
   2 -22   1        148.06        179.93        46.81 o                         
   3 -22   1         84.13         35.05        20.88 o                         
   4 -22   1       1518.39       1443.56        95.03 o                         
   5 -22   1        104.37        188.80        92.16 o                         
   6 -22   1        558.57        602.52       137.80 o                         
   7 -22   1          1.53         18.93        56.70 o                         
   8 -22   1         27.83        -58.77        71.36 o                         
  -8 -21   1         89.56        141.30        86.68 o                         
  -7 -21   1         90.15        101.57        71.03 o                         
  -6 -21   1       1129.16       1113.80       115.03 o                         
  -5 -21   1        454.24        359.49        56.49 o                         
  -4 -21   1        611.07        592.18       102.23 o                         
  -3 -21   1        315.95        211.66        86.47 o                         
  -2 -21   1         11.40         31.58        46.68 o                         
  -1 -21   1       4013.48       4067.64       178.44 o                         
   0 -21   1        724.80        691.36        75.59 o                         
   1 -21   1       3456.77       3745.93       175.94 o                         
   2 -21   1       1887.05       1980.43       120.41 o                         
   3 -21   1        343.58        323.61        46.25 o                         
   4 -21   1        123.49        114.76        26.87 o                         
   5 -21   1         81.52         48.38        19.28 o                         
   6 -21   1        935.05       1049.08       176.00 o                         
   7 -21   1        170.17        242.21        97.52 o                         
   8 -21   1        214.94        283.70        96.43 o                         
  -8 -20   1        265.91        452.58       131.01 o                         
  -7 -20   1        200.03        338.86       112.52 o                         
  -6 -20   1        127.31        134.58        43.12 o                         
  -5 -20   1        253.06        324.25        58.38 o                         
  -4 -20   1       2810.62       3041.97       159.57 o                         
  -3 -20   1        675.28        618.74        83.35 o                         
  -2 -20   1       1639.07       1658.53       112.26 o                         
  -1 -20   1       1997.36       1957.34       121.51 o                         
   0 -20   1        479.86        463.54        60.49 o                         
   1 -20   1       2169.79       2317.89       126.68 o                         
   2 -20   1       1318.73       1456.16       136.16 o                         
   3 -20   1       1974.45       2108.17       115.99 o                         
   4 -20   1       1744.83       1719.17        96.52 o                         
   5 -20   1       1018.13        891.25       213.37 o                         
   6 -20   1        138.80        197.78        78.04 o                         
   7 -20   1         50.62        133.42        65.12 o                         
   8 -20   1        105.65        160.13        96.10 o                         
  -8 -19   1        115.31         24.52        56.26 o                         
  -7 -19   1         98.91        146.99        80.12 o                         
  -6 -19   1       1396.86       1444.09       202.81 o                         
  -5 -19   1        285.39        223.75        45.24 o                         
  -4 -19   1       1429.79       1407.12       108.37 o                         
  -3 -19   1        204.06        161.88        40.33 o                         
  -2 -19   1        372.41        373.83        56.13 o                         
  -1 -19   1       3899.40       3973.46       166.84 o                         
   0 -19   1        518.15        494.96        60.58 o                         
   1 -19   1       4992.60       4991.54       180.85 o                         
   2 -19   1         64.23         51.86        24.96 o                         
   3 -19   1       1575.08       1669.76        98.95 o                         
   4 -19   1         37.59          6.70        45.15 o                         
   5 -19   1        146.38         90.34        41.92 o                         
   6 -19   1       1261.92       1209.54       180.16 o                         
   7 -19   1         30.31        103.76        71.14 o                         
   8 -19   1        230.00        281.51       108.03 o                         
  -9 -18   1        310.80        353.85       129.15 o                         
  -8 -18   1        228.33        192.09        80.77 o                         
  -7 -18   1         34.83        -12.81        61.84 o                         
  -6 -18   1        215.97        110.76        58.99 o                         
  -5 -18   1        252.20        290.04        89.31 o                         
  -4 -18   1        662.62        650.30        72.74 o                         
  -3 -18   1       2633.12       2620.21       138.86 o                         
  -2 -18   1        277.40        290.16        49.57 o                         
  -1 -18   1       1271.49       1318.08        94.04 o                         
   0 -18   1        248.92        263.15        55.22 o                         
   1 -18   1       2085.30       2056.36       114.79 o                         
   2 -18   1         78.52        173.60        39.84 o                         
   3 -18   1        778.76        731.89        67.80 o                         
   4 -18   1       1304.88       1243.88        81.07 o                         
   5 -18   1        151.31        110.45        37.87 o                         
   6 -18   1        971.84        604.85       331.31 o                         
   7 -18   1          5.39         19.92        61.73 o                         
   8 -18   1        189.74        291.03       104.20 o                         
   9 -18   1        156.51         23.53        69.61 o                         
  -9 -17   1         62.01         18.50        65.45 o                         
  -8 -17   1        211.45        111.86        73.88 o                         
  -7 -17   1         63.40        107.26        81.87 o                         
  -6 -17   1       2310.39       2405.50       240.46 o                         
  -5 -17   1        365.93        259.40        81.54 o                         
  -4 -17   1        500.32        480.89        60.15 o                         
  -3 -17   1        181.21        154.99        32.40 o                         
  -2 -17   1       4245.64       4060.89       165.37 o                         
  -1 -17   1        509.19        451.17        57.57 o                         
   0 -17   1       1045.39       1010.76        77.89 o                         
   1 -17   1       3174.78       3054.21       133.85 o                         
   2 -17   1       1686.02       1623.22        95.48 o                         
   3 -17   1        696.55        655.31        58.80 o                         
   4 -17   1       1015.17        946.60        68.92 o                         
   5 -17   1        370.49        268.93        79.43 o                         
   6 -17   1       1351.86        933.78       369.89 o                         
   7 -17   1        300.55        262.68        97.85 o                         
   8 -17   1        349.67        423.24       115.03 o                         
   9 -17   1        111.84        212.99        80.45 o                         
  -9 -16   1        169.18        157.39        84.06 o                         
  -8 -16   1        556.07        671.92       145.13 o                         
  -7 -16   1        249.60        168.01        69.83 o                         
  -6 -16   1        292.18        259.62        92.05 o                         
  -5 -16   1        463.18        422.59       100.37 o                         
  -4 -16   1       3487.37       3732.81       262.57 o                         
  -3 -16   1       1469.88       1506.59       103.65 o                         
  -2 -16   1       3316.67       3317.59       146.85 o                         
  -1 -16   1       3119.01       3009.43       138.22 o                         
   0 -16   1        775.81        833.45        72.18 o                         
   1 -16   1       7424.94       7428.46       199.50 o                         
   2 -16   1       5760.91       5700.90       170.34 o                         
   3 -16   1       2444.37       2465.98       110.86 o                         
   4 -16   1       3721.12       3669.13       132.29 o                         
   5 -16   1        511.90        368.66        85.77 o                         
   6 -16   1        694.61        716.46       130.36 o                         
   7 -16   1         24.00         -8.97        43.23 o                         
   8 -16   1        160.37        132.87        73.77 o                         
   9 -16   1        136.90        171.29        86.58 o                         
  -9 -15   1         66.96        108.90        72.89 o                         
  -8 -15   1        335.43        369.94       113.83 o                         
  -7 -15   1        254.99        270.56        89.53 o                         
  -6 -15   1       1348.66        937.57       352.16 o                         
  -5 -15   1        566.89        342.13        76.78 o                         
  -4 -15   1       2198.78       2237.49       196.03 o                         
  -3 -15   1        341.13        374.18        50.27 o                         
  -2 -15   1       2713.55       2786.57       130.73 o                         
  -1 -15   1      11153.93      11233.29       255.38 o                         
   0 -15   1       1697.08       1542.95        92.34 o                         
   1 -15   1      10487.74      10162.16       329.66 o                         
   2 -15   1        107.17        138.96        31.19 o                         
   3 -15   1       4391.38       4530.64       143.77 o                         
   4 -15   1        302.77        252.51        35.63 o                         
   5 -15   1         92.67         64.85        38.47 o                         
   6 -15   1       2942.78       1686.38       918.78 o                         
   7 -15   1         25.73         -9.41        51.55 o                         
   8 -15   1       1054.17       1156.23       197.56 o                         
   9 -15   1         51.94         44.98        52.32 o                         
 -10 -14   1         13.89         71.03        74.97 o                         
  -9 -14   1        317.06        428.50       119.74 o                         
  -8 -14   1        328.20        325.51       110.22 o                         
  -7 -14   1         12.31         62.28        56.48 o                         
  -6 -14   1        113.35         73.00       118.26 o                         
  -5 -14   1       1172.21        991.73       195.26 o                         
  -4 -14   1       2070.50       2010.93       181.47 o                         
  -3 -14   1       6075.35       6209.56       299.68 o                         
  -2 -14   1       1575.37       1590.95        99.09 o                         
  -1 -14   1       5250.41       5173.72       168.97 o                         
   0 -14   1       1548.09       1490.33        97.90 o                         
   1 -14   1       1933.97       1900.34        95.90 o                         
   2 -14   1        116.61        137.53        30.84 o                         
   3 -14   1       6503.96       6523.39       167.60 o                         
   4 -14   1       1097.10       1091.88        70.15 o                         
   5 -14   1        273.07        175.32        47.28 o                         
   6 -14   1       1541.96        920.30       413.18 o                         
   7 -14   1          8.16         76.40        70.70 o                         
   8 -14   1        100.55         36.78        51.44 o                         
   9 -14   1        111.11        158.48        86.79 o                         
  10 -14   1         76.01        158.81       102.34 o                         
 -10 -13   1         17.25        -15.43        62.50 o                         
  -9 -13   1         36.15         14.34        66.98 o                         
  -8 -13   1        255.51        244.51        77.82 o                         
  -7 -13   1        390.74        342.58        94.46 o                         
  -6 -13   1       2843.35       2124.99       860.44 o                         
  -5 -13   1         51.90         31.93        23.70 o                         
  -4 -13   1       1295.66       1435.33       149.95 o                         
  -3 -13   1        439.89        537.51        90.52 o                         
  -2 -13   1       9775.64      10251.51       300.39 o                         
  -1 -13   1        373.06        378.12        46.81 o                         
   0 -13   1        138.75        199.98        36.18 o                         
   1 -13   1       3895.95       3549.08       123.18 o                         
   2 -13   1       8181.37       7916.95       178.84 o                         
   3 -13   1        665.03        633.99        51.72 o                         
   4 -13   1        322.01        286.20        49.75 o                         
   5 -13   1        204.73        144.52        54.89 o                         
   6 -13   1       1298.94        839.58       221.31 o                         
   7 -13   1        439.87        469.32       105.73 o                         
   8 -13   1        526.90        452.03       115.14 o                         
   9 -13   1        175.72        201.06        90.08 o                         
  10 -13   1         42.60          5.14        54.29 o                         
 -10 -12   1         40.35        -84.93        84.93 o                         
  -9 -12   1        337.06        333.28        99.71 o                         
  -8 -12   1       1162.13       1196.29       179.17 o                         
  -7 -12   1        840.72        913.14       145.68 o                         
  -6 -12   1        239.65        145.63        56.53 o                         
  -5 -12   1        172.17        168.41        60.42 o                         
  -4 -12   1       4122.75       3951.16       242.98 o                         
  -3 -12   1       3659.70       3513.03       210.58 o                         
  -2 -12   1       7863.25       7850.32       181.79 o                         
  -1 -12   1       5801.40       6078.49       131.40 o                         
   0 -12   1       3133.69       2190.68       693.24 o                         
   1 -12   1        761.43        282.51       219.65 o                         
   2 -12   1       7987.62       8004.46       172.62 o                         
   3 -12   1       5446.70       5408.94       145.18 o                         
   4 -12   1       3760.93       3027.82       369.61 o                         
   5 -12   1        703.11        464.79       123.02 o                         
   6 -12   1       1550.26        998.51       394.08 o                         
   7 -12   1        136.71         60.09        41.86 o                         
   8 -12   1         76.43         43.45        47.39 o                         
   9 -12   1         85.12         22.77        55.60 o                         
  10 -12   1          9.14        -50.24        74.10 o                         
 -10 -11   1          5.40         49.82        38.08 o                         
  -9 -11   1        228.65        163.85        71.14 o                         
  -8 -11   1       1094.46        889.94       148.85 o                         
  -7 -11   1         73.07        162.10        78.37 o                         
  -6 -11   1       3941.77       2987.53       724.01 o                         
  -5 -11   1        787.93        674.56       145.84 o                         
  -4 -11   1       6250.87       6052.17       297.38 o                         
  -3 -11   1        142.57        126.27        26.32 o                         
  -2 -11   1       2768.93       2977.43       108.79 o                         
  -1 -11   1      15659.90      16545.36       247.24 o                         
   0 -11   1        407.65        442.23        33.39 o                         
   1 -11   1      23313.67      21766.15       276.12 o                         
   2 -11   1       1795.21       2099.17       134.80 o                         
   3 -11   1       5471.74       5044.35       265.96 o                         
   4 -11   1         89.11         89.48        48.87 o                         
   5 -11   1         23.09         13.85        11.12 o                         
   6 -11   1       2232.52       1680.83       499.42 o                         
   7 -11   1         35.84        -15.54        26.87 o                         
   8 -11   1       1771.42       2152.23       228.64 o                         
   9 -11   1         34.70        126.85        66.11 o                         
  10 -11   1          2.35         26.61        37.60 o                         
 -10 -10   1        102.85         31.83        46.90 o                         
  -9 -10   1        520.39        411.97       113.50 o                         
  -8 -10   1       1719.33       1708.96       201.61 o                         
  -7 -10   1        127.54        220.10        79.35 o                         
  -6 -10   1         98.75         99.11        72.57 o                         
  -5 -10   1       1280.74       1160.59       101.02 o                         
  -4 -10   1      11728.10      11917.73       402.12 o                         
  -3 -10   1       9613.91       9806.87       194.34 o                         
  -2 -10   1       4816.56       4861.92       132.05 o                         
  -1 -10   1       9403.40       9622.83       150.33 o                         
   0 -10   1       1172.53       1126.54        50.24 o                         
   1 -10   1       3948.69       3713.45       108.71 o                         
   2 -10   1       8876.03       9462.12       216.32 o                         
   3 -10   1      16946.35      16709.90       467.13 o                         
   4 -10   1       5856.88       5212.12       623.05 o                         
   5 -10   1        199.10        150.21        37.87 o                         
   6 -10   1       3225.36       2402.60       511.24 o                         
   7 -10   1         59.99         31.77        44.71 o                         
   8 -10   1        387.10        403.65       102.77 o                         
   9 -10   1        179.70        220.21        78.69 o                         
  10 -10   1         38.11         15.35        44.52 o                         
 -10  -9   1          8.57         21.57        40.44 o                         
  -9  -9   1          0.77         65.34        46.19 o                         
  -8  -9   1        235.86        134.84        59.21 o                         
  -7  -9   1        416.49        549.55       115.91 o                         
  -6  -9   1       3178.72       2644.14       528.92 o                         
  -5  -9   1        355.21        324.51        47.23 o                         
  -4  -9   1       1282.75       1288.58        88.25 o                         
  -3  -9   1       3967.81       4097.82       120.99 o                         
  -2  -9   1      25543.94      26788.97       394.58 o                         
  -1  -9   1       1631.91       1521.90        56.26 o                         
   0  -9   1       3746.81       3849.93       163.15 o                         
   1  -9   1       7797.34       7112.30       140.00 o                         
   2  -9   1      12101.80      11660.24       255.54 o                         
   3  -9   1       1131.06       1079.29        87.34 o                         
   4  -9   1        917.21        876.39        72.57 o                         
   5  -9   1        395.62        342.34        38.75 o                         
   6  -9   1       1518.11       1260.71       253.98 o                         
   7  -9   1         36.85         22.83        20.71 o                         
   8  -9   1       1195.65       1209.76       167.13 o                         
   9  -9   1        247.97        240.46        80.66 o                         
  10  -9   1         52.18         96.27        58.61 o                         
 -10  -8   1         41.19        -18.62        41.04 o                         
  -9  -8   1        815.99        725.55        88.10 o                         
  -8  -8   1       1065.69       1125.37       155.42 o                         
  -7  -8   1       1081.71       1290.64       159.36 o                         
  -6  -8   1        345.97        297.37        33.39 o                         
  -5  -8   1        532.54        514.93        43.31 o                         
  -4  -8   1       1175.91       1017.43        56.34 o                         
  -3  -8   1       3818.79       3626.86       126.47 o                         
  -2  -8   1       8692.11       8533.82       156.02 o                         
  -1  -8   1       7880.78       8065.19       188.55 o                         
   0  -8   1       6751.44       6488.42       141.92 o                         
   1  -8   1       2154.35       2075.56        72.32 o                         
   2  -8   1       4997.81       5120.07       226.45 o                         
   3  -8   1       2688.07       2288.29       131.13 o                         
   4  -8   1        233.08        239.67        45.26 o                         
   5  -8   1        456.99        422.57        43.34 o                         
   6  -8   1       1224.91        992.35       154.49 o                         
   7  -8   1         41.72         29.91        91.83 o                         
   8  -8   1        157.14        232.14        75.08 o                         
   9  -8   1        145.39        162.86        51.67 o                         
  10  -8   1         99.72         99.22        44.87 o                         
 -11  -7   1        173.42        142.59        54.97 o                         
 -10  -7   1         15.39         11.21       105.40 o                         
  -9  -7   1        214.96        150.17        44.92 o                         
  -8  -7   1        658.54        539.92       105.95 o                         
  -7  -7   1        662.22        661.86        59.04 o                         
  -6  -7   1       2213.76       1912.01        96.17 o                         
  -5  -7   1        258.51        244.75        24.80 o                         
  -4  -7   1       9603.36       9721.67       265.59 o                         
  -3  -7   1       4840.98       5194.28       143.77 o                         
  -2  -7   1       2709.49       2834.97        73.11 o                         
  -1  -7   1      36934.12      38537.26       351.18 o                         
   0  -7   1        221.19        235.37        20.26 o                         
   1  -7   1      52331.71      46406.57     12929.55 o                         
   2  -7   1       1543.55       1679.30       124.77 o                         
   3  -7   1       2979.74       2781.47        92.66 o                         
   4  -7   1       1137.44       1068.58        52.44 o                         
   5  -7   1        391.51        354.83        39.51 o                         
   6  -7   1       2790.36       2589.87       281.56 o                         
   7  -7   1        205.60        191.98        39.39 o                         
   8  -7   1       3773.65       3987.83       292.67 o                         
   9  -7   1        184.71        105.90        42.58 o                         
  10  -7   1         69.93         45.77        79.02 o                         
  11  -7   1         64.34        105.76        53.30 o                         
 -11  -6   1        134.12        130.71        54.28 o                         
 -10  -6   1        286.58        232.90        58.18 o                         
  -9  -6   1        689.90        608.74        82.89 o                         
  -8  -6   1       2194.06       2298.24       146.27 o                         
  -7  -6   1        494.07        400.00        78.04 o                         
  -6  -6   1       1319.45       1243.01        64.11 o                         
  -5  -6   1        593.43        614.36        37.56 o                         
  -4  -6   1      10857.50      10739.68       154.56 o                         
  -3  -6   1      16793.46      17010.32       202.44 o                         
  -2  -6   1      15269.56      15292.27       160.84 o                         
  -1  -6   1      41704.54      42004.69       531.80 o                         
   0  -6   1        690.67        641.85        33.92 o                         
   1  -6   1      10880.52      10016.45       128.40 o                         
   2  -6   1      29713.34      28448.68       472.61 o                         
   3  -6   1      14861.56      13890.30       465.89 o                         
   4  -6   1      15228.81      15115.83       317.53 o                         
   5  -6   1       1769.32       1554.64        82.82 o                         
   6  -6   1       4127.59       4078.14       227.16 o                         
   7  -6   1         84.63         58.03        31.03 o                         
   8  -6   1        534.49        529.38        81.72 o                         
   9  -6   1        339.63        394.34        72.50 o                         
  10  -6   1        202.46        162.71        43.50 o                         
  11  -6   1        320.98        225.89        86.58 o                         
 -11  -5   1        137.32         90.86        48.50 o                         
 -10  -5   1         55.91         81.90        46.02 o                         
  -9  -5   1         13.55         -7.48        33.41 o                         
  -8  -5   1        441.99        306.29        47.38 o                         
  -7  -5   1        215.20        191.31        30.66 o                         
  -6  -5   1       5841.76       5569.27       207.74 o                         
  -5  -5   1        677.31        619.12        36.46 o                         
  -4  -5   1       1545.24       1526.40        53.50 o                         
  -3  -5   1       1670.91       1593.55        49.86 o                         
  -2  -5   1      55046.55      54531.23       318.21 o                         
  -1  -5   1       3532.79       3207.81        64.07 o                         
   0  -5   1       6623.36       7209.07       168.90 o                         
   1  -5   1      14133.52      13459.23       281.94 o                         
   2  -5   1      16647.55      15474.52       539.56 o                         
   3  -5   1       5261.53       5145.17       114.74 o                         
   4  -5   1       3044.78       3148.26        98.21 o                         
   5  -5   1       1434.42       1362.87        78.44 o                         
   6  -5   1       1050.26        968.36       134.90 o                         
   7  -5   1        421.12        375.96        86.47 o                         
   8  -5   1        786.28        740.87        86.06 o                         
   9  -5   1        400.74        404.71        70.02 o                         
  10  -5   1         65.98          3.62        59.27 o                         
  11  -5   1         59.19         28.51        34.09 o                         
 -11  -4   1        165.36        154.32       110.65 o                         
 -10  -4   1        243.35        255.21        59.34 o                         
  -9  -4   1       1119.96       1073.33       106.52 o                         
  -8  -4   1        169.13         97.70        20.39 o                         
  -7  -4   1        581.56        605.92        67.45 o                         
  -6  -4   1        804.09        869.04       112.84 o                         
  -5  -4   1        641.43        684.60        47.58 o                         
  -4  -4   1       3993.39       3975.06       101.35 o                         
  -3  -4   1       5821.53       6136.13       112.42 o                         
  -2  -4   1      59191.93      60536.05       397.36 o                         
  -1  -4   1       3484.70       3611.38        70.86 o                         
   0  -4   1        683.60        809.08        83.31 o                         
   1  -4   1       1047.12       1043.17        79.02 o                         
   2  -4   1       6322.83       6901.12       147.29 o                         
   3  -4   1       3451.12       3324.98        78.43 o                         
   4  -4   1       2517.52       2521.24        80.07 o                         
   5  -4   1        550.74        598.63        55.26 o                         
   6  -4   1       3262.47       3195.52       170.74 o                         
   7  -4   1        306.39        396.00        58.41 o                         
   8  -4   1        282.68        341.10        61.55 o                         
   9  -4   1        448.66        421.77        69.68 o                         
  10  -4   1        384.45        318.04        68.75 o                         
  11  -4   1        290.41        286.21        74.22 o                         
 -11  -3   1        278.19        144.19        48.19 o                         
 -10  -3   1          2.93         -9.96        29.50 o                         
  -9  -3   1        153.94        238.58        58.58 o                         
  -8  -3   1        440.80        426.69        60.31 o                         
  -7  -3   1        498.90        533.68        63.71 o                         
  -6  -3   1       5813.85       5760.85       186.66 o                         
  -5  -3   1        721.25        654.83        59.03 o                         
  -4  -3   1       8872.48       9770.06       157.75 o                         
  -3  -3   1       2097.67       2156.69        65.31 o                         
  -2  -3   1       1049.56       1204.79        52.22 o                         
  -1  -3   1      33161.21      33845.91       297.96 o                         
   0  -3   1      12500.31      12161.15       158.27 o                         
   1  -3   1      42780.38      42260.34       426.86 o                         
   2  -3   1      70707.84      72714.44       307.94 o                         
   3  -3   1       7930.08       7780.50       132.69 o                         
   4  -3   1        982.31       1207.02        43.47 o                         
   5  -3   1        726.98        758.42        42.34 o                         
   6  -3   1       4283.35       4452.52       104.34 o                         
   7  -3   1        757.40        732.59        53.84 o                         
   8  -3   1       1307.96       1170.12        75.25 o                         
   9  -3   1        268.57        258.07        52.43 o                         
  10  -3   1        118.33         65.55        78.69 o                         
  11  -3   1         68.38         72.94        48.81 o                         
 -11  -2   1        153.10        163.93       127.02 o                         
 -10  -2   1        275.43        190.52        46.60 o                         
  -9  -2   1        866.48        810.13        89.32 o                         
  -8  -2   1       1749.49       1932.64       126.64 o                         
  -7  -2   1        609.87        542.54        49.27 o                         
  -6  -2   1       1691.43       1834.92        83.01 o                         
  -5  -2   1       5887.19       6075.59       117.08 o                         
  -4  -2   1      27238.31      27622.94       260.79 o                         
  -3  -2   1      16429.78      15393.23       144.08 o                         
  -2  -2   1       1969.00       2114.69        52.86 o                         
  -1  -2   1      32704.80      34191.50       400.75 o                         
   0  -2   1        574.91        345.20       263.39 o                         
   1  -2   1       2104.22       2242.31        90.84 o                         
   2  -2   1      35616.78      34531.74       238.13 o                         
   3  -2   1       9721.01       8890.39       100.15 o                         
   4  -2   1      20765.02      20322.89       200.93 o                         
   5  -2   1       3216.66       2957.10        78.51 o                         
   6  -2   1       1033.78       1025.62        52.04 o                         
   7  -2   1        111.62        104.04        26.21 o                         
   8  -2   1        238.53        265.96        37.16 o                         
   9  -2   1        978.21        996.35        76.05 o                         
  10  -2   1        557.90        520.11        74.68 o                         
  11  -2   1        385.62        375.90        76.42 o                         
 -11  -1   1        239.48        279.91        68.71 o                         
 -10  -1   1         20.59         80.59        39.10 o                         
  -9  -1   1         16.42        126.61        45.59 o                         
  -8  -1   1        258.69        206.12        35.15 o                         
  -7  -1   1         59.61         44.32        17.85 o                         
  -6  -1   1       6456.33       6693.99       239.43 o                         
  -5  -1   1       2630.06       2632.21        64.96 o                         
  -4  -1   1       1461.87       1491.78        44.93 o                         
  -3  -1   1       4115.75       4355.41        74.95 o                         
  -2  -1   1       6617.94       6625.86        68.44 o                         
  -1  -1   1      16445.47      16510.63       347.89 o                         
   1  -1   1      56874.02      54062.27       390.41 o                         
   2  -1   1      30199.28      32023.46       273.92 o                         
   3  -1   1       1368.71       1409.30        61.76 o                         
   4  -1   1       2535.06       2766.25        84.50 o                         
   5  -1   1       1267.98       1348.13        54.28 o                         
   6  -1   1       5840.23       6195.86       146.84 o                         
   7  -1   1        218.93        253.73        34.49 o                         
   8  -1   1        960.26        950.84        68.83 o                         
   9  -1   1        440.03        430.02        53.19 o                         
  10  -1   1         68.72         68.29        35.06 o                         
  11  -1   1         67.16         73.34        45.76 o                         
 -11   0   1         43.19          6.68        46.08 o                         
 -10   0   1        375.85        383.60        71.00 o                         
  -9   0   1        881.08        936.89        74.32 o                         
  -8   0   1          3.72        -13.13        24.48 o                         
  -7   0   1        443.23        432.96        44.02 o                         
  -6   0   1         79.10        178.28        23.63 o                         
  -5   0   1        274.70        271.72        22.29 o                         
  -4   0   1        115.61        147.92        15.82 o                         
  -3   0   1        525.04        564.74        21.71 o                         
  -2   0   1       5644.43       5497.91        52.24 o                         
  -1   0   1      32848.60      32446.12       270.71 o                         
   1   0   1        385.65        602.48        34.20 o                         
   2   0   1       8948.85       8550.72       186.67 o                         
   3   0   1       2709.30       2481.05        69.29 o                         
   4   0   1       3745.88       3374.03       185.23 o                         
   5   0   1         87.06        109.38        25.20 o                         
   6   0   1       5374.91       5601.62       141.43 o                         
   7   0   1        132.52        154.03        25.63 o                         
   8   0   1         77.32         74.33        25.63 o                         
   9   0   1        755.92        755.63        67.45 o                         
  10   0   1        463.04        405.38        53.20 o                         
  11   0   1        360.08        309.93        71.64 o                         
 -10   1   1         18.03          0.62        36.01 o                         
  -9   1   1          9.94         58.32        25.56 o                         
  -8   1   1        297.91        325.91        45.59 o                         
  -7   1   1         55.31         44.94        14.19 o                         
  -6   1   1       5724.52       6056.01       121.43 o                         
  -5   1   1       2534.39       2510.20        65.22 o                         
  -4   1   1       1531.58       1575.81        41.65 o                         
  -3   1   1       3989.87       4230.06        59.01 o                         
  -2   1   1       5581.65       5629.09        61.77 o                         
  -1   1   1      17151.62      17665.17       320.46 o                         
   0   1   1       6762.49       4559.38        85.70 o                         
   1   1   1      55418.40      54904.60       399.38 o                         
   2   1   1      30892.37      32298.38       338.85 o                         
   3   1   1       1005.95       1009.83        43.57 o                         
   4   1   1       2276.67       2386.53        84.67 o                         
   5   1   1       1205.64       1200.16        43.94 o                         
   6   1   1       5637.42       5610.88       175.71 o                         
   7   1   1        175.82        181.10        30.93 o                         
   8   1   1        998.40        955.38        71.22 o                         
   9   1   1        380.60        453.05        53.40 o                         
  10   1   1         60.48         37.61        27.63 o                         
  11   1   1         66.15         78.32        39.86 o                         
 -11   2   1        164.14        114.27        51.33 o                         
 -10   2   1        283.97        236.19        72.78 o                         
  -9   2   1        834.68        716.81        82.56 o                         
  -8   2   1       1734.96       1751.51        75.20 o                         
  -7   2   1        622.69        592.82        41.84 o                         
  -6   2   1       1519.67       1602.55        64.40 o                         
  -5   2   1       6169.04       6303.48        96.89 o                         
  -4   2   1      27689.94      28048.22       256.95 o                         
  -3   2   1      16050.36      14782.11       162.95 o                         
  -2   2   1       2336.90       2319.98        64.23 o                         
  -1   2   1      32389.55      34350.80       273.19 o                         
   0   2   1        642.56        773.60        41.81 o                         
   1   2   1       2232.78       2414.09        57.35 o                         
   2   2   1      36377.55      35574.57       301.40 o                         
   3   2   1      11234.79      10536.20       140.33 o                         
   4   2   1      20927.12      20393.78       328.71 o                         
   5   2   1       3110.11       2883.66        71.10 o                         
   6   2   1        792.68        757.76        43.78 o                         
   7   2   1        124.72        114.88        17.82 o                         
   8   2   1        278.47        298.51        41.31 o                         
   9   2   1        952.59       1049.60        81.23 o                         
  10   2   1        558.08        508.31        60.68 o                         
  11   2   1        385.11        294.53        55.60 o                         
 -11   3   1        275.02        161.88        70.38 o                         
 -10   3   1          3.23         18.50        43.78 o                         
  -9   3   1        156.54        216.27        64.36 o                         
  -8   3   1        403.74        426.29        43.94 o                         
  -7   3   1        513.59        523.55        39.68 o                         
  -6   3   1       6427.52       6579.54       158.93 o                         
  -5   3   1        858.66        845.78        36.51 o                         
  -4   3   1       9782.11      10417.66       266.68 o                         
  -3   3   1       2288.09       2269.46        87.81 o                         
  -2   3   1        346.43        284.31       305.37 o                         
  -1   3   1      31721.96      33200.25       420.73 o                         
   0   3   1      12537.49      12086.68       246.54 o                         
   1   3   1      43442.90      42687.09       407.27 o                         
   2   3   1      70858.30      73619.74       542.99 o                         
   3   3   1       8108.20       8136.05       206.55 o                         
   4   3   1       1126.45       1312.39        59.07 o                         
   5   3   1        776.83        839.39        61.72 o                         
   6   3   1       4228.87       4484.36       110.16 o                         
   7   3   1        808.92        824.87        49.57 o                         
   8   3   1       1211.38       1099.84        71.02 o                         
   9   3   1        307.07        364.49        50.52 o                         
  10   3   1        124.19         90.28        37.82 o                         
  11   3   1         71.58         40.61        42.80 o                         
 -11   4   1        171.15         35.58        37.16 o                         
 -10   4   1        264.00        189.35        61.29 o                         
  -9   4   1       1114.52       1060.90       140.10 o                         
  -8   4   1        128.45        114.89        31.87 o                         
  -7   4   1        589.41        560.62        58.60 o                         
  -6   4   1        927.52       1031.33        53.33 o                         
  -5   4   1        483.05        499.31        41.86 o                         
  -4   4   1       3010.58       3071.71        81.41 o                         
  -3   4   1       6890.03       6870.53       193.84 o                         
  -2   4   1      59092.10      61995.89       548.02 o                         
  -1   4   1       4251.90       4389.18        94.55 o                         
   0   4   1       1078.64       1253.03        38.19 o                         
   1   4   1       1023.53       1091.66        77.71 o                         
   2   4   1       8915.21       6860.02       207.30 o                         
   3   4   1       2544.53       2460.07        67.75 o                         
   4   4   1       2700.84       2610.57        80.99 o                         
   5   4   1        430.46        471.21        46.78 o                         
   6   4   1       3599.31       3381.97        99.61 o                         
   7   4   1        258.95        328.73        35.78 o                         
   8   4   1        239.97        250.38        27.78 o                         
   9   4   1        465.79        449.83        67.77 o                         
  10   4   1        389.44        337.98        84.39 o                         
  11   4   1        285.58        235.76        87.56 o                         
 -11   5   1        140.71         38.03        27.01 o                         
 -10   5   1         55.57         -1.18        32.26 o                         
  -9   5   1         14.40        198.00        73.88 o                         
  -8   5   1        485.04        517.67        61.26 o                         
  -7   5   1        268.18        229.47        28.29 o                         
  -6   5   1       5587.07       5878.59       147.22 o                         
  -5   5   1        594.65        556.27        42.58 o                         
  -4   5   1       1317.21       1337.56        73.85 o                         
  -3   5   1       1545.19       1513.15       104.20 o                         
  -2   5   1      56311.11      56922.95       415.40 o                         
  -1   5   1       3269.82       2984.99        61.96 o                         
   0   5   1       7282.64       7817.92       106.57 o                         
   1   5   1      13319.65      12801.61       480.93 o                         
   2   5   1      13751.44      12965.61       294.75 o                         
   3   5   1       5215.34       5184.34       209.93 o                         
   4   5   1       3014.35       3376.66       189.02 o                         
   5   5   1       1511.89       1372.05        58.90 o                         
   6   5   1        923.43        932.65       113.88 o                         
   7   5   1        336.99        287.78        33.80 o                         
   8   5   1        836.00        712.96        72.68 o                         
   9   5   1        349.54        411.64        92.81 o                         
  10   5   1         62.92        -31.41        59.87 o                         
  11   5   1         58.10         66.22        36.45 o                         
 -11   6   1        139.08         79.15        38.55 o                         
 -10   6   1        291.85        225.02        50.91 o                         
  -9   6   1        650.93        685.68        86.40 o                         
  -8   6   1       2278.69       2551.75       152.87 o                         
  -7   6   1        503.63        477.50        36.47 o                         
  -6   6   1       1194.82       1237.21        61.32 o                         
  -5   6   1        883.15        911.90        52.66 o                         
  -4   6   1      11803.37      11229.09       523.94 o                         
  -3   6   1      15442.35      15858.60       350.79 o                         
  -2   6   1      14951.47      15511.47       688.17 o                         
  -1   6   1      39480.79      38474.07       390.63 o                         
   0   6   1        501.14        467.34        28.51 o                         
   1   6   1      10229.80       9988.70       183.96 o                         
   2   6   1      28733.00      11055.06     14369.58 o                         
   3   6   1      16912.40      16086.82       186.71 o                         
   4   6   1      14959.69      15506.39       414.60 o                         
   5   6   1       1804.72       1664.08        73.11 o                         
   6   6   1       3793.54       3210.62        88.76 o                         
   7   6   1        103.34         95.00        31.41 o                         
   8   6   1        546.57        505.66        67.31 o                         
   9   6   1        338.55        423.68        96.97 o                         
  10   6   1        181.89        219.23        74.86 o                         
  11   6   1        326.86        280.08        62.02 o                         
 -11   7   1        160.95        121.16        57.63 o                         
 -10   7   1         16.11        -17.11        28.80 o                         
  -9   7   1        225.30        244.44        53.71 o                         
  -8   7   1        637.41        694.88        80.86 o                         
  -7   7   1        649.18        801.30        63.37 o                         
  -6   7   1       2411.86       2284.81        84.96 o                         
  -5   7   1        389.04        370.56        32.58 o                         
  -4   7   1       9788.99       9543.07       475.23 o                         
  -3   7   1       5090.22       4450.25       983.74 o                         
  -2   7   1       4657.75       4804.48       146.57 o                         
  -1   7   1      39444.49      40139.95       366.73 o                         
   0   7   1        471.31        485.61        32.12 o                         
   1   7   1      52296.21      52995.49       458.49 o                         
   2   7   1       1291.08       1073.77       395.83 o                         
   3   7   1       2765.50       2661.53       101.52 o                         
   4   7   1       1169.05       1189.51       119.41 o                         
   6   7   1       2741.45       2605.91        92.81 o                         
   8   7   1       3735.36       3781.73       189.24 o                         
   9   7   1        220.87        279.97        76.40 o                         
  10   7   1         74.00         37.60        30.17 o                         
  11   7   1         59.63         19.49        40.58 o                         
 -10   8   1         52.03         48.36        32.24 o                         
  -9   8   1        802.60        815.45        97.28 o                         
  -8   8   1        972.31       1001.17        63.48 o                         
  -7   8   1       1071.30       1107.00        75.58 o                         
  -6   8   1        376.08        363.76        52.26 o                         
  -5   8   1        648.15        642.82        63.10 o                         
  -4   8   1        637.69        582.71        86.68 o                         
  -3   8   1       4583.78       4499.06       148.65 o                         
  -2   8   1       8769.53       8494.46       152.79 o                         
  -1   8   1       8624.10       8618.78       130.40 o                         
   0   8   1       6902.59       6669.21       126.11 o                         
   1   8   1       2600.78       2582.47       109.93 o                         
   2   8   1       4072.74       4374.43       144.11 o                         
   3   8   1       2175.53       1913.10        86.28 o                         
   4   8   1        227.49        141.23        49.20 o                         
   5   8   1        350.64        418.98        84.17 o                         
   6   8   1       1658.35       1631.66        75.60 o                         
   7   8   1         51.15         46.51        13.03 o                         
   8   8   1        143.80        173.59        70.05 o                         
   9   8   1        164.57        150.60        66.76 o                         
  10   8   1        102.40         89.50        40.21 o                         
 -10   9   1          6.69         56.81        54.23 o                         
  -9   9   1          2.34        -15.75        33.53 o                         
  -8   9   1        255.66        267.50        34.98 o                         
  -7   9   1        428.70        477.36        73.71 o                         
  -6   9   1       3102.67       3201.81       132.13 o                         
  -5   9   1        349.46        309.39        36.44 o                         
  -4   9   1       1093.60       1254.52       122.58 o                         
  -3   9   1       3967.30       4427.77       155.71 o                         
  -2   9   1      24744.21      24947.64       349.44 o                         
  -1   9   1        854.69        760.80        41.19 o                         
   0   9   1       4171.01       4224.10       108.19 o                         
   1   9   1       7328.30       7199.75       190.66 o                         
   2   9   1      10991.45      10359.83       233.18 o                         
   3   9   1       1392.00       1442.86        81.74 o                         
   4   9   1        916.49        858.82        96.10 o                         
   5   9   1        275.84        283.26        68.63 o                         
   6   9   1       1420.96       1343.62       117.66 o                         
   7   9   1         35.33         21.68        11.85 o                         
   8   9   1       1202.38       1498.70       183.22 o                         
   9   9   1        229.02        150.82        67.53 o                         
  10   9   1         49.04        105.98        41.53 o                         
 -10  10   1         94.47        108.55        46.50 o                         
  -9  10   1        494.77        550.27        81.83 o                         
  -8  10   1       1845.95       1988.77       107.31 o                         
  -7  10   1        143.07        133.30        31.49 o                         
  -6  10   1        102.17         77.16        26.13 o                         
  -5  10   1       1357.69       1262.25       118.32 o                         
  -4  10   1      12075.09      12358.70       396.76 o                         
  -3  10   1       9440.53       9785.52       340.61 o                         
  -2  10   1       4915.50       4736.34       130.52 o                         
  -1  10   1       8629.10       8379.32       144.65 o                         
   0  10   1       1202.09       1187.82        60.74 o                         
   1  10   1       4007.95       4122.23       150.57 o                         
   2  10   1       9859.07      10604.50       245.92 o                         
   3  10   1      17917.75      17716.64       296.23 o                         
   4  10   1       5699.84       5694.62       167.30 o                         
   5  10   1        133.65        189.02        63.59 o                         
   6  10   1       2982.01       3215.32       239.48 o                         
   7  10   1         74.40         73.14        20.40 o                         
   8  10   1        426.68        479.72       114.27 o                         
   9  10   1        173.40        123.02        67.86 o                         
  10  10   1         37.94        -13.18        46.02 o                         
 -10  11   1          6.56         79.74        45.11 o                         
  -9  11   1        205.65        206.21        53.35 o                         
  -8  11   1       1096.01       1220.65        89.70 o                         
  -7  11   1         80.12         31.45        23.54 o                         
  -6  11   1       3955.49       3384.81       439.12 o                         
  -5  11   1        727.07        650.58       100.48 o                         
  -4  11   1       5977.19       6417.41       302.85 o                         
  -3  11   1        132.56        139.28        33.93 o                         
  -2  11   1       3550.81       3564.32       115.14 o                         
  -1  11   1      16519.36      16639.62       263.08 o                         
   0  11   1        258.99        287.30        32.53 o                         
   1  11   1      23341.24      23726.26       507.74 o                         
   2  11   1       1241.24       1432.60        97.67 o                         
   3  11   1       4777.83       4661.80       160.65 o                         
   4  11   1         94.37        108.59        28.83 o                         
   5  11   1         41.05         36.34        31.19 o                         
   6  11   1       2182.62       2527.10       217.70 o                         
   7  11   1         58.71         52.58        23.42 o                         
   8  11   1       1789.14       2079.01       227.66 o                         
   9  11   1         34.08        153.89        77.27 o                         
  10  11   1          1.99        -73.88        73.88 o                         
 -10  12   1         45.08        109.48        52.67 o                         
  -9  12   1        339.89        347.96        69.44 o                         
  -8  12   1       1125.29       1198.88        90.78 o                         
  -7  12   1        770.17        816.98        75.07 o                         
  -6  12   1        222.11        172.15        71.64 o                         
  -5  12   1        119.02        152.46        62.28 o                         
  -4  12   1       3913.96       3921.17       245.50 o                         
  -3  12   1       3849.41       3807.48       156.13 o                         
  -2  12   1       7136.19       6966.23       166.89 o                         
  -1  12   1       6240.93       6241.73       137.15 o                         
   0  12   1       2850.33       2811.18       103.44 o                         
   1  12   1        925.33       1007.80        84.50 o                         
   2  12   1       7669.04       7807.86       331.96 o                         
   3  12   1       4918.86       4750.91       206.81 o                         
   4  12   1       3698.18       3379.78       212.61 o                         
   5  12   1        774.95        481.79       168.39 o                         
   6  12   1       1869.04       2020.89       196.46 o                         
   7  12   1        150.43        163.14        33.04 o                         
   8  12   1         66.94         55.27        65.23 o                         
   9  12   1         82.65        105.18        67.75 o                         
  10  12   1         10.86         -9.30        59.87 o                         
 -10  13   1         18.60          5.31        71.14 o                         
  -9  13   1         58.33         64.72        65.51 o                         
  -8  13   1        236.42        180.63        72.51 o                         
  -7  13   1        335.56        270.32        46.52 o                         
  -6  13   1       2834.82       2386.04       447.65 o                         
  -5  13   1        112.07        111.31        50.68 o                         
  -4  13   1       1603.67       1819.94       171.73 o                         
  -3  13   1        381.24        362.91        54.07 o                         
  -2  13   1       9125.81       9523.40       351.39 o                         
  -1  13   1        139.55        161.77        27.03 o                         
   0  13   1        240.03        286.76        36.90 o                         
   1  13   1       3739.98       3738.81       161.87 o                         
   2  13   1       8509.84       8624.26       363.27 o                         
   3  13   1        760.97        706.86        71.76 o                         
   4  13   1        302.91        317.61        83.95 o                         
   5  13   1        194.51        163.28        20.72 o                         
   6  13   1       1281.22       1279.48       163.30 o                         
   7  13   1        463.78        555.90       119.63 o                         
   8  13   1        497.98        534.88       121.38 o                         
   9  13   1        191.02        187.16        88.87 o                         
  10  13   1         44.13        -50.24        79.13 o                         
 -10  14   1         12.05        -25.83        39.15 o                         
  -9  14   1        315.40        346.96        99.49 o                         
  -8  14   1        360.86        384.13        58.99 o                         
  -7  14   1         15.83         35.20        27.19 o                         
  -6  14   1         83.90        114.28        26.09 o                         
  -5  14   1       1269.67       1264.48       156.62 o                         
  -4  14   1       2583.49       2647.06       216.49 o                         
  -3  14   1       6090.32       6186.25       291.14 o                         
  -2  14   1       1701.35       1634.11       111.03 o                         
  -1  14   1       4970.15       4835.00       131.20 o                         
   0  14   1       1498.27       1461.46        85.81 o                         
   1  14   1       2559.85       2700.80       210.58 o                         
   2  14   1        283.97        317.41        81.43 o                         
   3  14   1       7058.11       6656.87       327.31 o                         
   4  14   1       1126.26       1115.70       168.72 o                         
   5  14   1        242.80        224.05        26.05 o                         
   6  14   1       1328.66       1368.35       175.34 o                         
   7  14   1          3.03         52.86        54.62 o                         
   8  14   1         97.42         31.30        44.11 o                         
   9  14   1        102.95         64.36        61.62 o                         
  10  14   1         71.75        125.21        87.01 o                         
  -9  15   1         52.42        150.71        75.85 o                         
  -8  15   1        355.40        383.17        57.91 o                         
  -7  15   1        292.87        432.77       105.51 o                         
  -6  15   1       1210.57        937.87       260.88 o                         
  -5  15   1        590.93        501.17       108.36 o                         
  -4  15   1       1926.46       2077.70       199.75 o                         
  -3  15   1        356.00        358.53        54.90 o                         
  -2  15   1       3117.86       3143.40       161.32 o                         
  -1  15   1      11422.33      11331.70       207.30 o                         
   0  15   1       1839.01       1871.54        83.82 o                         
   1  15   1      10535.68      10400.09       423.68 o                         
   2  15   1        108.79        132.98        61.29 o                         
   3  15   1       4053.51       3985.26       218.35 o                         
   4  15   1        292.70        263.20        47.61 o                         
   5  15   1         80.99        104.09        63.37 o                         
   6  15   1       3058.32       3370.09       272.09 o                         
   7  15   1         31.33        -12.04        60.31 o                         
   8  15   1       1122.87       1351.27       188.80 o                         
   9  15   1         43.70         11.38        60.74 o                         
  -9  16   1        165.31        191.76        84.06 o                         
  -8  16   1        499.00        553.02        72.26 o                         
  -7  16   1        243.20        375.85       100.80 o                         
  -6  16   1        352.51        343.02        82.96 o                         
  -5  16   1        479.92        530.62       111.97 o                         
  -4  16   1       3086.55       3566.44       268.26 o                         
  -3  16   1       1370.77       1389.83       128.66 o                         
  -2  16   1       3027.93       2910.14       157.79 o                         
  -1  16   1       3300.86       3201.81       137.55 o                         
   0  16   1        702.79        698.44        53.16 o                         
   1  16   1       6594.91       6911.25       367.75 o                         
   2  16   1       5709.25       5644.25       329.66 o                         
   3  16   1       2262.79       2220.00       166.26 o                         
   4  16   1       3836.18       3784.64       311.22 o                         
   5  16   1        494.10        462.35        63.16 o                         
   6  16   1        845.60       1053.57       155.53 o                         
   7  16   1         20.23         24.95        53.08 o                         
   8  16   1        152.55        251.08        90.52 o                         
   9  16   1        126.23        148.74        85.26 o                         
  -9  17   1         66.88        127.18        77.27 o                         
  -8  17   1        196.52        379.79       111.31 o                         
  -7  17   1         43.97         27.14        49.58 o                         
  -6  17   1       2388.95       2665.34       254.25 o                         
  -5  17   1        323.01        445.90       112.30 o                         
  -4  17   1        556.18        548.13       111.20 o                         
  -3  17   1        179.65        127.68        38.85 o                         
  -2  17   1       3921.54       3775.85       186.11 o                         
  -1  17   1        260.00        279.22        44.45 o                         
   0  17   1       1113.29       1002.39        64.77 o                         
   1  17   1       3026.31       2959.10       240.13 o                         
   2  17   1       1876.74       1979.08       199.20 o                         
   3  17   1        873.24        816.75        86.84 o                         
   4  17   1       1061.61       1018.77       100.83 o                         
   5  17   1        381.30        479.87        69.88 o                         
   6  17   1       1324.83       1636.72       202.26 o                         
   7  17   1        309.53        297.71        93.47 o                         
   8  17   1        333.11        318.61        98.40 o                         
   9  17   1        131.62         36.99        53.19 o                         
  -9  18   1        322.69        349.58       115.36 o                         
  -8  18   1        250.78        229.85        95.55 o                         
  -7  18   1         34.53        151.92        74.86 o                         
  -6  18   1        161.01        258.96        84.61 o                         
  -5  18   1        292.53        344.88       103.76 o                         
  -4  18   1        900.31        843.76        96.02 o                         
  -3  18   1       2848.97       2715.79       227.22 o                         
  -2  18   1        328.40        402.24        66.54 o                         
  -1  18   1       1424.36       1456.07        98.04 o                         
   0  18   1        252.84        286.13        50.44 o                         
   1  18   1       2511.01       2634.80       244.95 o                         
   2  18   1        172.93        208.94        84.82 o                         
   3  18   1        848.19        761.99        88.26 o                         
   4  18   1       1363.21       1324.89       218.63 o                         
   5  18   1         75.90         95.82        61.62 o                         
   6  18   1        862.20        971.37       157.94 o                         
   7  18   1          5.83        -74.32        74.32 o                         
   8  18   1        173.89        182.34        88.55 o                         
   9  18   1        165.72        226.56       104.42 o                         
  -8  19   1        144.43        158.16        85.81 o                         
  -7  19   1        118.08        104.42        56.48 o                         
  -6  19   1       1341.26       1465.43       198.21 o                         
  -5  19   1        347.44        330.10        95.88 o                         
  -4  19   1       1390.34       1286.53       118.73 o                         
  -3  19   1        238.52        166.61        46.94 o                         
  -2  19   1        443.26        466.57        96.32 o                         
  -1  19   1       4232.23       4263.68       174.18 o                         
   0  19   1        512.19        486.67        60.51 o                         
   1  19   1       5105.49       5489.71       350.57 o                         
   2  19   1         29.23         50.49        29.45 o                         
   3  19   1       1490.41       1606.43       129.24 o                         
   4  19   1         46.91         38.28        26.75 o                         
   5  19   1        154.45        133.11        88.98 o                         
   6  19   1       1325.22       1316.47       183.66 o                         
   7  19   1         27.09        -70.16        70.16 o                         
   8  19   1        245.19        255.79       102.66 o                         
  -8  20   1        245.72        288.84       107.92 o                         
  -7  20   1        197.75        136.81        64.58 o                         
  -6  20   1        133.69        124.99        66.87 o                         
  -5  20   1        256.55        279.10        95.55 o                         
  -4  20   1       2718.06       2759.21       176.70 o                         
  -3  20   1        533.08        502.36        76.31 o                         
  -2  20   1       1704.64       1640.44       132.75 o                         
  -1  20   1       2021.29       2123.70       127.85 o                         
   0  20   1        468.92        445.62        57.60 o                         
   1  20   1       1994.50       2070.80       226.89 o                         
   2  20   1       1144.26       1106.13       107.49 o                         
   3  20   1       1879.07       1956.22       149.24 o                         
   4  20   1       1704.28       1865.60       186.23 o                         
   5  20   1       1089.90       1263.84       120.88 o                         
   6  20   1        177.58        108.79        50.02 o                         
   7  20   1         44.88         94.24        73.66 o                         
   8  20   1        101.02         -3.06        55.60 o                         
  -8  21   1         78.23        125.87        83.07 o                         
  -7  21   1         83.65        166.69        92.38 o                         
  -6  21   1       1153.79       1264.04       197.56 o                         
  -5  21   1        399.12        414.49       100.48 o                         
  -4  21   1        640.62        522.06       106.39 o                         
  -3  21   1        255.95        186.12        50.97 o                         
  -2  21   1          4.21         64.77        41.60 o                         
  -1  21   1       3791.07       3907.41       176.76 o                         
   0  21   1        762.47        755.48        78.19 o                         
   1  21   1       3293.62       3305.15       197.41 o                         
   2  21   1       1834.96       1640.94       135.26 o                         
   3  21   1        463.36        438.91        71.95 o                         
   4  21   1        135.46         88.71        33.73 o                         
   5  21   1         71.28         18.57        78.09 o                         
   6  21   1        902.56       1065.61       184.97 o                         
   7  21   1        160.73        -50.46        72.24 o                         
   8  21   1        201.28        363.92       114.16 o                         
  -8  22   1         43.27        -16.42        74.86 o                         
  -7  22   1          3.10        -83.73        83.73 o                         
  -6  22   1         49.49         17.07        60.31 o                         
  -5  22   1         51.23         86.47        75.08 o                         
  -4  22   1        810.80        728.06        98.58 o                         
  -3  22   1       1116.19       1072.89       114.31 o                         
  -2  22   1         76.29         39.67        31.64 o                         
  -1  22   1       1793.61       1687.01       121.19 o                         
   0  22   1         37.50         69.59        32.21 o                         
   1  22   1        540.43        629.69        88.77 o                         
   2  22   1        213.93        203.22        55.20 o                         
   3  22   1        110.19         49.97        35.63 o                         
   4  22   1       1544.50       1512.55       135.72 o                         
   5  22   1         51.98         64.42        32.34 o                         
   6  22   1        544.03        651.78       152.90 o                         
   7  22   1          2.17         -4.05        53.74 o                         
   8  22   1         28.42        -65.67        65.67 o                         
  -7  23   1          0.09        -73.44        73.44 o                         
  -6  23   1        640.21        524.92       123.79 o                         
  -5  23   1         21.92          4.05        52.10 o                         
  -4  23   1        186.20        189.47        59.53 o                         
  -3  23   1         14.70         30.82        36.60 o                         
  -2  23   1        343.01        325.93        65.46 o                         
  -1  23   1        427.18        380.52        58.81 o                         
   0  23   1          6.53        -24.49        28.27 o                         
   1  23   1       1104.27       1104.87       116.04 o                         
   2  23   1         19.34         17.24        29.40 o                         
   3  23   1        603.49        557.22        87.88 o                         
   4  23   1        348.76        274.28        62.58 o                         
   5  23   1         44.12         36.68        36.27 o                         
   6  23   1        374.34        442.62       121.16 o                         
   7  23   1         12.58         20.25        72.78 o                         
  -7  24   1         56.49        110.54        92.92 o                         
  -6  24   1         81.62         18.83        53.08 o                         
  -5  24   1        275.72        359.54       129.04 o                         
  -4  24   1        973.88       1071.81       123.52 o                         
  -3  24   1        294.70        263.55        65.97 o                         
  -2  24   1        508.04        595.57        94.78 o                         
  -1  24   1        784.30        740.97       102.75 o                         
   0  24   1        115.29         99.47        41.57 o                         
   1  24   1         47.36         15.50        36.95 o                         
   2  24   1        656.94        720.19        83.09 o                         
   3  24   1        490.04        513.23       107.75 o                         
   4  24   1       1037.35       1116.30       134.84 o                         
   5  24   1        392.67        469.34        82.10 o                         
   6  24   1         15.35         53.41        69.28 o                         
   7  24   1          0.82        101.57        74.65 o                         
  -6  25   1        557.34        688.88       165.38 o                         
  -5  25   1        117.58        119.85        68.84 o                         
  -4  25   1        225.97        242.88        66.61 o                         
  -3  25   1        208.49        206.89        59.86 o                         
  -2  25   1         24.77         21.42        42.89 o                         
  -1  25   1       2376.57       2657.28       195.74 o                         
   0  25   1        274.81        262.21        64.84 o                         
   1  25   1       1692.64       1824.39       131.09 o                         
   2  25   1         70.86        129.38        36.14 o                         
   3  25   1         22.79         26.46        33.69 o                         
   4  25   1         25.02          5.38        35.26 o                         
   5  25   1          0.64         20.35        36.19 o                         
   6  25   1        371.23        460.80        86.14 o                         
  -6  26   1         67.70        213.32        84.17 o                         
  -5  26   1         34.68        110.22        74.21 o                         
  -4  26   1        216.17        261.58        87.29 o                         
  -3  26   1        440.91        383.35        80.14 o                         
  -2  26   1        146.58        115.02        44.31 o                         
  -1  26   1        710.86        883.10       118.72 o                         
   0  26   1         18.51         13.93        37.96 o                         
   1  26   1        588.20        545.52        72.72 o                         
   2  26   1        236.16        247.60        52.64 o                         
   3  26   1        137.56        132.94        43.65 o                         
   4  26   1        952.70        991.84        99.47 o                         
   5  26   1         53.58         43.15        39.83 o                         
   6  26   1        245.35        269.83        77.76 o                         
  -5  27   1         13.30        120.07        83.62 o                         
  -4  27   1        252.92        246.20        67.05 o                         
  -3  27   1         71.41         99.80        45.36 o                         
  -2  27   1         67.38         61.96        50.57 o                         
  -1  27   1         45.93        -14.06        47.09 o                         
   0  27   1         19.90         32.24        33.90 o                         
   1  27   1        421.85        397.30        63.18 o                         
   2  27   1        167.03        276.93        61.11 o                         
   3  27   1        156.36         83.26        60.69 o                         
   4  27   1         96.68         86.19        44.82 o                         
   5  27   1         23.87        -23.77        60.16 o                         
  -5  28   1        113.99         24.74        58.45 o                         
  -4  28   1        244.54        190.10        74.21 o                         
  -3  28   1        459.71        375.55        86.66 o                         
  -2  28   1        274.58        339.10        78.94 o                         
  -1  28   1        352.93        359.05        81.99 o                         
   0  28   1          0.87          4.56        52.66 o                         
   1  28   1         34.65         57.96        36.42 o                         
   2  28   1        120.27        116.76        57.83 o                         
   3  28   1        335.52        397.72        68.63 o                         
   4  28   1        230.62        201.55        50.50 o                         
   5  28   1         81.16         87.20        45.62 o                         
  -4  29   1        271.59        334.92       133.20 o                         
  -3  29   1         47.75        -16.95        56.15 o                         
  -2  29   1          5.32         10.88        41.93 o                         
  -1  29   1        719.39        720.86       109.58 o                         
   0  29   1         31.92        -47.04        56.09 o                         
   1  29   1        456.39        648.24        89.88 o                         
   2  29   1         34.55        105.52        48.62 o                         
   3  29   1         19.67         87.19        58.65 o                         
   4  29   1          8.00         -7.33        48.24 o                         
  -3  30   1        251.73        226.56        69.57 o                         
  -2  30   1         72.88         80.01        55.75 o                         
  -1  30   1        184.34        221.34        68.13 o                         
   0  30   1         14.54         -0.57        59.21 o                         
   1  30   1        290.62        316.23        61.37 o                         
   2  30   1          2.97        -13.51        49.13 o                         
   3  30   1        206.42        198.51        63.52 o                         
  -1  31   1         12.01         44.23        43.30 o                         
   0  31   1          4.81         -0.16        50.07 o                         
   1  31   1        154.03        227.24        64.15 o                         
  -1 -31   2         19.31         69.89        38.14 o                         
   0 -31   2        132.36        125.03        39.43 o                         
   1 -31   2         65.76        141.52        79.90 o                         
  -3 -30   2         63.44         42.14        46.19 o                         
  -2 -30   2         11.88         23.74        32.48 o                         
  -1 -30   2          1.34          3.59        61.84 o                         
   0 -30   2        238.40        270.99        59.96 o                         
   1 -30   2        149.90        184.53        81.43 o                         
   2 -30   2        438.54        593.44       140.42 o                         
   3 -30   2         77.45        129.59        82.53 o                         
  -4 -29   2         67.31         -5.47        70.92 o                         
  -3 -29   2        251.78        342.00        70.36 o                         
  -2 -29   2        260.22        300.04        68.14 o                         
  -1 -29   2        214.44        215.06        50.13 o                         
   0 -29   2         56.06         34.14        36.46 o                         
   1 -29   2         89.91         79.48        34.21 o                         
   2 -29   2         83.25         91.72        67.20 o                         
   3 -29   2          1.31        -69.61        69.61 o                         
   4 -29   2         57.98         87.56        79.35 o                         
  -4 -28   2         17.94        113.94        77.05 o                         
  -3 -28   2        372.46        420.69       112.30 o                         
  -2 -28   2          6.72         73.34        34.49 o                         
  -1 -28   2         65.20         19.90        37.86 o                         
   0 -28   2        343.74        348.35        62.38 o                         
   1 -28   2        106.34        156.33        41.51 o                         
   2 -28   2        579.48        430.80       111.64 o                         
   3 -28   2        292.78        208.94        92.27 o                         
   4 -28   2         15.82        117.66        88.87 o                         
  -5 -27   2         42.73        -75.08        89.97 o                         
  -4 -27   2        178.75        171.46        47.25 o                         
  -3 -27   2        389.40        447.36        72.32 o                         
  -2 -27   2        620.42        664.03        85.66 o                         
  -1 -27   2          5.18          7.95        28.13 o                         
   0 -27   2        339.74        362.01        61.90 o                         
   1 -27   2         85.58        116.12        39.08 o                         
   2 -27   2         79.02        109.63        36.72 o                         
   3 -27   2        836.75        693.48       142.50 o                         
   4 -27   2        339.03        332.95       114.05 o                         
   5 -27   2        284.02        370.49       121.71 o                         
  -6 -26   2          6.79         19.26        62.39 o                         
  -5 -26   2        563.60        484.97       125.32 o                         
  -4 -26   2        219.25        274.82        87.67 o                         
  -3 -26   2        316.70        344.87        64.90 o                         
  -2 -26   2        108.70        127.80        49.58 o                         
  -1 -26   2         44.14         76.31        36.72 o                         
   0 -26   2       1009.06       1061.01       100.24 o                         
   1 -26   2         20.84         85.26        37.05 o                         
   2 -26   2        810.45        858.89        86.09 o                         
   3 -26   2        146.13         66.11        60.42 o                         
   4 -26   2        194.39        203.03        86.36 o                         
   5 -26   2         82.87        135.72        82.42 o                         
   6 -26   2         24.75         20.91        79.57 o                         
  -6 -25   2        116.92         74.32        75.74 o                         
  -5 -25   2         77.52        153.97        46.14 o                         
  -4 -25   2         82.51        158.32        47.08 o                         
  -3 -25   2        419.39        380.13        63.84 o                         
  -2 -25   2        606.88        608.35        80.95 o                         
  -1 -25   2       1373.85       1494.07       136.87 o                         
   0 -25   2        614.54        627.94        79.05 o                         
   1 -25   2         17.54         70.60        63.70 o                         
   2 -25   2        160.88        155.84        38.60 o                         
   3 -25   2         64.69         56.95        34.81 o                         
   4 -25   2        510.88        474.47       115.25 o                         
   5 -25   2       1269.78       1410.82       212.55 o                         
   6 -25   2         23.78        -45.42        70.27 o                         
  -7 -24   2        103.55         92.27        87.34 o                         
  -6 -24   2          5.93        -13.90        53.30 o                         
  -5 -24   2       1071.75       1129.35       109.21 o                         
  -4 -24   2         74.21         72.78        29.59 o                         
  -3 -24   2        204.43        204.34        48.67 o                         
  -2 -24   2          4.11         12.31        27.20 o                         
  -1 -24   2        253.08        235.74        51.71 o                         
   0 -24   2        967.81       1029.44        94.92 o                         
   1 -24   2       1600.87       1779.13       123.34 o                         
   2 -24   2        410.62        399.16        54.97 o                         
   3 -24   2        292.46        370.65        52.70 o                         
   4 -24   2         28.17        -41.48        67.64 o                         
   5 -24   2         72.95        -42.58        62.28 o                         
   6 -24   2         40.15         -4.27        72.46 o                         
   7 -24   2        178.84         54.51        57.13 o                         
  -7 -23   2        217.04        230.06        85.81 o                         
  -6 -23   2        123.18        157.06        67.20 o                         
  -5 -23   2        226.30        267.44        56.32 o                         
  -4 -23   2         96.72        129.44        44.55 o                         
  -3 -23   2        577.34        618.17        75.54 o                         
  -2 -23   2       1446.39       1509.34       118.21 o                         
  -1 -23   2         47.90         25.60        67.42 o                         
   0 -23   2       1536.12       1670.76       120.06 o                         
   1 -23   2         90.26        101.71        33.38 o                         
   2 -23   2        761.94        811.00        77.06 o                         
   3 -23   2        892.33        968.42        78.98 o                         
   4 -23   2        603.72        668.85       137.80 o                         
   5 -23   2       1525.81       1691.56       221.64 o                         
   6 -23   2         21.94        106.71        80.12 o                         
   7 -23   2          1.20        -28.57        69.94 o                         
  -7 -22   2        187.30        145.90       102.56 o                         
  -6 -22   2          1.43        -32.26        32.26 o                         
  -5 -22   2       1869.03       1965.37       143.95 o                         
  -4 -22   2        623.58        651.06        81.99 o                         
  -3 -22   2       1026.55       1024.25        95.55 o                         
  -2 -22   2        161.61        104.39        31.66 o                         
  -1 -22   2        291.38        303.92        53.05 o                         
   0 -22   2       2772.09       2880.98       150.79 o                         
   1 -22   2        544.61        547.11        66.87 o                         
   2 -22   2        129.41        159.33        33.93 o                         
   3 -22   2        249.19        224.12        39.97 o                         
   4 -22   2        679.33        633.00        51.57 o                         
   5 -22   2        418.80        314.12        96.64 o                         
   6 -22   2          9.27        -56.26        56.26 o                         
   7 -22   2        271.88        254.14       101.46 o                         
  -8 -21   2         55.10         94.35        79.24 o                         
  -7 -21   2        109.22         72.24        51.66 o                         
  -6 -21   2        232.41        201.14        45.12 o                         
  -5 -21   2        177.03        143.08        43.03 o                         
  -4 -21   2         12.08        -30.32        30.32 o                         
  -3 -21   2        472.50        437.24        65.14 o                         
  -2 -21   2       1503.15       1561.42       116.74 o                         
  -1 -21   2       1593.78       1561.30       113.12 o                         
   0 -21   2       1289.90       1194.69       121.82 o                         
   1 -21   2        600.65        641.33        67.19 o                         
   2 -21   2        141.57        109.00        51.17 o                         
   3 -21   2        124.16        120.00        28.67 o                         
   4 -21   2        561.02        488.25        44.08 o                         
   5 -21   2       1731.81       1883.42       224.37 o                         
   6 -21   2         16.63         90.95        69.72 o                         
   7 -21   2        165.14        -27.03        75.96 o                         
   8 -21   2         14.61         15.10        56.15 o                         
  -8 -20   2         16.31         43.56        64.25 o                         
  -7 -20   2        410.89        351.12       113.61 o                         
  -6 -20   2         30.96         82.20        69.17 o                         
  -5 -20   2       2225.27       2154.35       144.96 o                         
  -4 -20   2        349.40        344.98        62.76 o                         
  -3 -20   2        296.64        272.89        57.63 o                         
  -2 -20   2        521.00        563.05        69.58 o                         
  -1 -20   2         83.29         81.70        30.31 o                         
   0 -20   2       1953.78       1963.57       119.28 o                         
   1 -20   2       1150.50       1188.07        87.36 o                         
   2 -20   2        956.19        903.07        72.80 o                         
   3 -20   2        149.70        190.03        32.46 o                         
   4 -20   2         43.54         28.71        13.26 o                         
   5 -20   2         66.18         26.38        65.01 o                         
   6 -20   2         64.99          4.93        63.04 o                         
   7 -20   2        143.30        259.84        95.11 o                         
   8 -20   2        132.36        223.50       102.56 o                         
  -8 -19   2        330.02        272.09       116.78 o                         
  -7 -19   2        110.20        226.12        87.78 o                         
  -6 -19   2         97.94         64.90        61.18 o                         
  -5 -19   2        264.19        392.27        99.16 o                         
  -4 -19   2          9.50         43.68        43.40 o                         
  -3 -19   2        679.28        692.31        75.89 o                         
  -2 -19   2       1589.02       1635.46       110.81 o                         
  -1 -19   2        788.95        814.88        78.92 o                         
   0 -19   2       1188.75       1143.94        91.64 o                         
   1 -19   2        379.13        361.02        55.16 o                         
   2 -19   2        410.71        420.28        49.99 o                         
   3 -19   2       2902.03       3065.82       174.19 o                         
   4 -19   2        801.63        719.32        93.03 o                         
   5 -19   2       2167.67       2335.12       243.31 o                         
   6 -19   2         94.64        136.59        72.35 o                         
   7 -19   2         52.21         64.14        49.80 o                         
   8 -19   2         59.83         49.91        64.79 o                         
  -9 -18   2         13.53        -81.54        81.54 o                         
  -8 -18   2          4.82         -3.83        46.84 o                         
  -7 -18   2        107.03        121.38        75.41 o                         
  -6 -18   2          3.06          3.06        49.36 o                         
  -5 -18   2       3431.44       3478.12       282.60 o                         
  -4 -18   2        955.61        848.68       134.73 o                         
  -3 -18   2       4005.47       4341.25       310.89 o                         
  -2 -18   2        436.24        425.89        57.86 o                         
  -1 -18   2        207.78        228.66        43.37 o                         
   0 -18   2       5493.87       5274.35       186.68 o                         
   1 -18   2         94.85         92.54        25.09 o                         
   2 -18   2       2851.18       2914.02       123.99 o                         
   3 -18   2        212.26        186.73        32.07 o                         
   4 -18   2        279.28        262.26        65.12 o                         
   5 -18   2        217.37        227.66        77.60 o                         
   6 -18   2         58.37        -12.70        54.94 o                         
   7 -18   2        587.93        618.29       140.53 o                         
   8 -18   2         13.95        -24.08        64.25 o                         
   9 -18   2        170.56        205.11        85.48 o                         
  -9 -17   2         74.21         91.17        59.54 o                         
  -8 -17   2        160.35        129.70        64.14 o                         
  -7 -17   2        433.22        482.02       111.64 o                         
  -6 -17   2        137.70        106.39        66.22 o                         
  -5 -17   2        359.38        328.68        92.38 o                         
  -4 -17   2         61.07        106.39        57.90 o                         
  -3 -17   2       3645.90       3675.90       167.64 o                         
  -2 -17   2        605.93        599.38        67.75 o                         
  -1 -17   2       1830.71       1783.11       110.84 o                         
   0 -17   2       2649.25       2525.65       124.35 o                         
   1 -17   2        380.46        385.98        48.05 o                         
   2 -17   2       1433.85       1540.92       120.67 o                         
   3 -17   2        840.11        793.63        62.93 o                         
   4 -17   2       2919.58       1762.81       153.94 o                         
   5 -17   2       2123.03       2228.85       224.92 o                         
   6 -17   2         27.36         55.16        51.55 o                         
   7 -17   2        151.18        206.86        79.35 o                         
   8 -17   2          3.50          9.30        71.36 o                         
   9 -17   2         51.44        101.13        72.13 o                         
  -9 -16   2          3.69        -68.08        77.60 o                         
  -8 -16   2         70.33         61.40        62.17 o                         
  -7 -16   2        812.49        740.43       135.06 o                         
  -6 -16   2        128.44        211.24        89.97 o                         
  -5 -16   2       1574.47       1527.27       178.29 o                         
  -4 -16   2         43.08          7.55        33.16 o                         
  -3 -16   2        482.59        446.34        85.70 o                         
  -2 -16   2       3794.70       3752.71       279.43 o                         
  -1 -16   2       1739.58       1854.58       108.83 o                         
   0 -16   2        974.98        948.36        74.78 o                         
   1 -16   2       3738.72       3609.16       138.14 o                         
   2 -16   2       3771.66       3760.86       276.53 o                         
   3 -16   2       2020.71       1929.60       122.91 o                         
   6 -16   2         32.14          0.19        31.69 o                         
   7 -16   2        945.31       1011.98       171.18 o                         
   8 -16   2        296.48        280.52       112.84 o                         
   9 -16   2        134.31         90.52        62.50 o                         
  -9 -15   2        204.22        365.24       120.61 o                         
  -8 -15   2        536.87        583.70       126.85 o                         
  -7 -15   2        594.73        547.91       127.51 o                         
  -6 -15   2        647.71        722.81       134.62 o                         
  -5 -15   2       1499.04       1494.33       174.35 o                         
  -4 -15   2        612.93        607.89       105.73 o                         
  -3 -15   2       1378.49       1311.43       141.85 o                         
  -2 -15   2       4062.73       4255.30       165.38 o                         
  -1 -15   2       1035.53       1091.09        83.31 o                         
   0 -15   2       1116.07       1244.88        83.54 o                         
   1 -15   2        246.66        283.80        40.47 o                         
   2 -15   2       1879.54       1854.51        88.54 o                         
   3 -15   2       1099.07       1011.41        56.74 o                         
   6 -15   2        207.10         24.27        31.58 o                         
   7 -15   2        225.25        170.74        89.20 o                         
   8 -15   2         48.42         19.04        45.97 o                         
   9 -15   2         61.87         77.05        62.61 o                         
 -10 -14   2         98.12        107.48        90.95 o                         
  -9 -14   2         52.93          8.43        58.67 o                         
  -8 -14   2         87.11         11.05        46.74 o                         
  -7 -14   2        972.01        948.94       152.79 o                         
  -6 -14   2        578.11        614.67       125.43 o                         
  -5 -14   2       3109.24       3366.37       254.47 o                         
  -4 -14   2        572.95        614.45       103.21 o                         
  -3 -14   2       8352.09       8362.45       345.75 o                         
  -2 -14   2        553.99        484.97        55.03 o                         
  -1 -14   2        440.54        454.42        53.20 o                         
   0 -14   2       5476.78       5180.55       161.94 o                         
   1 -14   2       1659.55       1669.55        87.65 o                         
   2 -14   2      11003.22      10843.20       200.35 o                         
   3 -14   2       3484.99       3206.11        93.63 o                         
   6 -14   2         84.43         25.72        26.21 o                         
   7 -14   2       2432.73       2497.88       249.44 o                         
   8 -14   2         37.28         -4.93        46.30 o                         
   9 -14   2        149.30        136.27        87.01 o                         
  10 -14   2         11.49         -0.99        65.12 o                         
 -10 -13   2         59.38          7.00        72.57 o                         
  -9 -13   2        289.80        181.14        78.04 o                         
  -8 -13   2        740.15        745.90       138.45 o                         
  -7 -13   2       2193.34       2184.63       222.18 o                         
  -6 -13   2        190.24        194.17        73.00 o                         
  -5 -13   2       1000.49        768.14       139.06 o                         
  -4 -13   2       1489.60       1436.43       153.34 o                         
  -3 -13   2       4663.37       4556.20       245.61 o                         
  -2 -13   2       4617.41       4473.90       224.05 o                         
  -1 -13   2       4304.81       4176.07       149.57 o                         
   0 -13   2      11591.96      11592.65       233.25 o                         
   1 -13   2       2342.08       2114.95        93.24 o                         
   2 -13   2        550.90        534.87        46.46 o                         
   3 -13   2       2702.23       2126.49       321.18 o                         
   5 -13   2        982.64        446.54       303.83 o                         
   6 -13   2       1188.26        547.52       436.71 o                         
   7 -13   2        665.81        716.24       129.59 o                         
   8 -13   2          2.33         10.84        45.97 o                         
   9 -13   2        118.45         97.30        67.64 o                         
  10 -13   2        146.27        103.32        64.03 o                         
 -10 -12   2         30.31         23.20        55.71 o                         
  -9 -12   2          6.72        -64.47        64.47 o                         
  -8 -12   2        156.22         92.92        64.14 o                         
  -7 -12   2       2427.03       2297.91       228.53 o                         
  -6 -12   2        198.73        256.55        78.37 o                         
  -5 -12   2       1554.03       1294.29       229.74 o                         
  -4 -12   2        487.42        476.00        87.12 o                         
  -3 -12   2        622.03        803.58       107.04 o                         
  -2 -12   2       5675.05       5390.92       149.05 o                         
  -1 -12   2       4143.57       4391.07       111.87 o                         
   0 -12   2       6344.86       6253.63       127.95 o                         
   1 -12   2       7675.31       7570.78       165.99 o                         
   2 -12   2      16322.53      14978.48       315.27 o                         
   3 -12   2       4746.66       3039.96      1009.35 o                         
   4 -12   2        265.89        123.62        26.82 o                         
   5 -12   2        693.48        351.94       240.96 o                         
   6 -12   2         68.70         37.98        40.83 o                         
   7 -12   2       1409.22       1533.84       187.49 o                         
   8 -12   2        468.19        639.19       140.86 o                         
   9 -12   2         20.65        -55.27        55.27 o                         
  10 -12   2         34.10        129.15        69.61 o                         
 -10 -11   2        174.99        139.55        50.84 o                         
  -9 -11   2        289.15        272.64        97.96 o                         
  -8 -11   2        520.32        603.29       122.69 o                         
  -7 -11   2       1225.04       1289.65       165.16 o                         
  -6 -11   2       1585.74       1617.02       176.32 o                         
  -5 -11   2        603.49        582.34        49.86 o                         
  -4 -11   2       1389.23       1445.06        96.60 o                         
  -3 -11   2       5578.65       5343.57       148.24 o                         
  -2 -11   2      13081.06      13272.42       226.09 o                         
  -1 -11   2       8342.03       8807.23       151.49 o                         
   0 -11   2        786.42        842.08        45.12 o                         
   1 -11   2        366.17        198.59       127.63 o                         
   2 -11   2       2363.09       2192.33        72.11 o                         
   3 -11   2        239.21        134.23        44.15 o                         
   4 -11   2        782.28        466.93       215.45 o                         
   5 -11   2       3305.49       2029.06       764.95 o                         
   6 -11   2         26.04         28.43        32.45 o                         
   7 -11   2        914.89        504.91       314.89 o                         
   8 -11   2          3.08        -38.53        40.83 o                         
   9 -11   2         56.53        106.60        72.35 o                         
  10 -11   2         87.05        131.76        44.18 o                         
 -10 -10   2        157.33        115.72        42.96 o                         
  -9 -10   2         40.09        206.42        82.09 o                         
  -8 -10   2        193.06        203.03        82.53 o                         
  -7 -10   2        530.55        513.70        79.79 o                         
  -6 -10   2        294.29        259.58        45.04 o                         
  -5 -10   2       2898.29       2837.73       152.64 o                         
  -4 -10   2         32.40         29.70        16.37 o                         
  -3 -10   2       6497.93       6290.08       132.40 o                         
  -2 -10   2      15250.89      16071.78       271.06 o                         
  -1 -10   2       5234.72       5398.98       152.64 o                         
   0 -10   2       3141.19       3069.43        81.85 o                         
   1 -10   2        979.10        884.40        47.03 o                         
   2 -10   2      37442.16      34168.56       539.64 o                         
   3 -10   2       3742.60       3707.63       225.58 o                         
   4 -10   2        591.85        316.88       142.61 o                         
   5 -10   2        190.95        168.23        47.17 o                         
   6 -10   2        103.46         78.06        68.84 o                         
   7 -10   2       4073.70       3051.98       975.53 o                         
   8 -10   2        265.20        227.22        76.72 o                         
   9 -10   2        118.18        107.37        71.47 o                         
  10 -10   2         20.99        -40.57        40.57 o                         
 -10  -9   2         48.39         30.37        33.47 o                         
  -9  -9   2        380.91        380.78       103.43 o                         
  -8  -9   2        906.08       1004.21       153.23 o                         
  -7  -9   2       4277.60       4103.64       404.53 o                         
  -6  -9   2       1593.33       1526.55       101.57 o                         
  -5  -9   2        187.40        166.77        37.76 o                         
  -4  -9   2       6962.46       7347.82       174.49 o                         
  -3  -9   2      13169.18      13474.53       195.28 o                         
  -2  -9   2      23391.83      24674.64       242.68 o                         
  -1  -9   2       1613.91       1551.72        67.90 o                         
   0  -9   2      11712.78      11402.69       209.06 o                         
   1  -9   2      13763.87      13384.34       179.24 o                         
   2  -9   2       4135.16       4293.85       219.23 o                         
   3  -9   2      16028.22      16893.29       801.61 o                         
   4  -9   2      17119.14      12322.65      3568.25 o                         
   5  -9   2       1955.00       1628.87       313.90 o                         
   6  -9   2         79.83         85.60        33.05 o                         
   7  -9   2       1134.11        767.51       265.09 o                         
   8  -9   2         71.47        163.74        81.65 o                         
   9  -9   2         30.81        -21.12        54.07 o                         
  10  -9   2        199.21        192.72       121.54 o                         
 -10  -8   2        242.01        218.72        60.11 o                         
  -9  -8   2        245.16        117.40        45.91 o                         
  -8  -8   2        219.77        158.37        76.62 o                         
  -7  -8   2       2056.24       1802.55       221.53 o                         
  -6  -8   2        176.43        179.45        57.57 o                         
  -5  -8   2       5777.16       5822.43       182.89 o                         
  -4  -8   2      10611.11      11184.20       202.43 o                         
  -3  -8   2          4.81        124.60        47.68 o                         
  -2  -8   2       5566.39       5339.76       107.70 o                         
  -1  -8   2       2872.11       2864.77        76.09 o                         
   0  -8   2      13384.25      13693.68       190.51 o                         
   1  -8   2       7433.07       7076.81       237.60 o                         
   2  -8   2      27612.31      25532.92       507.30 o                         
   3  -8   2       1372.22       1284.63       123.08 o                         
   4  -8   2        461.73        514.35       173.10 o                         
   5  -8   2       2432.98       2305.13       198.32 o                         
   6  -8   2          4.96          5.37        15.12 o                         
   7  -8   2       5224.82       4213.84       999.12 o                         
   8  -8   2        352.77        305.26        92.05 o                         
   9  -8   2        289.78        269.05        59.43 o                         
  10  -8   2         41.63         26.27        32.26 o                         
 -10  -7   2        274.52        273.80        63.03 o                         
  -9  -7   2        150.49        144.43       104.91 o                         
  -8  -7   2        678.46        565.84       104.42 o                         
  -7  -7   2       1146.84       1058.18        81.16 o                         
  -6  -7   2       1162.07       1074.35        78.74 o                         
  -5  -7   2        164.38        158.25        20.65 o                         
  -4  -7   2       1938.17       1829.57        64.14 o                         
  -3  -7   2       8222.19       8510.52       133.32 o                         
  -2  -7   2      28376.52      28512.37       324.99 o                         
  -1  -7   2       6937.58       7348.79       114.84 o                         
   0  -7   2       1766.99       1832.20        53.16 o                         
   1  -7   2      10364.86      10120.44       125.66 o                         
   2  -7   2        534.12        569.03        84.82 o                         
   3  -7   2       5870.25       6110.63       176.60 o                         
   4  -7   2       1949.07       1966.66       105.35 o                         
   5  -7   2       5744.45       5429.09       322.33 o                         
   6  -7   2         12.14         16.65        23.53 o                         
   7  -7   2       1417.17       1209.97       203.47 o                         
   8  -7   2         72.66        126.52        51.44 o                         
   9  -7   2         32.21         31.55        29.14 o                         
  10  -7   2        180.29        212.46        61.05 o                         
 -11  -6   2          2.92        -15.91        41.12 o                         
 -10  -6   2        192.21        226.62        57.87 o                         
  -9  -6   2        140.22        157.41        44.12 o                         
  -8  -6   2         67.55         31.30        15.78 o                         
  -7  -6   2        623.79        520.29        56.99 o                         
  -6  -6   2        173.79        197.32        36.86 o                         
  -5  -6   2       7005.76       7100.28       156.88 o                         
  -4  -6   2       3071.65       2873.39        91.75 o                         
  -3  -6   2       1222.82       1225.25        70.28 o                         
  -2  -6   2       6738.86       6842.74       123.87 o                         
  -1  -6   2       8058.81       8019.65       123.76 o                         
   0  -6   2        517.35        508.21        26.30 o                         
   1  -6   2       5288.32       2990.61      2209.20 o                         
   2  -6   2      15547.61      12071.34      2779.71 o                         
   3  -6   2       3939.46       3937.34       137.67 o                         
   4  -6   2       7541.80       7456.78       213.78 o                         
   5  -6   2         63.63        200.28        35.89 o                         
   6  -6   2        294.89        246.76        38.48 o                         
   7  -6   2       2170.16       1895.79       289.50 o                         
   8  -6   2       1192.31       1154.51       109.72 o                         
   9  -6   2        842.28        855.88        99.16 o                         
  10  -6   2         73.17         23.49        56.70 o                         
  11  -6   2         31.84         49.06        46.20 o                         
 -11  -5   2          0.50         11.92       102.83 o                         
 -10  -5   2        185.15        170.42        50.09 o                         
  -9  -5   2        420.16        398.18        67.78 o                         
  -8  -5   2       1077.37        957.77       145.48 o                         
  -7  -5   2       2301.97       2330.64       202.05 o                         
  -6  -5   2       3960.48       4092.90       249.33 o                         
  -5  -5   2        879.10        931.28        56.17 o                         
  -4  -5   2       2470.52       2493.95        82.08 o                         
  -3  -5   2      11165.36      11099.99       195.45 o                         
  -2  -5   2      36584.94      38193.65       374.05 o                         
  -1  -5   2       1891.71       2098.55        59.73 o                         
   0  -5   2      17767.46      16410.55       207.92 o                         
   1  -5   2      11845.21      11411.30       288.40 o                         
   2  -5   2       4050.67       3264.05       681.00 o                         
   3  -5   2      13839.46      13277.94       351.94 o                         
   4  -5   2      13612.26      13399.13       267.09 o                         
   5  -5   2       5810.67       5300.08       203.52 o                         
   6  -5   2        141.57        110.54        25.06 o                         
   7  -5   2        445.11        312.35       104.36 o                         
   8  -5   2        135.69        169.94        50.14 o                         
   9  -5   2        210.94        319.39        87.34 o                         
  10  -5   2        372.23        292.84        65.64 o                         
  11  -5   2         64.10         33.02        49.47 o                         
 -11  -4   2         14.17        -48.51        48.51 o                         
 -10  -4   2        355.51        360.03        68.17 o                         
  -9  -4   2        142.72        156.37        42.59 o                         
  -8  -4   2         54.52         93.04        36.26 o                         
  -7  -4   2       2178.07       2214.50       123.82 o                         
  -6  -4   2        971.15       1078.74       126.09 o                         
  -5  -4   2      15805.38      15846.98       226.53 o                         
  -4  -4   2       6479.02       6340.89       129.20 o                         
  -3  -4   2       5308.15       5447.22       106.73 o                         
  -2  -4   2      10535.42      10651.77       130.54 o                         
  -1  -4   2       3950.49       4016.28        76.95 o                         
   0  -4   2     104502.02     104356.44      2104.46 o                         
   1  -4   2       3302.48       3516.10       100.21 o                         
   2  -4   2      20641.84      16258.02      3524.74 o                         
   3  -4   2       1023.26        997.60        42.61 o                         
   4  -4   2        952.78        947.85        33.68 o                         
   5  -4   2       3567.96       3654.80        84.54 o                         
   6  -4   2         68.57         64.66        16.35 o                         
   7  -4   2       2225.60       2371.80        92.70 o                         
   8  -4   2        201.42        298.84        58.65 o                         
   9  -4   2        411.12        402.18        67.46 o                         
  10  -4   2        205.88        188.62        55.50 o                         
  11  -4   2         38.45        -13.60        41.76 o                         
 -11  -3   2         41.08         35.12        59.60 o                         
 -10  -3   2        434.60        486.54        74.69 o                         
  -9  -3   2        397.45        366.94        58.68 o                         
  -8  -3   2        441.36        463.29        63.98 o                         
  -7  -3   2        734.36        716.89        71.71 o                         
  -6  -3   2       3008.25       3067.33       133.47 o                         
  -5  -3   2         13.58        138.72        79.57 o                         
  -4  -3   2        338.46        345.69        29.84 o                         
  -3  -3   2       9051.90       9305.97       134.11 o                         
  -2  -3   2       5233.47       5278.03       178.73 o                         
  -1  -3   2      10803.14      10951.34       252.83 o                         
   0  -3   2      43865.82      43576.83       527.64 o                         
   1  -3   2       8544.94       8092.66       130.92 o                         
   2  -3   2       9567.26       9265.89       203.19 o                         
   3  -3   2      11056.10      11023.76       168.92 o                         
   4  -3   2       3094.07       2793.43        62.97 o                         
   5  -3   2      18774.78      18739.43       206.09 o                         
   6  -3   2         16.86         24.52        12.06 o                         
   7  -3   2        114.89        130.79        24.17 o                         
   8  -3   2        133.59        139.68        27.96 o                         
   9  -3   2        333.98        365.47        65.13 o                         
  10  -3   2        713.08        707.42        95.66 o                         
  11  -3   2         11.57        -17.00        42.10 o                         
 -11  -2   2          3.28          5.25        42.47 o                         
 -10  -2   2        342.79        436.29        67.50 o                         
  -9  -2   2         66.40         20.37        32.67 o                         
  -8  -2   2         23.65          3.01        37.21 o                         
  -7  -2   2        719.36        771.94        72.71 o                         
  -6  -2   2        712.49        748.95        66.42 o                         
  -5  -2   2      13818.02      14182.39       211.32 o                         
  -4  -2   2         72.30         48.52        16.45 o                         
  -3  -2   2       3508.40       3622.27        81.34 o                         
  -2  -2   2      68417.11      66718.21       605.97 o                         
  -1  -2   2       3828.38       4018.92        98.99 o                         
   0  -2   2       2450.72       2594.25       136.81 o                         
   1  -2   2       1020.63       1023.41        45.94 o                         
   2  -2   2       7556.25       7183.90       137.91 o                         
   3  -2   2       1885.86       2138.48        65.87 o                         
   4  -2   2       4240.76       4491.65       129.01 o                         
   6  -2   2        943.03        935.47        49.64 o                         
   7  -2   2        129.18         99.48        22.71 o                         
   8  -2   2        513.20        531.44        50.93 o                         
   9  -2   2       1252.90       1211.04        81.46 o                         
  10  -2   2        230.89        314.34        63.26 o                         
  11  -2   2         14.76         22.79        45.85 o                         
 -11  -1   2         32.45         37.76        50.57 o                         
 -10  -1   2        342.52        295.37        59.35 o                         
  -9  -1   2        238.73        236.43        54.54 o                         
  -8  -1   2        788.92        822.02        81.54 o                         
  -7  -1   2        790.95        861.07        62.14 o                         
  -6  -1   2       3017.21       3037.76       106.01 o                         
  -5  -1   2        437.47        476.53        31.10 o                         
  -4  -1   2       3190.52       3294.96        68.66 o                         
  -3  -1   2      11237.57      11593.00       201.74 o                         
  -2  -1   2       6125.00       6182.00       122.36 o                         
  -1  -1   2       1858.84       1972.86       120.83 o                         
   0  -1   2        584.12        456.92       102.88 o                         
   1  -1   2       7878.63       7572.23       212.22 o                         
   2  -1   2        194.75        211.73        22.09 o                         
   3  -1   2       6145.05       6345.84       134.03 o                         
   4  -1   2      16633.49      16452.19       206.66 o                         
   5  -1   2      13484.57      13685.42       212.59 o                         
   6  -1   2        144.35        193.11        28.87 o                         
   7  -1   2        234.26        279.12        34.27 o                         
   8  -1   2         74.22         97.75        26.91 o                         
   9  -1   2        387.37        349.66        45.08 o                         
  10  -1   2        882.61        835.71        73.59 o                         
  11  -1   2         11.03         19.60        31.99 o                         
 -10   0   2        613.72        736.27       122.69 o                         
  -9   0   2          0.29        -21.94        24.98 o                         
  -8   0   2        227.22        260.59        39.91 o                         
  -7   0   2       1222.27       1137.28        72.26 o                         
  -6   0   2       1017.45       1078.04        52.39 o                         
  -5   0   2      19287.17      20219.15       261.82 o                         
  -4   0   2      14730.40      14465.89       203.77 o                         
  -3   0   2        855.80        841.23        26.28 o                         
  -2   0   2      24885.28      25846.47       119.49 o                         
  -1   0   2       9447.68       9884.73       245.77 o                         
   0   0   2      16019.71      11668.08      4562.11 o                         
   1   0   2       8117.49       7942.93       109.01 o                         
   2   0   2        881.70       1126.67        41.83 o                         
   3   0   2         51.16         72.26        12.79 o                         
   4   0   2       2588.84       2783.70        86.29 o                         
   5   0   2       1079.57       1335.62        67.32 o                         
   6   0   2        347.52        324.27        47.91 o                         
   7   0   2       1993.86       1955.84        91.18 o                         
   8   0   2        103.23        106.66        27.39 o                         
   9   0   2       1247.86       1190.69        82.07 o                         
  10   0   2        109.11        102.63        54.49 o                         
  11   0   2         11.66        -28.32        41.55 o                         
  -9   1   2        242.00        185.80        45.51 o                         
  -8   1   2        714.69        714.38        61.96 o                         
  -7   1   2        775.45        769.71        48.18 o                         
  -6   1   2       2346.95       2318.21        78.61 o                         
  -5   1   2        414.72        472.63        30.17 o                         
  -4   1   2       2831.19       2850.44        58.29 o                         
  -3   1   2       9865.02      10326.08        94.86 o                         
  -2   1   2       4878.88       4714.18        75.04 o                         
  -1   1   2       1128.97       1201.77        39.52 o                         
   0   1   2        308.91        304.64        18.91 o                         
   1   1   2       6936.50       6776.49        78.13 o                         
   2   1   2        176.59        208.39        18.46 o                         
   3   1   2       7117.03       7019.40        84.66 o                         
   4   1   2      15347.94      14688.02       389.21 o                         
   5   1   2      15345.62      14370.25       522.41 o                         
   6   1   2        169.45        115.60        32.65 o                         
   7   1   2        296.81        289.34        48.11 o                         
   8   1   2         64.26         74.97        28.66 o                         
   9   1   2        394.30        397.17        49.70 o                         
  10   1   2        908.40        931.37        78.79 o                         
  11   1   2         11.91        -11.25        40.22 o                         
 -10   2   2        343.42        332.29        86.79 o                         
  -9   2   2         77.72         74.21        50.35 o                         
  -8   2   2         22.32         90.85        25.01 o                         
  -7   2   2        715.24        749.80        54.73 o                         
  -6   2   2        676.45        681.57        42.73 o                         
  -5   2   2      13998.33      14441.73       223.18 o                         
  -4   2   2         75.61         89.61        10.52 o                         
  -3   2   2       3422.53       3509.01        66.78 o                         
  -2   2   2      63984.89      64855.58       511.04 o                         
  -1   2   2       3474.40       3618.70        54.16 o                         
   0   2   2       1551.49       1747.11        66.68 o                         
   1   2   2       1136.32       1129.94        45.39 o                         
   2   2   2       7963.78       7849.62        86.67 o                         
   3   2   2       1671.69       1836.81        47.49 o                         
   4   2   2       4268.89       4520.62        80.90 o                         
   5   2   2        812.78       1285.36        48.33 o                         
   6   2   2        922.48        816.52        32.72 o                         
   7   2   2        114.64         77.89        24.53 o                         
   8   2   2        525.02        577.65        55.24 o                         
   9   2   2       1249.65       1226.61        85.45 o                         
  10   2   2        235.38        247.63        43.59 o                         
  11   2   2         14.79        -47.72        47.72 o                         
 -11   3   2         42.33          3.18        43.89 o                         
 -10   3   2        436.19        476.98       100.91 o                         
  -9   3   2        393.46        372.13        90.08 o                         
  -8   3   2        520.87        591.66        64.96 o                         
  -7   3   2        741.92        748.19        68.65 o                         
  -6   3   2       3335.10       3235.80       101.49 o                         
  -5   3   2         25.72        188.13        28.05 o                         
  -4   3   2        499.00        550.83        30.12 o                         
  -3   3   2      10611.06      10818.95       114.07 o                         
  -2   3   2       3818.77       3954.69        69.83 o                         
  -1   3   2      11545.38      11519.37       103.51 o                         
   0   3   2      44638.51      44021.82       204.61 o                         
   1   3   2       8292.50       6104.05      1670.65 o                         
   2   3   2       9289.51       9259.70       166.39 o                         
   3   3   2       9732.59       9768.13       111.84 o                         
   4   3   2       4489.70       4190.84       102.75 o                         
   5   3   2      17167.92      17041.61       233.47 o                         
   6   3   2         19.16         24.06        11.44 o                         
   7   3   2        120.20        107.37        18.78 o                         
   8   3   2        134.43         92.88        18.34 o                         
   9   3   2        354.83        348.03        48.30 o                         
  10   3   2        693.51        688.33        70.03 o                         
  11   3   2         13.52          2.53        32.38 o                         
 -11   4   2         18.72         25.49        28.85 o                         
 -10   4   2        358.59        326.86        60.21 o                         
  -9   4   2        124.07        161.77        69.39 o                         
  -8   4   2         29.51         30.65        38.75 o                         
  -7   4   2       2287.10       2233.41        88.54 o                         
  -6   4   2       1031.78       1113.96        61.74 o                         
  -5   4   2      15798.41      16076.52       365.61 o                         
  -4   4   2       5821.12       5817.21        87.81 o                         
  -3   4   2       5982.64       6028.54        87.59 o                         
  -2   4   2      11861.15      12486.99       182.40 o                         
  -1   4   2       3592.09       3767.03        74.69 o                         
   0   4   2     107209.46     107306.22       894.78 o                         
   1   4   2       3540.59       3471.98        60.92 o                         
   2   4   2      19764.21      20688.79       290.50 o                         
   3   4   2        858.89        802.29        62.18 o                         
   4   4   2        793.92        858.47        46.41 o                         
   5   4   2       3535.79       3907.89       132.15 o                         
   6   4   2         38.95         67.71        24.46 o                         
   7   4   2       2315.98       2494.29        85.88 o                         
   8   4   2        160.88        148.66        19.10 o                         
   9   4   2        385.28        403.48        52.34 o                         
  10   4   2        194.04        175.03        50.54 o                         
  11   4   2         33.52         38.42        30.43 o                         
 -11   5   2          0.84         -9.03        33.31 o                         
 -10   5   2        190.28        153.20        45.35 o                         
  -9   5   2        469.52        486.06        69.70 o                         
  -8   5   2       1046.90       1166.21        99.29 o                         
  -7   5   2       2207.41       2301.61        96.22 o                         
  -6   5   2       3715.87       3931.92       101.95 o                         
  -5   5   2        789.22        867.06        39.65 o                         
  -4   5   2       2199.69       2042.39        61.91 o                         
  -3   5   2      10330.44      10935.96       263.23 o                         
  -2   5   2      38968.14      41417.43       358.41 o                         
  -1   5   2       1897.52       2072.05        61.49 o                         
   0   5   2      18855.92      17380.12       265.75 o                         
   1   5   2      12302.31      11327.44       231.23 o                         
   2   5   2       3948.22       4024.39       116.99 o                         
   3   5   2      14034.13      13604.91       680.45 o                         
   4   5   2      13509.89      13399.05       179.07 o                         
   5   5   2       6743.59       6632.98       306.19 o                         
   6   5   2        162.84        225.78        38.08 o                         
   7   5   2        469.15        491.87        40.42 o                         
   8   5   2        115.53        129.52        18.06 o                         
  10   5   2        376.08        504.13       104.09 o                         
  11   5   2         56.11         27.03        34.48 o                         
 -11   6   2          2.40         37.17        35.00 o                         
 -10   6   2        176.19        201.08        52.73 o                         
  -9   6   2        160.19         65.29        42.80 o                         
  -8   6   2         72.82        195.12        47.97 o                         
  -7   6   2        613.05        673.50        53.26 o                         
  -6   6   2        133.78        151.89        25.12 o                         
  -5   6   2       7101.04       7359.72       197.54 o                         
  -4   6   2       2450.90       2422.60        79.16 o                         
  -3   6   2       1128.82       1198.40        70.98 o                         
  -2   6   2       7800.05       8240.16       169.48 o                         
  -1   6   2       7774.29       7789.13       126.01 o                         
   0   6   2        156.47        162.46        20.47 o                         
   1   6   2       5990.73       6242.30       144.99 o                         
   2   6   2      17107.23      17644.40       255.09 o                         
   3   6   2       4037.12       4059.41       208.39 o                         
   4   6   2       7995.94       8062.34       312.04 o                         
   5   6   2         74.85        177.42        39.62 o                         
   6   6   2        274.01        248.43        36.30 o                         
   8   6   2       1248.01       1208.32        68.33 o                         
  10   6   2         87.97        105.40        63.70 o                         
  11   6   2         39.54         83.73        57.13 o                         
 -10   7   2        241.15        209.17        53.51 o                         
  -9   7   2        143.88        124.06        42.34 o                         
  -8   7   2        727.33        735.08        58.07 o                         
  -7   7   2       1206.50       1349.46        77.73 o                         
  -6   7   2       1392.66       1251.00        64.08 o                         
  -5   7   2        147.70        164.06        21.46 o                         
  -4   7   2       1680.54       1559.76        80.61 o                         
  -3   7   2       8884.91       9462.88       207.42 o                         
  -2   7   2      26171.75      26768.56       321.29 o                         
  -1   7   2       7864.66       8102.31       120.43 o                         
   0   7   2       1373.43       1477.60        62.03 o                         
   1   7   2      10889.83      10425.98       361.03 o                         
   2   7   2        555.36        679.66        58.23 o                         
   3   7   2       4884.02       5152.37       167.84 o                         
   4   7   2       2879.60       3035.39       110.87 o                         
   8   7   2         73.69         73.49        23.59 o                         
   9   7   2         35.05        -13.90        29.11 o                         
  10   7   2        180.18        162.31        75.52 o                         
 -10   8   2        237.81        209.88        61.98 o                         
  -9   8   2        247.04        259.99        55.35 o                         
  -8   8   2        225.81        248.11        36.73 o                         
  -7   8   2       2131.49       2087.57        97.63 o                         
  -6   8   2        129.32        108.32        19.03 o                         
  -5   8   2       5663.12       5674.78       234.06 o                         
  -4   8   2      11020.50      11966.65       349.58 o                         
  -2   8   2       3861.41       3846.57       165.22 o                         
  -1   8   2       3106.84       2973.06        77.56 o                         
   0   8   2      14357.59      14378.23       371.64 o                         
   1   8   2       7000.97       6957.29       121.65 o                         
   2   8   2      24145.57      15568.69     10119.68 o                         
   3   8   2       1099.36       1013.84       106.82 o                         
   4   8   2        305.95        445.40        43.72 o                         
   5   8   2       2380.30       2582.15       195.81 o                         
   6   8   2          8.29          4.93         8.21 o                         
   9   8   2        260.66        227.36        47.18 o                         
  10   8   2         46.42         19.03        26.56 o                         
 -10   9   2         51.10         18.56        40.11 o                         
  -9   9   2        428.10        434.78        72.93 o                         
  -8   9   2        847.99        836.90        64.93 o                         
  -7   9   2       4247.97       4724.85       151.71 o                         
  -6   9   2       1396.56       1287.90       102.16 o                         
  -5   9   2        176.31        147.66        27.11 o                         
  -4   9   2       6995.71       7666.56       297.38 o                         
  -3   9   2      12645.03      13769.70       711.92 o                         
  -2   9   2      24862.26      27080.29       363.87 o                         
  -1   9   2        983.81        925.89        47.24 o                         
   0   9   2      11780.95      11195.44       167.25 o                         
   1   9   2      13530.65      13459.39       179.68 o                         
   2   9   2       4082.42       4643.73       163.81 o                         
   3   9   2      17278.35      18050.78       467.24 o                         
   4   9   2      16660.40      16668.55       268.09 o                         
   5   9   2       2140.59       2143.59       182.23 o                         
   6   9   2        103.86        106.71        49.75 o                         
   7   9   2       1126.39       1159.19       156.84 o                         
   8   9   2         62.17         46.19        59.98 o                         
   9   9   2         36.78         49.81        24.27 o                         
  10   9   2        203.75        234.77        80.23 o                         
 -10  10   2        151.10        131.49        73.99 o                         
  -9  10   2         29.24         59.64        35.11 o                         
  -8  10   2        238.71        278.69        38.59 o                         
  -7  10   2        482.45        540.56        63.08 o                         
  -6  10   2        367.74        302.51        35.91 o                         
  -5  10   2       2928.35       2916.58       133.04 o                         
  -4  10   2         11.28         21.78        23.09 o                         
  -3  10   2       7040.53       7400.49       296.83 o                         
  -2  10   2      14636.60      15269.34       320.92 o                         
  -1  10   2       4333.69       4429.49       104.83 o                         
   0  10   2       2642.80       2446.96        83.45 o                         
   1  10   2       1498.54       1418.91        70.11 o                         
   2  10   2      40793.54      41468.03       810.75 o                         
   3  10   2       3894.13       3994.39       229.08 o                         
   4  10   2        450.35        352.28        44.10 o                         
   5  10   2        257.94        319.27        79.24 o                         
   6  10   2         86.64         61.07        40.83 o                         
   7  10   2       3899.84       3519.28       573.03 o                         
   8  10   2        349.82        455.20       105.84 o                         
   9  10   2        100.50        141.27        42.03 o                         
  10  10   2         27.94         57.79        54.73 o                         
 -10  11   2        170.85        248.95        66.83 o                         
  -9  11   2        267.21        332.22        66.29 o                         
  -8  11   2        544.39        659.60        62.97 o                         
  -7  11   2       1269.46       1278.97        96.69 o                         
  -6  11   2       1393.22       1228.64        88.03 o                         
  -5  11   2        476.88        556.99        94.24 o                         
  -4  11   2       1353.72       1329.60       136.27 o                         
  -3  11   2       5772.09       5737.17       274.06 o                         
  -2  11   2      13095.57      13221.80       329.19 o                         
  -1  11   2       8426.39       8633.10       151.63 o                         
   0  11   2        685.48        668.79        46.59 o                         
   1  11   2        776.89        886.34        53.98 o                         
   2  11   2       2275.03       2432.75       131.59 o                         
   3  11   2        104.77        110.87        44.11 o                         
   4  11   2        474.20        462.49        50.02 o                         
   5  11   2       3231.08       3328.17       239.70 o                         
   6  11   2         36.17        -44.55        44.55 o                         
   7  11   2       1009.26        964.56        83.18 o                         
   8  11   2          7.49        124.77        67.09 o                         
   9  11   2         49.95         70.65        34.14 o                         
  10  11   2         86.11        176.43        82.31 o                         
 -10  12   2         31.25         80.37        43.44 o                         
  -9  12   2         12.32         20.87        77.98 o                         
  -8  12   2        120.56        105.05        34.73 o                         
  -7  12   2       2458.81       2634.47       141.54 o                         
  -6  12   2        200.73        123.93        29.20 o                         
  -5  12   2       1647.44       1797.18       172.60 o                         
  -4  12   2        471.08        499.97        85.70 o                         
  -3  12   2        682.62        716.57       104.96 o                         
  -2  12   2       5149.81       4790.83       138.51 o                         
  -1  12   2       4724.26       4847.47       118.52 o                         
   0  12   2       6953.91       6666.27       188.36 o                         
   1  12   2       7859.86       7746.76       250.92 o                         
   2  12   2      14381.74      14304.51       451.70 o                         
   3  12   2       4197.16       4335.22       255.35 o                         
   4  12   2        320.06        373.19        50.54 o                         
   5  12   2        644.92        719.43        93.36 o                         
   6  12   2         52.78         87.34        55.16 o                         
   7  12   2       1448.59       1438.36       183.00 o                         
   8  12   2        446.96        702.23       142.07 o                         
   9  12   2         15.48         61.48        27.72 o                         
  10  12   2         31.44        100.80        76.40 o                         
 -10  13   2         56.13         58.07        86.25 o                         
  -9  13   2        309.31        284.61        65.94 o                         
  -8  13   2        696.16        770.21        73.33 o                         
  -7  13   2       2157.69       2487.75       143.68 o                         
  -6  13   2        343.76        220.32       119.47 o                         
  -5  13   2       1026.08       1044.59       134.08 o                         
  -4  13   2       1528.66       1597.65       162.21 o                         
  -3  13   2       4805.46       4776.53       270.67 o                         
  -2  13   2       4470.98       4248.88       172.08 o                         
  -1  13   2       4368.31       4139.21       115.23 o                         
   0  13   2      11220.53      11362.40       292.13 o                         
   1  13   2       2149.26       1879.59       129.97 o                         
   2  13   2        782.78        722.59       100.80 o                         
   3  13   2       2807.93       2658.88       209.71 o                         
   4  13   2       7049.85       7084.69       317.84 o                         
   5  13   2        873.13        898.25        76.89 o                         
   6  13   2       1146.67       1373.71       172.17 o                         
   7  13   2        586.05        784.65       138.89 o                         
   8  13   2          2.91        -37.98        52.76 o                         
   9  13   2        107.71        147.31        47.36 o                         
  10  13   2        150.98        202.70        92.38 o                         
 -10  14   2         94.01         88.59        48.34 o                         
  -9  14   2         51.80         12.99        73.88 o                         
  -8  14   2        107.53        154.54        36.97 o                         
  -7  14   2        865.61        844.23        85.36 o                         
  -6  14   2        546.17        420.05       160.56 o                         
  -5  14   2       2904.69       3329.59       247.58 o                         
  -4  14   2        462.85        414.71        84.61 o                         
  -3  14   2       8165.23       8435.12       375.20 o                         
  -2  14   2        511.88        505.19        65.14 o                         
  -1  14   2        335.58        321.31        36.15 o                         
   0  14   2       5044.08       4919.31       145.32 o                         
   1  14   2       1959.44       1895.94       101.44 o                         
   2  14   2      11898.52      11999.93       447.43 o                         
   3  14   2       3735.04       3883.52       256.99 o                         
   4  14   2        921.04       1023.83        85.28 o                         
   5  14   2        371.87        362.07        53.93 o                         
   6  14   2         84.62        149.40        66.11 o                         
   7  14   2       2396.34       2700.69       261.70 o                         
   8  14   2         53.89        -35.24        49.36 o                         
   9  14   2        179.54        215.10        95.60 o                         
  10  14   2         13.26        -74.65        74.65 o                         
  -9  15   2        204.57        204.78        67.18 o                         
  -8  15   2        551.85        629.21        78.73 o                         
  -7  15   2        604.77        656.30        79.44 o                         
  -6  15   2        649.74        605.12       227.93 o                         
  -5  15   2       1454.30       1562.19       174.03 o                         
  -4  15   2        627.68        697.75       116.89 o                         
  -3  15   2       1309.56       1240.03       102.05 o                         
  -2  15   2       4351.11       4341.68       198.76 o                         
  -1  15   2        992.67       1033.23        62.32 o                         
   0  15   2       1297.58       1319.21        87.96 o                         
   1  15   2        124.65         10.48        91.34 o                         
   2  15   2       1714.02       1736.65       123.68 o                         
   3  15   2        937.99        975.42       137.03 o                         
   4  15   2        352.63        347.83        55.82 o                         
   5  15   2       4118.25       4007.74       175.85 o                         
   6  15   2        246.42        310.73        88.00 o                         
   7  15   2        296.95        400.04       108.57 o                         
   8  15   2         36.40         27.92        32.07 o                         
   9  15   2         59.59         39.76        38.84 o                         
  -9  16   2          1.57          2.74        46.12 o                         
  -8  16   2         62.69         61.15       115.85 o                         
  -7  16   2        849.17        967.10       154.76 o                         
  -6  16   2        137.65        101.68        59.65 o                         
  -5  16   2       1638.53       1756.90       191.65 o                         
  -4  16   2         64.62         72.13        35.13 o                         
  -3  16   2        767.74        745.61        81.91 o                         
  -2  16   2       3851.47       3723.81       287.91 o                         
  -1  16   2       1842.53       1997.53       109.56 o                         
   0  16   2       1211.38       1213.44        69.63 o                         
   1  16   2       3876.86       3881.93       184.98 o                         
   2  16   2       3272.72       3395.46       173.44 o                         
   3  16   2       1893.85       2109.77       210.14 o                         
   4  16   2       1341.92       1314.37       114.65 o                         
   5  16   2        129.44        127.98        40.58 o                         
   6  16   2         49.23        -12.92        43.34 o                         
   7  16   2        954.19       1007.71       168.01 o                         
   8  16   2        298.79        318.31        65.52 o                         
   9  16   2        126.04         38.61        42.90 o                         
  -9  17   2         81.82         67.37        36.90 o                         
  -8  17   2        155.56        111.66        35.24 o                         
  -7  17   2        441.47        602.09       125.32 o                         
  -6  17   2        144.34        155.09        63.04 o                         
  -5  17   2        403.25        429.48        97.30 o                         
  -4  17   2         50.63         53.74        42.69 o                         
  -3  17   2       3780.30       3902.13       191.50 o                         
  -2  17   2        524.06        508.38        70.70 o                         
  -1  17   2       1740.35       1672.20       102.09 o                         
   0  17   2       2562.82       2499.68       102.90 o                         
   1  17   2        370.16        462.69        68.24 o                         
   2  17   2       1601.75       1630.98       124.85 o                         
   3  17   2        901.50        820.99       129.81 o                         
   4  17   2       2984.77       3071.14       166.45 o                         
   5  17   2       1949.52       2074.56       137.17 o                         
   6  17   2         26.57         51.88        56.70 o                         
   7  17   2        122.75        288.40        96.97 o                         
   8  17   2          1.66         49.04        37.34 o                         
   9  17   2         43.87         40.36        36.58 o                         
  -9  18   2         15.00        -11.39        47.06 o                         
  -8  18   2          1.79          8.26        30.09 o                         
  -7  18   2         67.07         79.90        71.80 o                         
  -6  18   2          3.36         33.60        40.72 o                         
  -5  18   2       3365.36       3707.41       298.80 o                         
  -4  18   2        827.11        755.10       131.23 o                         
  -3  18   2       3761.60       3836.35       195.54 o                         
  -2  18   2        346.13        367.48        74.75 o                         
  -1  18   2        218.63        199.08        35.93 o                         
   0  18   2       5240.27       5084.73       169.74 o                         
   1  18   2        157.30        170.64        45.27 o                         
   2  18   2       3096.61       3072.97       174.54 o                         
   3  18   2        269.24        217.92        89.53 o                         
   4  18   2        284.67        326.99        67.97 o                         
   5  18   2        176.64        184.19        43.65 o                         
   6  18   2         54.87        116.89        75.41 o                         
   7  18   2        603.42        791.44       150.17 o                         
   8  18   2         11.56        -51.47        51.47 o                         
   9  18   2        180.23        251.77        63.78 o                         
  -8  19   2        323.63        255.90        84.93 o                         
  -7  19   2        117.22        190.01        88.00 o                         
  -6  19   2         68.62        -74.86        74.86 o                         
  -5  19   2        198.05        210.69        72.35 o                         
  -4  19   2         14.22         -3.39        42.69 o                         
  -3  19   2        549.51        517.16        76.54 o                         
  -2  19   2       1603.06       1581.59       129.70 o                         
  -1  19   2       1038.83       1056.30        88.07 o                         
   0  19   2       1241.06       1240.61       166.58 o                         
   1  19   2        419.13        433.45        68.22 o                         
   2  19   2        342.79        307.38        57.42 o                         
   3  19   2       2735.19       2664.56       132.55 o                         
   4  19   2        625.58        583.44        79.12 o                         
   5  19   2       2339.03       2308.03       263.94 o                         
   6  19   2         81.48        178.84        79.24 o                         
   7  19   2         66.46         19.45        30.90 o                         
   8  19   2         61.69         91.26        47.56 o                         
  -8  20   2         17.39         27.69        47.83 o                         
  -7  20   2        444.32        692.27       152.57 o                         
  -6  20   2         30.57         33.82        41.81 o                         
  -5  20   2       2308.50       2614.33       263.12 o                         
  -4  20   2        408.50        327.59        94.13 o                         
  -3  20   2        261.58        263.92        60.25 o                         
  -2  20   2        680.29        668.33        89.42 o                         
  -1  20   2         76.10         99.96        31.43 o                         
   0  20   2       2206.84       2313.99       156.47 o                         
   1  20   2       1236.66       1337.54       123.27 o                         
   2  20   2        906.70        918.37       102.46 o                         
   3  20   2        190.48        212.75        42.58 o                         
   4  20   2         25.75        -35.18        35.18 o                         
   5  20   2         93.95         44.87        56.53 o                         
   6  20   2         74.07         82.57        40.92 o                         
   7  20   2        133.94        168.35        57.15 o                         
   8  20   2        149.53        177.29        59.84 o                         
  -8  21   2         49.85        113.17        78.91 o                         
  -7  21   2        111.92        180.92        90.84 o                         
  -6  21   2        256.85        417.12       106.50 o                         
  -5  21   2        165.05         50.57        43.12 o                         
  -4  21   2         12.94        -34.04        64.79 o                         
  -3  21   2        525.88        521.76        78.68 o                         
  -2  21   2       1381.59       1099.37       117.30 o                         
  -1  21   2       1440.90       1406.82       107.81 o                         
   0  21   2       1307.92       1283.24       124.16 o                         
   1  21   2        553.81        749.61        96.09 o                         
   2  21   2        153.90        219.80        58.58 o                         
   3  21   2        199.00        265.52        50.53 o                         
   4  21   2        743.06        679.91        82.58 o                         
   5  21   2       1547.97       1510.79       122.58 o                         
   6  21   2         19.01         22.60        40.32 o                         
   7  21   2        157.67         45.85        49.25 o                         
   8  21   2         10.51          3.08        38.31 o                         
  -7  22   2        153.62        349.80       124.88 o                         
  -6  22   2          1.13         17.29        50.78 o                         
  -5  22   2       1819.96       1882.88       235.10 o                         
  -4  22   2        614.52        665.79       143.82 o                         
  -3  22   2       1030.07       1007.39       111.86 o                         
  -2  22   2        172.47        224.99        82.09 o                         
  -1  22   2        264.48        312.69        54.84 o                         
   0  22   2       2617.64       2703.42       179.66 o                         
   1  22   2        545.99        513.54        79.60 o                         
   2  22   2        105.21        157.03        52.11 o                         
   3  22   2        267.64        263.38        51.79 o                         
   4  22   2        665.77        667.97        76.01 o                         
   5  22   2        395.13        380.30        58.85 o                         
   6  22   2          9.10        -50.24        50.24 o                         
   7  22   2        278.36        338.92        74.63 o                         
  -7  23   2        211.97        109.23        66.33 o                         
  -6  23   2         92.66         51.55        53.30 o                         
  -5  23   2        228.01        250.64        96.64 o                         
  -4  23   2         81.05         96.86        61.18 o                         
  -3  23   2        535.22        572.76       124.23 o                         
  -2  23   2       1548.85       1622.82       147.25 o                         
  -1  23   2         64.00         48.48        36.84 o                         
   0  23   2       1523.99       1635.93       147.12 o                         
   1  23   2        120.73        132.41        54.79 o                         
   2  23   2        644.69        752.56       104.11 o                         
   3  23   2        906.24        915.28        91.42 o                         
   4  23   2        495.59        608.91        75.37 o                         
   5  23   2       1615.87       1528.37       114.12 o                         
   6  23   2         18.15        187.38        65.61 o                         
   7  23   2          2.46        -41.73        41.73 o                         
  -7  24   2        121.03        151.04        74.75 o                         
  -6  24   2          6.75         55.16        62.93 o                         
  -5  24   2       1101.04       1330.70       210.04 o                         
  -4  24   2         86.95        190.12        92.70 o                         
  -3  24   2        173.41        169.66        56.50 o                         
  -2  24   2          8.29        -11.21        53.90 o                         
  -1  24   2        293.45        261.16        54.70 o                         
   0  24   2       1034.53       1071.52       122.65 o                         
   1  24   2       1543.85       1603.84       148.52 o                         
   2  24   2        396.32        406.44        61.50 o                         
   3  24   2        272.89        316.40        54.17 o                         
   4  24   2         33.57         39.83        32.09 o                         
   5  24   2        105.23         96.14        36.37 o                         
   6  24   2         41.75        134.07        66.21 o                         
   7  24   2        160.85        152.66        61.34 o                         
  -6  25   2        141.47        266.40       120.07 o                         
  -5  25   2         79.06         96.64        74.97 o                         
  -4  25   2         97.69         84.93        68.52 o                         
  -3  25   2        441.25        396.99        78.42 o                         
  -2  25   2        553.20        509.78        87.39 o                         
  -1  25   2       1381.19       1427.43       120.09 o                         
   0  25   2        627.97        728.09       100.57 o                         
   1  25   2          3.64         55.55        53.73 o                         
   2  25   2        187.23        131.22        42.74 o                         
   3  25   2         86.76         97.08        36.41 o                         
   4  25   2        585.47        560.33        72.89 o                         
   5  25   2       1238.80       1314.20       110.26 o                         
   6  25   2         22.42         11.36        48.19 o                         
  -6  26   2          3.65        -58.56        80.99 o                         
  -5  26   2        558.76        634.16       146.88 o                         
  -4  26   2        227.75        264.32       104.20 o                         
  -3  26   2        401.72        346.39        75.53 o                         
  -2  26   2        106.06        215.15        70.76 o                         
  -1  26   2         35.35         -7.02        38.28 o                         
   0  26   2       1023.26       1093.75       126.76 o                         
   1  26   2          6.38          9.67        45.91 o                         
   2  26   2        799.35        813.55        89.18 o                         
   3  26   2        160.66        148.25        42.48 o                         
   4  26   2        192.79        236.22        54.11 o                         
   5  26   2         83.67         75.05        38.89 o                         
   6  26   2         23.59         15.01        88.55 o                         
  -5  27   2         46.65        -36.88        66.55 o                         
  -4  27   2        151.98        188.25        78.59 o                         
  -3  27   2        358.46        386.47        74.69 o                         
  -2  27   2        673.00        620.31       104.86 o                         
  -1  27   2         18.72        -16.86        47.39 o                         
   0  27   2        330.67        389.62        79.57 o                         
   1  27   2         75.70         70.95        48.41 o                         
   2  27   2         92.06        100.42        37.65 o                         
   3  27   2        818.00        803.11        92.39 o                         
   4  27   2        326.18        474.81        73.49 o                         
   5  27   2        293.58        378.25        69.02 o                         
  -4  28   2         17.71         79.46        70.05 o                         
  -3  28   2        321.75        319.78        79.49 o                         
  -2  28   2          5.18         -4.00        78.91 o                         
  -1  28   2         54.20        -46.52        72.35 o                         
   0  28   2        333.86        376.38        93.63 o                         
   1  28   2        125.48        181.30        49.10 o                         
   2  28   2        599.79        580.72        83.27 o                         
   3  28   2        257.51        238.55        55.60 o                         
   4  28   2         16.58        -13.10        34.43 o                         
  -4  29   2         85.40        107.70        78.69 o                         
  -3  29   2        269.47        225.88        64.74 o                         
  -2  29   2        250.95        386.34        88.22 o                         
  -1  29   2        232.88        169.76        85.92 o                         
   0  29   2         52.65        107.47        76.45 o                         
   1  29   2        108.64         92.01        42.36 o                         
   2  29   2        106.15         63.52        39.76 o                         
   3  29   2          0.62        -22.18        33.34 o                         
   4  29   2         67.61         46.01        37.17 o                         
  -3  30   2         91.12        103.34        57.10 o                         
  -2  30   2         10.66        -29.11        78.15 o                         
  -1  30   2          2.46        -24.74        77.49 o                         
   0  30   2        224.85        289.78        66.84 o                         
   1  30   2        140.14        252.51        58.53 o                         
   2  30   2        422.17        406.97        72.60 o                         
   3  30   2         87.68         99.03        46.31 o                         
  -1  31   2         11.11        -83.40        87.34 o                         
   0  31   2        147.50        347.03        90.13 o                         
   1  31   2         65.90         68.39        46.59 o                         
  -2 -30   3        186.29        222.02        56.64 o                         
  -1 -30   3        681.66        635.33        90.32 o                         
   0 -30   3          4.73         -9.35        31.45 o                         
   1 -30   3        222.71        246.15        94.35 o                         
   2 -30   3          2.10         62.06        80.56 o                         
  -3 -29   3         39.28        -10.03        61.84 o                         
  -2 -29   3         58.24        167.90        68.57 o                         
  -1 -29   3        192.02        266.43        65.64 o                         
   0 -29   3         19.62         55.05        38.10 o                         
   1 -29   3        208.84        270.01        87.56 o                         
   2 -29   3        188.27        196.79        81.87 o                         
   3 -29   3        256.69        319.05       129.48 o                         
  -4 -28   3         36.07         64.21        33.47 o                         
  -3 -28   3         66.35         53.80        29.34 o                         
  -2 -28   3        251.93        276.77        62.06 o                         
  -1 -28   3        487.06        437.53        71.52 o                         
   0 -28   3        372.76        360.72        63.84 o                         
   1 -28   3         79.34         69.80        36.89 o                         
   2 -28   3         15.98         -4.38        58.01 o                         
   3 -28   3         66.39         -1.64        67.86 o                         
   4 -28   3        177.81        261.59       109.89 o                         
  -5 -27   3         43.43         68.08        71.25 o                         
  -4 -27   3        332.20        276.88        58.45 o                         
  -3 -27   3        221.10        287.92        62.88 o                         
  -2 -27   3         74.01         17.94        39.89 o                         
  -1 -27   3         12.19         11.14        26.85 o                         
   0 -27   3        109.85        112.13        40.23 o                         
   1 -27   3        762.44        826.32        88.86 o                         
   2 -27   3        135.63         87.89        75.96 o                         
   3 -27   3        632.80        657.47       157.94 o                         
   4 -27   3        119.73        184.75        82.85 o                         
   5 -27   3          1.29        -66.55        76.40 o                         
  -6 -26   3        152.14        121.16        78.69 o                         
  -5 -26   3         35.85        -23.26        37.09 o                         
  -4 -26   3          5.05        -26.70        65.94 o                         
  -3 -26   3        447.97        436.55        94.84 o                         
  -2 -26   3        464.99        546.85        78.43 o                         
  -1 -26   3       1439.54       1516.51       124.71 o                         
   0 -26   3         27.55         24.21        43.45 o                         
   1 -26   3        296.86        379.03        63.42 o                         
   2 -26   3          1.61        -35.52        35.52 o                         
   3 -26   3        179.63        233.35        91.72 o                         
   4 -26   3        792.89        983.52       178.40 o                         
   5 -26   3        108.30        -31.41        65.34 o                         
   6 -26   3        173.33         70.38        82.74 o                         
  -6 -25   3        247.99        160.89        96.86 o                         
  -5 -25   3        245.18        160.73        70.49 o                         
  -4 -25   3        689.31        635.35        87.29 o                         
  -3 -25   3        158.77        145.28        50.99 o                         
  -2 -25   3        267.49        258.09        57.41 o                         
  -1 -25   3        825.01        759.42        89.56 o                         
   0 -25   3         56.65        105.30        42.15 o                         
   1 -25   3        507.73        485.57        87.07 o                         
   2 -25   3        337.80        360.76        93.91 o                         
   3 -25   3        464.00        370.93       109.78 o                         
   4 -25   3        166.28        177.42        90.30 o                         
   5 -25   3        200.71        309.74       122.26 o                         
   6 -25   3         57.46         78.91        69.61 o                         
  -7 -24   3         58.93         83.62        79.35 o                         
  -6 -24   3        245.96        203.69        95.11 o                         
  -5 -24   3         13.80        -14.83        27.40 o                         
  -4 -24   3        177.53        106.71        43.73 o                         
  -3 -24   3         63.27         -5.16        28.24 o                         
  -2 -24   3         63.91         70.72        34.49 o                         
  -1 -24   3       1600.59       1604.00       124.03 o                         
   0 -24   3        183.42        182.81        43.90 o                         
   1 -24   3        277.26        302.70        55.95 o                         
   2 -24   3          8.35         51.27        27.32 o                         
   3 -24   3        415.17        431.56       123.46 o                         
   4 -24   3        331.34        350.13       116.46 o                         
   5 -24   3        329.27        321.24       107.15 o                         
   6 -24   3        447.68        588.19       144.69 o                         
   7 -24   3         16.47        -68.63        68.63 o                         
  -7 -23   3          5.08         68.73        54.29 o                         
  -6 -23   3        312.56        285.22        63.20 o                         
  -5 -23   3        112.27         74.91        42.97 o                         
  -4 -23   3        707.99        782.98        92.44 o                         
  -3 -23   3        334.72        376.75        68.06 o                         
  -2 -23   3        512.90        507.10        76.59 o                         
  -1 -23   3        520.53        511.75        71.48 o                         
   0 -23   3        474.47        420.51        62.29 o                         
   1 -23   3       1210.82       1253.82        99.40 o                         
   2 -23   3          6.55        -12.18        21.32 o                         
   3 -23   3        717.38        729.62        60.36 o                         
   4 -23   3        243.29        377.49       118.32 o                         
   5 -23   3        111.85        222.07        91.50 o                         
   6 -23   3        144.86        250.31        92.16 o                         
   7 -23   3          3.62        -98.83        98.83 o                         
  -7 -22   3         55.52         -7.55        57.02 o                         
  -6 -22   3        306.25        209.17        69.45 o                         
  -5 -22   3         49.40         24.22        64.90 o                         
  -4 -22   3         19.94         59.89        35.48 o                         
  -3 -22   3       1141.09       1141.76       107.07 o                         
  -2 -22   3        464.59        493.02        71.22 o                         
  -1 -22   3        881.66        963.86        94.18 o                         
   0 -22   3        215.43        194.95        44.42 o                         
   1 -22   3        319.43        318.90        50.71 o                         
   2 -22   3        635.88        677.31        64.31 o                         
   3 -22   3        271.35        287.13        37.96 o                         
   4 -22   3       1497.16       1527.93       208.50 o                         
   5 -22   3        215.23        372.13       111.09 o                         
   6 -22   3        691.65        706.94       154.54 o                         
   7 -22   3          9.87        -84.06        84.06 o                         
  -8 -21   3         18.53        -28.68        65.01 o                         
  -7 -21   3         48.43         -9.30        53.08 o                         
  -6 -21   3        660.06        719.53       146.01 o                         
  -5 -21   3        242.97        273.11        61.93 o                         
  -4 -21   3        995.38       1115.14       107.95 o                         
  -3 -21   3         18.28         12.32        65.78 o                         
  -2 -21   3        322.37        317.78        57.41 o                         
  -1 -21   3       1172.76       1191.61        99.95 o                         
   0 -21   3        555.87        594.01        70.74 o                         
   1 -21   3       2589.52       2465.23       129.16 o                         
   2 -21   3        713.40        680.85        95.11 o                         
   3 -21   3        592.97        621.03        51.47 o                         
   4 -21   3        431.55        333.82        97.41 o                         
   5 -21   3        248.07        316.86       105.73 o                         
   6 -21   3        239.18        213.32        91.72 o                         
   7 -21   3         82.14        106.82        57.79 o                         
   8 -21   3        134.92        183.00        94.67 o                         
  -8 -20   3        379.85        429.26       129.70 o                         
  -7 -20   3        281.18        219.45        93.36 o                         
  -6 -20   3        456.10        437.80       115.80 o                         
  -5 -20   3         29.92        156.51        75.52 o                         
  -4 -20   3        247.51        245.81        56.37 o                         
  -3 -20   3        135.92        129.58        41.50 o                         
  -2 -20   3        911.84        865.00        88.39 o                         
  -1 -20   3       2979.22       2880.87       150.76 o                         
   0 -20   3        329.07        314.84        52.04 o                         
   1 -20   3       1211.53       1138.98        84.39 o                         
   2 -20   3          2.83          9.68        30.32 o                         
   3 -20   3        466.22        477.15        43.49 o                         
   4 -20   3        433.97        493.62       114.38 o                         
   5 -20   3        189.18        341.49        93.80 o                         
   6 -20   3        501.78        625.18       140.21 o                         
   7 -20   3          4.23        118.97        98.07 o                         
   8 -20   3        112.78         53.52        58.23 o                         
  -8 -19   3         44.48        -77.38        77.38 o                         
  -7 -19   3          5.05         10.29        51.22 o                         
  -6 -19   3        291.33        277.13        99.16 o                         
  -5 -19   3        330.50        397.74        99.05 o                         
  -4 -19   3       2906.57       2725.53       242.65 o                         
  -3 -19   3       1324.63       1442.40       115.06 o                         
  -2 -19   3        893.38        882.21        87.89 o                         
  -1 -19   3        992.08        997.41        88.54 o                         
   0 -19   3       2309.54       2328.71       128.51 o                         
   1 -19   3       5154.60       5102.05       177.15 o                         
   2 -19   3        559.25        530.57        50.47 o                         
   3 -19   3       1933.36       1684.85       133.80 o                         
   4 -19   3        521.53        498.66       111.97 o                         
   5 -19   3        132.93         15.43        49.69 o                         
   6 -19   3        189.79         81.32        57.24 o                         
   7 -19   3         92.12         -6.90        65.56 o                         
   8 -19   3        166.04        142.07        86.58 o                         
  -9 -18   3        200.91        190.55       105.40 o                         
  -8 -18   3        111.98         12.26        62.50 o                         
  -7 -18   3         73.03        113.50        75.85 o                         
  -6 -18   3        360.38        302.30        87.78 o                         
  -5 -18   3         74.76         90.95        53.96 o                         
  -4 -18   3        181.04        201.83        74.86 o                         
  -3 -18   3       1338.30       1405.73       110.67 o                         
  -2 -18   3        825.56        844.28        84.27 o                         
  -1 -18   3       1778.79       1818.27       117.17 o                         
   0 -18   3        199.85        194.44        40.54 o                         
   1 -18   3        906.17        918.03        71.97 o                         
   2 -18   3       1002.02       1041.40        68.39 o                         
   3 -18   3        440.02        387.91        80.50 o                         
   4 -18   3       2062.42       2226.11       232.36 o                         
   5 -18   3        702.63        746.89       147.10 o                         
   6 -18   3       1616.61       1832.86       220.00 o                         
   7 -18   3         50.25         86.14        55.49 o                         
   8 -18   3         29.55        209.05        96.21 o                         
   9 -18   3         60.27        178.40        99.38 o                         
  -9 -17   3         89.38         57.90        85.04 o                         
  -8 -17   3         26.12         89.42        79.79 o                         
  -7 -17   3          9.36         72.24        62.06 o                         
  -6 -17   3       1382.91       1570.61       189.02 o                         
  -5 -17   3        672.39        730.91       130.25 o                         
  -4 -17   3       1955.87       1996.05       191.10 o                         
  -3 -17   3       1180.99       1202.86       145.35 o                         
  -2 -17   3       1516.74       1481.73       108.24 o                         
  -1 -17   3        883.34        798.84        78.11 o                         
   0 -17   3       2405.70       2394.18       126.91 o                         
   1 -17   3       3379.50       3238.61       130.32 o                         
   2 -17   3        282.57        289.10        34.62 o                         
   3 -17   3       2492.62       1986.44       215.12 o                         
   4 -17   3        641.38        725.33       131.01 o                         
   5 -17   3         93.57        137.80        66.55 o                         
   6 -17   3       1037.24        922.23       148.41 o                         
   7 -17   3        230.81        202.05        71.91 o                         
   8 -17   3        262.34        288.95        99.93 o                         
   9 -17   3         77.85        -16.64        52.97 o                         
  -9 -16   3        211.26         87.78        69.61 o                         
  -8 -16   3        948.17       1097.02       181.25 o                         
  -7 -16   3        470.42        669.51       135.28 o                         
  -6 -16   3        622.96        455.53       104.53 o                         
  -5 -16   3        518.24        626.17       115.36 o                         
  -4 -16   3       1645.96       1741.79       181.25 o                         
  -3 -16   3       2149.10       2108.78       183.77 o                         
  -2 -16   3       1094.11       1167.78        94.19 o                         
  -1 -16   3       7784.61       7997.97       384.39 o                         
   0 -16   3        660.88        573.32        79.95 o                         
   1 -16   3       5908.38       5698.66       169.52 o                         
   2 -16   3        513.64        526.58        59.16 o                         
   3 -16   3       2760.59       1972.84       351.17 o                         
   4 -16   3       2209.75       2303.82       225.58 o                         
   5 -16   3       1720.96       1800.90       211.02 o                         
   6 -16   3       2267.40       2161.32       229.19 o                         
   7 -16   3         90.24        -34.91        58.56 o                         
   8 -16   3         60.83        -62.72        79.13 o                         
   9 -16   3         35.64        121.71        58.23 o                         
  -9 -15   3        197.88        216.27       101.02 o                         
  -8 -15   3         31.93        -46.52        86.58 o                         
  -7 -15   3         23.91        -13.02        57.68 o                         
  -6 -15   3        706.72        555.24       118.43 o                         
  -5 -15   3       1690.05       1355.76       159.80 o                         
  -4 -15   3       7248.06       7385.71       354.40 o                         
  -3 -15   3       1686.41       1648.21       160.34 o                         
  -2 -15   3         96.08        131.55        34.44 o                         
  -1 -15   3       4621.00       4743.98       173.52 o                         
   0 -15   3       1372.88       1319.73        86.46 o                         
   1 -15   3       8901.29       8842.22       201.35 o                         
   2 -15   3       1699.97       1652.34        75.61 o                         
   3 -15   3       3412.09       3580.34       256.44 o                         
   4 -15   3       2014.40       2000.32       198.21 o                         
   5 -15   3        150.32        269.58        83.18 o                         
   6 -15   3        588.59        531.71       121.60 o                         
   7 -15   3        199.05        125.43        68.30 o                         
   8 -15   3        422.64        503.36       122.04 o                         
   9 -15   3        195.61        252.06       110.87 o                         
  -9 -14   3        196.93         44.55        57.24 o                         
  -8 -14   3        537.98        635.03       138.67 o                         
  -7 -14   3        214.51        241.67        84.06 o                         
  -6 -14   3       1107.15       1213.70       168.01 o                         
  -5 -14   3         81.22         85.26        45.64 o                         
  -4 -14   3         70.20        207.85        71.25 o                         
  -3 -14   3       4200.59       4416.87       254.36 o                         
  -2 -14   3       3553.98       3557.80       202.15 o                         
  -1 -14   3        558.83        567.92        60.20 o                         
   0 -14   3        355.94        385.30        47.23 o                         
   1 -14   3        451.16        419.19        42.49 o                         
   2 -14   3        714.25        688.10        47.06 o                         
   3 -14   3       2333.65       2110.42       194.82 o                         
   4 -14   3       1970.16       1936.51       198.98 o                         
   5 -14   3        930.23        882.50       140.53 o                         
   6 -14   3       3335.35       3227.69       275.05 o                         
   7 -14   3        214.13        165.60        79.13 o                         
   8 -14   3         58.65         14.01        55.16 o                         
   9 -14   3         31.92         47.17        61.51 o                         
 -10 -13   3         42.56         31.63        61.40 o                         
  -9 -13   3        179.64        182.13        95.11 o                         
  -8 -13   3        130.40          3.50        46.41 o                         
  -7 -13   3        302.23        386.47       104.42 o                         
  -6 -13   3       2253.87       2385.58       224.48 o                         
  -5 -13   3        170.76        281.18        79.68 o                         
  -4 -13   3       1277.84       1111.14       132.33 o                         
  -3 -13   3        708.45        729.49       103.43 o                         
  -2 -13   3        182.60        209.05        62.28 o                         
  -1 -13   3       1051.61       1091.21        79.07 o                         
   0 -13   3       4162.16       4210.84       144.67 o                         
   1 -13   3       3942.12       3864.00       121.16 o                         
   2 -13   3       1869.65       1411.39       180.21 o                         
   3 -13   3       2975.17       2718.31       207.85 o                         
   4 -13   3        886.82        889.39       133.31 o                         
   5 -13   3        310.39        376.62        88.65 o                         
   6 -13   3        608.22        713.51       130.14 o                         
   7 -13   3        415.14        450.17       105.29 o                         
   8 -13   3       1044.09       1077.43       168.99 o                         
   9 -13   3        350.21        486.29       133.53 o                         
  10 -13   3         53.79         -1.31        65.34 o                         
 -10 -12   3          6.92        -22.89        77.33 o                         
  -9 -12   3        186.27        174.46        73.44 o                         
  -8 -12   3       1331.02       1640.33       205.44 o                         
  -7 -12   3        639.83        587.42       113.72 o                         
  -6 -12   3       1591.84       1822.13       193.18 o                         
  -5 -12   3        139.96        193.29        66.55 o                         
  -4 -12   3       3164.19       2969.61       211.68 o                         
  -3 -12   3       1457.73       1541.93        83.12 o                         
  -2 -12   3       4722.26       4895.44       154.90 o                         
  -1 -12   3      12629.37      12506.02       217.37 o                         
   0 -12   3       7490.57       8016.07       146.86 o                         
   1 -12   3      15996.30      15804.25       232.43 o                         
   2 -12   3       2486.94       2211.66       256.44 o                         
   3 -12   3       6655.38       6164.03       309.31 o                         
   4 -12   3       3389.02       3097.99       236.08 o                         
   5 -12   3       1906.87       1962.88       198.43 o                         
   6 -12   3       3518.51        817.90      1475.28 o                         
   7 -12   3         14.94         37.65        44.33 o                         
   8 -12   3         91.43        137.58        66.55 o                         
   9 -12   3          6.74         15.65        48.38 o                         
  10 -12   3         14.55         95.22        69.39 o                         
 -10 -11   3          8.60         30.74        74.43 o                         
  -9 -11   3        302.11        356.70       107.48 o                         
  -8 -11   3          9.43        -17.95        49.47 o                         
  -7 -11   3        577.28        676.18       126.74 o                         
  -6 -11   3        519.93        603.62       112.30 o                         
  -5 -11   3        783.02        685.27       106.71 o                         
  -4 -11   3      11136.43      10804.10       339.72 o                         
  -3 -11   3       1831.48       1811.04        87.43 o                         
  -2 -11   3       1204.55       1356.60        63.63 o                         
  -1 -11   3       1932.01       2086.48        86.41 o                         
   0 -11   3       3505.42       3724.87        96.34 o                         
   1 -11   3       5938.92       5655.58       160.54 o                         
   2 -11   3       2608.86       2463.18       185.96 o                         
   3 -11   3       6936.19       6595.81       314.34 o                         
   4 -11   3       2494.74       2165.91       191.32 o                         
   5 -11   3        916.43        999.83       137.14 o                         
   6 -11   3       1096.19        445.66       439.55 o                         
   7 -11   3         11.94        -17.57        17.57 o                         
   8 -11   3       1248.05       1484.69       195.81 o                         
   9 -11   3        132.68         89.64        52.97 o                         
  10 -11   3         21.51         40.67        40.15 o                         
 -10 -10   3         19.02          9.75        74.04 o                         
  -9 -10   3         78.24         86.47        62.93 o                         
  -8 -10   3        947.51       1005.96       154.43 o                         
  -7 -10   3         24.86         39.07        50.24 o                         
  -6 -10   3       1545.46       1622.82       175.56 o                         
  -5 -10   3        130.78        108.45        30.75 o                         
  -4 -10   3        701.33        649.95        53.47 o                         
  -3 -10   3       9221.41       9267.43       186.05 o                         
  -2 -10   3       5443.54       5360.54       120.20 o                         
  -1 -10   3       6391.09       6463.90       126.19 o                         
   0 -10   3       3638.34       3725.04        91.19 o                         
   1 -10   3       5719.85       5643.71       118.06 o                         
   2 -10   3       2898.85       2702.55       189.02 o                         
   3 -10   3       9250.07       8751.44       354.40 o                         
   4 -10   3       2401.03       2430.46       198.21 o                         
   5 -10   3        121.13         74.45       109.18 o                         
   6 -10   3       3079.25       1912.29       717.23 o                         
   7 -10   3         61.43         25.38        19.05 o                         
   8 -10   3          6.13        -68.73        68.73 o                         
   9 -10   3         14.00        -10.51        69.72 o                         
  10 -10   3         74.51         50.08        60.80 o                         
 -10  -9   3         62.52         18.46        69.83 o                         
  -9  -9   3        294.01        308.93        77.71 o                         
  -8  -9   3        135.75        148.74        64.69 o                         
  -7  -9   3        242.57        369.40        90.52 o                         
  -6  -9   3       4252.74       4212.42       274.72 o                         
  -5  -9   3        825.43        822.25        61.83 o                         
  -4  -9   3       1775.08       1888.11       100.09 o                         
  -3  -9   3       3323.11       3455.19        95.54 o                         
  -2  -9   3       5325.47       5365.93       114.55 o                         
  -1  -9   3       3513.05       3504.33        88.84 o                         
   0  -9   3       8868.45       9186.59       124.47 o                         
   1  -9   3       7409.50       6882.31       187.56 o                         
   2  -9   3       3800.35       3414.20       214.63 o                         
   3  -9   3       8469.28       7795.72       326.82 o                         
   4  -9   3       2078.67       1931.14       169.76 o                         
   5  -9   3        165.35        102.74        78.20 o                         
   6  -9   3        109.82         88.00        44.93 o                         
   7  -9   3        335.03        216.51        65.67 o                         
   8  -9   3       1614.07       1477.80       189.13 o                         
   9  -9   3        315.78        273.41        93.69 o                         
  10  -9   3         88.75        107.52        85.32 o                         
 -10  -8   3         66.05         11.66        32.48 o                         
  -9  -8   3        215.31        173.96        42.68 o                         
  -8  -8   3        558.10        499.86       109.23 o                         
  -7  -8   3       1380.62       1394.73       165.27 o                         
  -6  -8   3       5111.18       5104.75       327.04 o                         
  -5  -8   3         83.92         95.76        19.07 o                         
  -4  -8   3       4535.87       4522.24       131.28 o                         
  -3  -8   3       1125.53       1067.86        50.05 o                         
  -2  -8   3      13000.26      13304.72       171.85 o                         
  -1  -8   3       9635.79       9242.52       137.13 o                         
   0  -8   3       2231.83       2286.60        63.95 o                         
   1  -8   3       6095.91       5334.94       240.05 o                         
   2  -8   3       1510.83       1505.05       139.33 o                         
   3  -8   3      10831.03       9743.17       353.09 o                         
   4  -8   3       4184.21       1939.06      1531.16 o                         
   5  -8   3       1472.02       1167.58       214.47 o                         
   6  -8   3       4930.04       3751.34       586.87 o                         
   7  -8   3         25.82          9.58        28.02 o                         
   8  -8   3        272.53        330.43        99.27 o                         
   9  -8   3         56.00         29.67        66.44 o                         
  10  -8   3         36.03         38.32        85.81 o                         
 -10  -7   3         18.93         34.16        31.25 o                         
  -9  -7   3        318.47        208.67        48.61 o                         
  -8  -7   3        128.97         75.71        60.03 o                         
  -7  -7   3        193.35        137.67        31.20 o                         
  -6  -7   3       2507.64       2388.76       122.91 o                         
  -5  -7   3       1504.67       1517.74        89.92 o                         
  -4  -7   3      27585.29      27737.38       400.71 o                         
  -3  -7   3       5409.04       5501.87       108.22 o                         
  -2  -7   3       1443.99       1534.99        56.79 o                         
  -1  -7   3       1384.16       1577.51        64.52 o                         
   0  -7   3       6026.06       5922.80       134.94 o                         
   1  -7   3       5529.69       5423.49       163.29 o                         
   2  -7   3       8811.09       8934.11       314.89 o                         
   3  -7   3       8449.65       7814.43       303.83 o                         
   4  -7   3       6003.14       4474.90       731.84 o                         
   5  -7   3        807.94        753.99        53.41 o                         
   6  -7   3       2237.81       2098.90       188.58 o                         
   7  -7   3       1702.00       1378.04       271.77 o                         
   8  -7   3       1992.64       1921.73       202.92 o                         
   9  -7   3        283.15        266.91        65.19 o                         
  10  -7   3         52.54        109.58        44.96 o                         
 -10  -6   3         52.87         70.33        54.51 o                         
  -9  -6   3        405.14        416.81        68.95 o                         
  -8  -6   3       1368.82       1519.27       113.27 o                         
  -7  -6   3        381.33        365.78        89.31 o                         
  -6  -6   3       1905.36       2010.68       110.41 o                         
  -5  -6   3        873.87        880.80        66.45 o                         
  -4  -6   3      20303.26      20718.92       248.67 o                         
  -3  -6   3       2768.54       2780.99        81.91 o                         
  -2  -6   3       1149.17       1172.60        52.32 o                         
  -1  -6   3       5926.16       5732.95        99.64 o                         
   0  -6   3      24807.11      24991.60       486.42 o                         
   1  -6   3       9796.53       9925.72       207.91 o                         
   2  -6   3       7731.10       7572.44       277.35 o                         
   3  -6   3       2688.26       2640.91       140.04 o                         
   4  -6   3       9490.80       9020.30       163.67 o                         
   5  -6   3       2568.46       2380.28        97.95 o                         
   6  -6   3       3163.17       2802.97       281.12 o                         
   7  -6   3        661.68        524.29        56.95 o                         
   8  -6   3        280.21        327.23        70.92 o                         
   9  -6   3        179.78        251.32        61.92 o                         
  10  -6   3         65.53         26.04        37.60 o                         
 -11  -5   3        340.65        302.41       103.10 o                         
 -10  -5   3        179.54         93.83        35.96 o                         
  -9  -5   3         97.47        132.01        42.94 o                         
  -8  -5   3         58.71         33.35        32.43 o                         
  -7  -5   3          9.16         -2.30        20.71 o                         
  -6  -5   3       4818.36       5149.42       285.88 o                         
  -5  -5   3       5803.19       5676.96       165.23 o                         
  -4  -5   3      10543.61      10674.31       172.75 o                         
  -3  -5   3       3143.02       3101.48       105.13 o                         
  -2  -5   3        109.76        101.95        13.87 o                         
  -1  -5   3       3996.16       4145.31        85.53 o                         
   0  -5   3      54122.64      55367.61       649.09 o                         
   1  -5   3      25534.89      25777.87       421.38 o                         
   2  -5   3       1476.42       1492.68       123.35 o                         
   3  -5   3       3286.57       2965.14       176.72 o                         
   4  -5   3        763.54        886.30        56.51 o                         
   5  -5   3        420.34        394.52        41.61 o                         
   6  -5   3       1460.88       1395.04       149.18 o                         
   7  -5   3        118.57        110.32        41.86 o                         
   8  -5   3       1136.79       1178.11       109.70 o                         
   9  -5   3        661.27        645.74        86.15 o                         
  10  -5   3        236.72        189.77        54.78 o                         
 -11  -4   3         23.60        103.87        76.62 o                         
 -10  -4   3         19.68         84.51        68.95 o                         
  -9  -4   3        811.56        969.68        97.41 o                         
  -8  -4   3        522.17        519.63        83.78 o                         
  -7  -4   3       1279.01       1489.84       120.50 o                         
  -6  -4   3       5035.84       5240.38       284.79 o                         
  -5  -4   3        430.22        415.48        43.28 o                         
  -4  -4   3        234.62        218.02        24.20 o                         
  -3  -4   3       3538.27       3638.46        81.07 o                         
  -2  -4   3      30343.43      30107.31       414.60 o                         
  -1  -4   3      13532.54      14338.97       348.34 o                         
   0  -4   3      16219.75      16985.17       276.14 o                         
   1  -4   3       9929.12      10056.30       113.25 o                         
   2  -4   3       4831.90       4417.71       138.72 o                         
   3  -4   3       5410.60       5275.28       105.25 o                         
   4  -4   3      14813.40      15589.58       236.79 o                         
   5  -4   3       4132.52       3830.38        89.07 o                         
   6  -4   3       8071.61       7976.54       278.07 o                         
   7  -4   3         38.78         50.69        14.28 o                         
   8  -4   3        232.74        315.47        58.17 o                         
   9  -4   3         33.56         65.20        37.10 o                         
  10  -4   3        156.92        142.11        46.93 o                         
  11  -4   3        253.13        202.46        67.81 o                         
 -10  -3   3         39.21          3.87        28.59 o                         
  -9  -3   3         68.81        139.88        58.67 o                         
  -8  -3   3        212.64        251.78        52.81 o                         
  -7  -3   3        802.38        821.31        74.79 o                         
  -6  -3   3       3803.57       4004.25       147.65 o                         
  -5  -3   3       1250.46       1365.39       135.28 o                         
  -4  -3   3      22877.96      23382.94       240.87 o                         
  -3  -3   3       8026.41       8095.07       124.28 o                         
  -2  -3   3      33184.19      33037.11       203.79 o                         
  -1  -3   3      27303.86      27247.72       345.94 o                         
   0  -3   3      11814.22      11073.51       157.66 o                         
   1  -3   3      10324.89      10897.03       118.77 o                         
   2  -3   3      29288.03      28329.18       787.39 o                         
   3  -3   3      18509.44      18293.96       442.20 o                         
   4  -3   3       2660.49       2867.01       105.48 o                         
   5  -3   3         93.78        185.38        31.22 o                         
   6  -3   3       1160.61       1348.95        56.76 o                         
   7  -3   3       1448.18       1475.74        73.08 o                         
   8  -3   3       1399.94       1338.55        74.34 o                         
   9  -3   3        426.56        381.93        45.07 o                         
  10  -3   3        151.40         68.14        54.83 o                         
  11  -3   3         72.93        116.72        52.88 o                         
 -10  -2   3         67.48         12.04        35.57 o                         
  -9  -2   3        433.01        379.92        63.88 o                         
  -8  -2   3       1962.49       2032.83       124.79 o                         
  -7  -2   3        783.79        835.48        75.32 o                         
  -6  -2   3       1805.94       1878.28       100.67 o                         
  -5  -2   3        656.60        747.58        56.48 o                         
  -4  -2   3       6192.56       6329.60       175.74 o                         
  -3  -2   3       3917.12       4021.26        73.61 o                         
  -2  -2   3       8796.77       8993.65       210.99 o                         
   0  -2   3      19444.21      19092.85       208.39 o                         
   1  -2   3       2860.13       2855.67        75.48 o                         
   2  -2   3       4762.68       4698.66       112.54 o                         
   3  -2   3       2955.15       3222.79       101.77 o                         
   4  -2   3       8992.85       9645.10       238.88 o                         
   5  -2   3       4265.54       4151.80       118.89 o                         
   6  -2   3       3438.15       3442.72       130.62 o                         
   7  -2   3        254.80        225.35        31.18 o                         
   8  -2   3         72.31         81.80        25.39 o                         
   9  -2   3        258.69        270.90        53.48 o                         
  10  -2   3        129.41        125.08        75.52 o                         
  11  -2   3        208.36        284.22        66.61 o                         
 -10  -1   3        133.82        236.52        71.25 o                         
  -9  -1   3         46.80        139.66        62.61 o                         
  -8  -1   3         19.02         26.40        77.76 o                         
  -7  -1   3         44.17         43.00        26.12 o                         
  -6  -1   3       4812.42       5081.32       161.10 o                         
  -5  -1   3       1565.37       1633.94        67.22 o                         
  -4  -1   3      14235.38      14835.89       206.13 o                         
  -3  -1   3       6498.40       6503.51        84.31 o                         
  -2  -1   3        176.03        253.89        26.32 o                         
  -1  -1   3       9651.97       6606.84      3137.45 o                         
   0  -1   3      60992.34      60974.08       645.76 o                         
   1  -1   3       8079.61       8063.38       149.67 o                         
   2  -1   3       1443.38       1473.54        81.81 o                         
   3  -1   3      10129.31      10059.72       179.63 o                         
   4  -1   3       2808.26       2965.86        92.34 o                         
   5  -1   3        520.00        584.31        49.72 o                         
   6  -1   3        309.03        421.52        54.71 o                         
   7  -1   3        376.14        327.74        70.32 o                         
   8  -1   3        521.07        575.12        54.39 o                         
   9  -1   3        630.38        633.36        58.66 o                         
  10  -1   3        143.62        136.00        67.97 o                         
  11  -1   3         70.32         60.69        51.10 o                         
  -9   0   3       1353.94       1439.60       151.59 o                         
  -8   0   3          3.40         47.28        35.35 o                         
  -7   0   3        887.66        876.57        53.60 o                         
  -6   0   3       4902.98       5213.39       118.07 o                         
  -5   0   3         96.20        107.19        14.90 o                         
  -4   0   3        884.39       1072.62        34.54 o                         
  -3   0   3       1715.27       1932.04        42.49 o                         
  -2   0   3      12402.77      11679.74       230.16 o                         
  -1   0   3       1842.77       1512.68       496.74 o                         
   0   0   3       1538.89       1470.90        42.68 o                         
   1   0   3       1035.30       1016.38        45.48 o                         
   2   0   3      13795.64      13280.19       221.81 o                         
   3   0   3       1176.63       1132.18        32.71 o                         
   4   0   3       8405.99       8589.87       157.18 o                         
   5   0   3       5267.64       5171.35       132.96 o                         
   6   0   3       7601.90       7525.67       217.62 o                         
   7   0   3         33.56         24.82        21.40 o                         
   8   0   3         86.98         84.75        22.98 o                         
   9   0   3        277.41        232.86        38.37 o                         
  10   0   3         78.72         75.88        26.61 o                         
  11   0   3        162.03        135.35        50.89 o                         
  -9   1   3         52.41          9.74        30.54 o                         
  -8   1   3         18.78         87.88        37.30 o                         
  -7   1   3         50.14         26.22        18.04 o                         
  -6   1   3       4679.22       4942.30       128.33 o                         
  -5   1   3       1298.49       1361.71        53.59 o                         
  -4   1   3      16815.33      17847.58       177.44 o                         
  -3   1   3       5130.61       5189.18        87.77 o                         
  -2   1   3        166.13        304.11        23.80 o                         
  -1   1   3      10184.69       9161.04      1204.39 o                         
   0   1   3      62278.02      60880.86       319.44 o                         
   1   1   3       8126.87       8041.18       127.41 o                         
   2   1   3       1574.45       1591.06        55.92 o                         
   3   1   3      10130.71       9912.16       148.52 o                         
   4   1   3       2697.14       2873.18        89.89 o                         
   5   1   3        637.40        659.77        48.50 o                         
   6   1   3        327.23        521.65        79.52 o                         
   7   1   3        418.98        441.78        58.14 o                         
   8   1   3        546.80        573.47        72.99 o                         
   9   1   3        603.74        632.09        61.94 o                         
  10   1   3        125.71        117.02        28.97 o                         
  11   1   3         73.82         14.89        32.54 o                         
  -9   2   3        443.56        313.79        80.99 o                         
  -8   2   3       1858.24       1854.86       179.06 o                         
  -7   2   3        860.09        894.87       116.35 o                         
  -6   2   3       1631.56       1681.22        78.62 o                         
  -5   2   3        585.52        595.42        38.76 o                         
  -4   2   3       6529.18       6545.11       108.14 o                         
  -3   2   3       3771.82       4016.08        68.93 o                         
  -2   2   3       7875.49       8127.30        94.90 o                         
  -1   2   3      25574.18      24544.84       261.36 o                         
   0   2   3      19224.58      19080.45       275.16 o                         
   1   2   3       2433.53       2382.56        70.43 o                         
   2   2   3       3642.33       3686.06        63.81 o                         
   3   2   3       3534.67       3842.20        99.69 o                         
   4   2   3       8551.34       8801.27       154.82 o                         
   5   2   3       4436.36       4251.34       120.68 o                         
   6   2   3       3173.03       2963.15       224.08 o                         
   7   2   3        257.27        205.83        40.39 o                         
   8   2   3         62.97        111.30        33.74 o                         
   9   2   3        252.99        264.13        42.31 o                         
  10   2   3        122.95        150.03        35.10 o                         
  11   2   3        202.24        164.52        51.58 o                         
 -10   3   3         54.51         10.95        30.26 o                         
  -9   3   3         71.41         24.96        26.45 o                         
  -8   3   3        213.86        106.06        49.80 o                         
  -7   3   3        825.09        830.08        71.37 o                         
  -6   3   3       3827.67       3756.75       116.93 o                         
  -5   3   3       1627.43       1735.37        56.58 o                         
  -4   3   3      20627.09      21376.23       182.37 o                         
  -3   3   3       8756.58       9001.81       109.62 o                         
  -2   3   3      32391.41      32772.85       341.17 o                         
  -1   3   3      28583.05      29817.90       301.79 o                         
   0   3   3      10402.62       9490.47        98.13 o                         
   1   3   3       9777.76       9897.84       150.16 o                         
   2   3   3      29603.96      28256.13       415.42 o                         
   3   3   3      18557.38      17936.93       299.34 o                         
   4   3   3       2468.92       2613.41        65.85 o                         
   5   3   3         55.57        163.90        21.62 o                         
   6   3   3        964.72       1209.87        83.57 o                         
   7   3   3       1478.66       1358.53       112.32 o                         
   8   3   3       1453.38       1486.51       141.19 o                         
   9   3   3        486.31        428.96        52.36 o                         
  10   3   3        160.80        142.57        36.32 o                         
  11   3   3         76.25         69.48        40.78 o                         
 -11   4   3         23.12         41.48        45.53 o                         
 -10   4   3         17.98         41.13        29.50 o                         
  -9   4   3        739.32        812.22        85.69 o                         
  -8   4   3        501.79        512.07        62.99 o                         
  -7   4   3       1268.43       1451.12        76.76 o                         
  -6   4   3       5056.93       5320.31       139.01 o                         
  -5   4   3        509.20        473.07        30.54 o                         
  -4   4   3         92.79        109.32        15.20 o                         
  -3   4   3       3984.80       4184.38        86.54 o                         
  -2   4   3      28808.58      28958.00       349.04 o                         
  -1   4   3      13773.97      14461.08       207.84 o                         
   0   4   3      16003.96      15867.44       181.99 o                         
   1   4   3      11984.90      11033.81       218.57 o                         
   2   4   3       4986.20       4697.42       254.69 o                         
   3   4   3       4595.14       4256.60        60.97 o                         
   4   4   3      15757.15      16390.92       168.23 o                         
   5   4   3       3805.59       3808.91        94.80 o                         
   6   4   3       8768.25       9363.91       227.97 o                         
   7   4   3         46.31         63.24        11.08 o                         
   8   4   3        236.44        255.37        36.81 o                         
   9   4   3         34.38         47.94        25.37 o                         
  10   4   3        145.74        138.13        37.23 o                         
 -11   5   3        349.24        284.35       102.45 o                         
 -10   5   3        203.33        151.79        44.71 o                         
  -9   5   3        102.26        147.34        40.72 o                         
  -8   5   3         45.51         14.97        32.96 o                         
  -7   5   3         29.03         51.22        19.85 o                         
  -6   5   3       4842.12       4849.06       200.63 o                         
  -5   5   3       5460.74       5465.98       104.82 o                         
  -4   5   3      12278.75      12541.65       208.61 o                         
  -3   5   3       2730.28       2812.43        67.86 o                         
  -2   5   3        200.64        203.12        19.59 o                         
  -1   5   3       3936.58       4178.59        90.39 o                         
   0   5   3      54594.39      56783.21       293.76 o                         
   1   5   3      25237.78      23671.94       242.58 o                         
   2   5   3        882.93        911.52        62.24 o                         
   3   5   3       3413.04       3105.69        75.50 o                         
   4   5   3        794.54        876.86        50.06 o                         
   5   5   3        314.72        328.21        30.29 o                         
   6   5   3       1635.75       1771.20        71.79 o                         
   7   5   3         55.51        110.88        21.03 o                         
   8   5   3       1153.28       1101.22        58.52 o                         
   9   5   3        679.57        737.03        81.68 o                         
  10   5   3        215.26        152.03        60.85 o                         
 -10   6   3         55.24          7.47        60.36 o                         
  -9   6   3        409.84        360.39        61.77 o                         
  -8   6   3       1324.50       1487.44        85.48 o                         
  -7   6   3        453.42        491.82        48.76 o                         
  -6   6   3       1503.48       1440.56        65.13 o                         
  -5   6   3        842.12        868.68        47.96 o                         
  -4   6   3      19567.00      20339.08       194.95 o                         
  -3   6   3       2351.01       2473.30        85.79 o                         
  -2   6   3        944.93       1034.62        51.28 o                         
  -1   6   3       5768.88       5670.88        96.40 o                         
   0   6   3      24750.04      24418.53       295.47 o                         
   1   6   3       8538.56       8179.81       111.60 o                         
   2   6   3       8383.28       8431.31       293.50 o                         
   3   6   3       3672.44       3730.52       132.26 o                         
   4   6   3       8733.54       8852.80       129.27 o                         
   5   6   3       2735.58       2743.63        82.11 o                         
   6   6   3       2647.44       2690.11       102.89 o                         
   7   6   3        632.03        667.44        53.51 o                         
   8   6   3        267.14        312.64        36.59 o                         
  10   6   3         60.53          7.22        38.20 o                         
 -10   7   3         16.13         47.43        42.25 o                         
  -9   7   3        284.81        321.54        59.05 o                         
  -8   7   3        162.87        171.96        34.57 o                         
  -7   7   3        197.54        229.66        33.17 o                         
  -6   7   3       2497.93       2515.86       131.44 o                         
  -5   7   3       1867.80       1951.89        92.40 o                         
  -4   7   3      26123.55      27173.29       384.87 o                         
  -3   7   3       5745.73       6232.07       169.37 o                         
  -2   7   3       1592.26       1760.70        91.87 o                         
  -1   7   3       1188.28       1392.06        59.16 o                         
   0   7   3       4529.19       4265.68        89.54 o                         
   1   7   3       5592.79       5282.62       119.79 o                         
   2   7   3       9309.21       9252.18       119.44 o                         
   3   7   3       8035.71       7838.87       226.51 o                         
   4   7   3       5759.43       5507.02       169.65 o                         
   5   7   3        878.65        666.85       113.83 o                         
   6   7   3       2083.91       2179.05       140.53 o                         
   7   7   3       1805.65       1923.37       128.82 o                         
   8   7   3       2051.00       2054.27       130.36 o                         
 -10   8   3         63.59         71.86        40.11 o                         
  -9   8   3        186.36        185.59        36.55 o                         
  -8   8   3        488.11        459.43        49.67 o                         
  -7   8   3       1366.92       1452.24        84.38 o                         
  -6   8   3       5651.09       6118.47       166.30 o                         
  -5   8   3         43.62         58.37        15.89 o                         
  -4   8   3       4261.64       4570.21       213.65 o                         
  -3   8   3       1403.74       1413.56        83.66 o                         
  -2   8   3      13714.08      13764.76       255.80 o                         
  -1   8   3      10413.11      10123.58       163.77 o                         
   0   8   3       1793.22       1823.44        72.98 o                         
   1   8   3       6663.89       5809.32       131.50 o                         
   2   8   3       1837.77       1818.69        91.39 o                         
   3   8   3      10423.23      10084.23       228.50 o                         
   4   8   3       4765.44       5047.41       171.50 o                         
   5   8   3       1371.80       1365.83       116.89 o                         
   6   8   3       5459.46       5454.57       234.00 o                         
   7   8   3         33.67         15.98        31.08 o                         
   8   8   3        234.82        209.71        48.27 o                         
  10   8   3         31.26         40.28        64.69 o                         
 -10   9   3         69.66        134.65        45.77 o                         
  -9   9   3        327.01        305.25        47.83 o                         
  -8   9   3        116.03        103.07        27.04 o                         
  -7   9   3        271.52        291.99        39.24 o                         
  -6   9   3       4178.12       4291.81       142.56 o                         
  -5   9   3        740.75        722.10        65.54 o                         
  -4   9   3       2488.08       2824.59       178.40 o                         
  -3   9   3       3237.40       3477.57       192.85 o                         
  -2   9   3       5672.97       5764.53       136.91 o                         
  -1   9   3       3296.41       3274.81        97.28 o                         
   0   9   3       9231.89       9792.55       185.53 o                         
   1   9   3       7175.26       6403.87       224.04 o                         
   2   9   3       3418.49       3122.04        82.00 o                         
   3   9   3       8972.17       9073.46       226.96 o                         
   4   9   3       2170.41       2142.16       115.35 o                         
   5   9   3        150.40        145.88        53.36 o                         
   6   9   3        123.66        118.49        36.67 o                         
   7   9   3        296.89        304.04        50.36 o                         
   8   9   3       1588.48       1538.50       109.55 o                         
   9   9   3        322.87        327.26       103.21 o                         
  10   9   3         89.75         51.00        66.66 o                         
 -10  10   3         24.01        -69.21       109.23 o                         
  -9  10   3         77.19         18.41        27.37 o                         
  -8  10   3       1051.63       1034.88        77.76 o                         
  -7  10   3         45.62         81.06        28.52 o                         
  -6  10   3       1417.60       1488.72        87.48 o                         
  -5  10   3        133.95        101.68        41.04 o                         
  -4  10   3        919.51        907.45       109.34 o                         
  -3  10   3       8849.70       9408.14       330.87 o                         
  -2  10   3       5372.24       5293.78       139.19 o                         
  -1  10   3       5937.43       6055.61       124.30 o                         
   0  10   3       3802.57       3855.88       120.86 o                         
   1  10   3       5292.72       5153.53       214.83 o                         
   2  10   3       2812.79       2956.08       132.94 o                         
   3  10   3      10456.41      10527.87       253.96 o                         
   4  10   3       2054.24       2042.97       167.57 o                         
   5  10   3        168.92        198.03        26.13 o                         
   6  10   3       2769.81       2819.31       155.53 o                         
   7  10   3         78.87         76.82        29.69 o                         
   8  10   3          5.49          6.55        78.48 o                         
   9  10   3         17.61        -22.51        27.48 o                         
  10  10   3         71.76         87.12        73.11 o                         
 -10  11   3          7.30         76.13        43.34 o                         
  -9  11   3        277.57        275.85        61.98 o                         
  -8  11   3          3.23         21.27        30.95 o                         
  -7  11   3        541.86        560.90        57.25 o                         
  -6  11   3        520.74        436.64        43.23 o                         
  -5  11   3        684.46        640.29        97.30 o                         
  -4  11   3      10994.79      11815.61       399.82 o                         
  -3  11   3       1634.08       1793.67       153.34 o                         
  -2  11   3       1293.67       1527.38        98.34 o                         
  -1  11   3       1947.35       1972.52        74.33 o                         
   0  11   3       3728.17       3751.51       124.66 o                         
   1  11   3       5637.75       5230.46       186.46 o                         
   2  11   3       2820.69       2872.01       133.32 o                         
   3  11   3       6614.09       6102.50       216.22 o                         
   4  11   3       2409.92       2396.40       128.34 o                         
   5  11   3        950.33       1008.37        60.13 o                         
   6  11   3       1242.02       1284.96       107.70 o                         
   7  11   3          1.95        -28.35        28.95 o                         
   8  11   3       1271.19       1392.22       113.57 o                         
   9  11   3        131.59        207.85        51.07 o                         
  10  11   3         20.13         -3.50        60.64 o                         
 -10  12   3          5.18        -17.89        38.71 o                         
  -9  12   3        192.17        242.72        54.39 o                         
  -8  12   3       1282.52       1456.42        97.99 o                         
  -7  12   3        655.93        712.63        68.75 o                         
  -6  12   3       1856.42       2083.57       126.13 o                         
  -5  12   3        114.12        162.21        58.99 o                         
  -4  12   3       3203.66       3318.65       218.79 o                         
  -3  12   3       1516.61       1659.16       152.25 o                         
  -2  12   3       4810.31       4932.85       145.83 o                         
  -1  12   3      12951.31      12817.38       195.23 o                         
   0  12   3       7744.66       7667.94       294.20 o                         
   1  12   3      16550.13      15969.77       480.16 o                         
   2  12   3       2224.26       2403.45       129.44 o                         
   3  12   3       5757.42       5571.41       199.10 o                         
   4  12   3       3524.02       3504.45       160.56 o                         
   5  12   3       2108.40       2073.31        93.21 o                         
   6  12   3       3760.20       3718.78       193.13 o                         
   7  12   3         23.79         25.30        14.04 o                         
   8  12   3        101.21         58.91        27.81 o                         
   9  12   3          5.85         40.94        34.31 o                         
  10  12   3         12.33        -83.84        83.84 o                         
 -10  13   3         35.78         47.11        40.59 o                         
  -9  13   3        209.92        166.35        41.64 o                         
  -8  13   3        143.33         79.69        31.69 o                         
  -7  13   3        300.45        378.68        49.59 o                         
  -6  13   3       2300.48       2608.42       221.09 o                         
  -5  13   3        125.29        153.45        56.59 o                         
  -4  13   3       1435.69       1416.95       153.45 o                         
  -3  13   3        753.21        707.93        94.24 o                         
  -2  13   3        169.27        199.67        43.38 o                         
  -1  13   3       1307.16       1398.89        68.24 o                         
   0  13   3       3591.76       3562.59       133.32 o                         
   1  13   3       4370.15       4134.32       153.89 o                         
   2  13   3       1857.93       1773.53       113.97 o                         
   3  13   3       3400.58       3276.17       156.74 o                         
   4  13   3        970.61       1040.13        90.85 o                         
   5  13   3        274.27        285.39        37.28 o                         
   6  13   3        480.53        512.15        70.98 o                         
   7  13   3        456.92        440.67        71.50 o                         
   8  13   3       1001.52       1066.08       103.45 o                         
   9  13   3        367.37        441.41        72.02 o                         
  10  13   3         57.42        -66.87        67.42 o                         
  -9  14   3        210.85        154.89        86.52 o                         
  -8  14   3        623.37        694.17        73.11 o                         
  -7  14   3        269.11        350.65        60.57 o                         
  -6  14   3        934.16       1082.03       148.09 o                         
  -5  14   3         98.56        143.71        64.14 o                         
  -4  14   3        176.74        135.83        45.42 o                         
  -3  14   3       4411.31       4412.93       271.87 o                         
  -2  14   3       3490.92       3318.49       162.67 o                         
  -1  14   3        423.27        353.96        37.16 o                         
   0  14   3        227.99        205.65        35.39 o                         
   1  14   3        348.41        314.83        36.88 o                         
   2  14   3        829.13        954.93        87.87 o                         
   3  14   3       2814.29       2911.04       150.86 o                         
   4  14   3       1546.75       1622.25       159.25 o                         
   5  14   3        860.10        788.41        63.24 o                         
   6  14   3       2917.76       3223.02       178.57 o                         
   7  14   3        202.20        158.14        50.07 o                         
   8  14   3         53.38          7.71        49.53 o                         
   9  14   3         27.68         26.25        32.72 o                         
  -9  15   3        183.06        227.54        61.28 o                         
  -8  15   3         40.45         43.32        68.45 o                         
  -7  15   3         19.75          7.41        27.61 o                         
  -6  15   3        709.93        712.41       125.32 o                         
  -5  15   3       1770.15       1775.83       181.69 o                         
  -4  15   3       7515.21       7655.62       377.71 o                         
  -3  15   3       1442.67       1629.28       171.51 o                         
  -2  15   3         63.09         42.09        21.79 o                         
  -1  15   3       4547.87       4568.33       129.59 o                         
   0  15   3       1474.57       1544.62       104.13 o                         
   1  15   3       8569.33       8717.42       278.20 o                         
   2  15   3       1685.17       1792.60       123.13 o                         
   3  15   3       3108.72       3419.52       172.78 o                         
   4  15   3       1927.78       1550.96       192.57 o                         
   5  15   3        150.56        164.20        32.57 o                         
   6  15   3        752.30        751.66        92.56 o                         
   7  15   3        151.99        176.09        55.21 o                         
   8  15   3        410.55        510.74        81.54 o                         
   9  15   3        179.59        131.34        54.73 o                         
  -9  16   3        209.73        172.68        50.24 o                         
  -8  16   3        934.05       1129.34        94.32 o                         
  -7  16   3        404.36        513.00        77.09 o                         
  -6  16   3        719.18        835.65       136.59 o                         
  -5  16   3        540.42        550.54       108.57 o                         
  -4  16   3       1600.31       1769.05       185.19 o                         
  -3  16   3       1920.82       1983.79       194.38 o                         
  -2  16   3       1107.90       1025.62        78.83 o                         
  -1  16   3       7992.40       8019.47       219.29 o                         
   0  16   3        550.39        445.35        45.35 o                         
   1  16   3       6463.29       6429.14       301.62 o                         
   2  16   3        532.16        585.82        81.35 o                         
   3  16   3       2389.51       2382.78       148.99 o                         
   4  16   3       2394.31       2231.64       112.99 o                         
   5  16   3       1781.35       1934.85       104.25 o                         
   6  16   3       2466.61       2587.88       170.56 o                         
   7  16   3        100.72         73.48        42.05 o                         
   8  16   3         74.59         43.34        36.81 o                         
   9  16   3         35.57        -35.31        47.12 o                         
  -9  17   3        101.87         43.34        49.80 o                         
  -8  17   3         18.16         -3.26        27.40 o                         
  -7  17   3         11.37        -33.82        52.32 o                         
  -6  17   3       1366.59       1546.10       186.83 o                         
  -5  17   3        564.77        557.87       113.83 o                         
  -4  17   3       1868.26       1845.99       198.00 o                         
  -3  17   3       1415.97       1665.29       187.27 o                         
  -2  17   3       1674.99       1675.11       105.52 o                         
  -1  17   3        624.20        584.98        64.89 o                         
   0  17   3       2187.14       2164.43       106.29 o                         
   1  17   3       3569.97       3436.93       155.21 o                         
   2  17   3        309.03        344.84        67.31 o                         
   3  17   3       2841.14       2923.93       170.49 o                         
   4  17   3        690.53        708.70        68.98 o                         
   5  17   3        118.64         90.91        43.87 o                         
   6  17   3        970.78        972.98       104.30 o                         
   7  17   3        262.21        293.78        70.18 o                         
   8  17   3        253.62        363.09        79.35 o                         
   9  17   3         92.26        126.03        42.11 o                         
  -9  18   3        198.08        242.76       111.58 o                         
  -8  18   3        137.41        121.96        35.29 o                         
  -7  18   3         85.57         77.27        63.26 o                         
  -6  18   3        317.44        305.26        88.98 o                         
  -5  18   3         71.42         43.67        37.87 o                         
  -4  18   3        257.48        247.58        83.95 o                         
  -3  18   3       1567.58       1708.30       196.57 o                         
  -2  18   3        698.31        648.42        70.62 o                         
  -1  18   3       1571.15       1544.61       102.53 o                         
   0  18   3        124.09         67.31        24.66 o                         
   1  18   3        663.80        687.47        85.99 o                         
   2  18   3        927.06        952.95        99.76 o                         
   3  18   3        551.94        528.75        78.24 o                         
   4  18   3       1711.95       1758.07       107.88 o                         
   5  18   3        632.92        570.60        62.97 o                         
   6  18   3       1454.49       1564.96       102.82 o                         
   7  18   3         44.20        132.21        51.58 o                         
   8  18   3         24.62         37.72        34.11 o                         
   9  18   3         60.69         85.17        51.03 o                         
  -8  19   3         48.82         49.67        53.97 o                         
  -7  19   3          3.57        -62.82        62.82 o                         
  -6  19   3        280.23        296.50        99.38 o                         
  -5  19   3        362.96        280.74        84.06 o                         
  -4  19   3       2866.36       2937.87       262.02 o                         
  -3  19   3       1402.10       1389.91       177.97 o                         
  -2  19   3        814.04        718.35        74.86 o                         
  -1  19   3       1140.15       1168.35        93.56 o                         
   0  19   3       2426.16       2514.20       123.31 o                         
   1  19   3       4907.93       5006.51       232.99 o                         
   2  19   3        493.93        503.42        72.16 o                         
   3  19   3       1883.17       1888.74       145.56 o                         
   4  19   3        449.99        402.24        52.98 o                         
   5  19   3        165.77        220.32        42.00 o                         
   6  19   3        251.13        259.94        45.39 o                         
   7  19   3         71.86         85.52        45.00 o                         
   8  19   3        160.97        210.88        64.13 o                         
  -8  20   3        363.98        398.68        75.72 o                         
  -7  20   3        278.03        310.84       104.63 o                         
  -6  20   3        484.63        419.09       110.76 o                         
  -5  20   3         28.27          2.19        46.95 o                         
  -4  20   3        199.16        278.55        93.03 o                         
  -3  20   3         80.98         22.44        45.97 o                         
  -2  20   3        950.76        883.00        83.02 o                         
  -1  20   3       3143.85       3081.99       154.31 o                         
   0  20   3        342.66        416.79        79.68 o                         
   1  20   3       1381.87       1476.44       131.03 o                         
   2  20   3         22.79         23.14        31.15 o                         
   3  20   3        403.52        447.73        76.11 o                         
   4  20   3        496.96        468.08        59.45 o                         
   5  20   3        245.73        249.21        47.08 o                         
   6  20   3        531.64        603.86        69.71 o                         
   7  20   3          5.96         68.01        46.23 o                         
   8  20   3        123.75         82.73        46.89 o                         
  -8  21   3         25.87        100.37        81.54 o                         
  -7  21   3         50.16        130.36        76.72 o                         
  -6  21   3        644.08        754.00       155.75 o                         
  -5  21   3        208.74        260.38        95.77 o                         
  -4  21   3        957.24        999.28       166.91 o                         
  -3  21   3         37.84        -37.21        51.77 o                         
  -2  21   3        317.02        373.01        72.37 o                         
  -1  21   3        888.12        946.13        89.63 o                         
   0  21   3        443.11        509.35        78.54 o                         
   1  21   3       2642.04       2578.86       177.31 o                         
   2  21   3        790.77        829.46       102.80 o                         
   3  21   3        583.84        548.18        83.86 o                         
   4  21   3        435.63        420.48        60.34 o                         
   5  21   3        234.92        228.32        62.74 o                         
   6  21   3        206.70        173.23        41.51 o                         
   7  21   3         96.00         91.38        44.72 o                         
   8  21   3        137.10        182.92        57.50 o                         
  -7  22   3         39.79        206.10       100.15 o                         
  -6  22   3        307.06        313.03       103.87 o                         
  -5  22   3         46.00         43.01        52.76 o                         
  -4  22   3         26.17        -32.29        58.01 o                         
  -3  22   3       1037.91        896.07       157.83 o                         
  -2  22   3        450.20        473.70        80.80 o                         
  -1  22   3        819.83        817.65       104.62 o                         
   0  22   3        279.53        229.84        55.30 o                         
   1  22   3        234.47        340.05        66.97 o                         
   2  22   3        655.37        672.08        99.05 o                         
   3  22   3        231.29        269.17        66.84 o                         
   4  22   3       1595.25       1649.86       117.46 o                         
   5  22   3        170.82        196.98        47.71 o                         
   6  22   3        689.32        677.83        88.15 o                         
   7  22   3          8.60        135.98        52.93 o                         
  -7  23   3          7.66         61.29        77.49 o                         
  -6  23   3        309.07        357.47       110.65 o                         
  -5  23   3        103.13        117.11        71.25 o                         
  -4  23   3        763.32        826.35       153.34 o                         
  -3  23   3        285.36        290.59        94.89 o                         
  -2  23   3        513.54        546.63        86.48 o                         
  -1  23   3        648.18        687.58       100.46 o                         
   0  23   3        540.13        498.61        83.19 o                         
   1  23   3       1112.19       1212.51       128.19 o                         
   2  23   3          5.04        -21.80        39.28 o                         
   3  23   3        635.73        673.11        96.45 o                         
   4  23   3        226.09        212.09        43.59 o                         
   5  23   3        143.33        135.18        41.06 o                         
   6  23   3        166.86        114.16        38.75 o                         
   7  23   3          8.62         10.45        39.22 o                         
  -7  24   3         75.41        135.50        84.61 o                         
  -6  24   3        231.62        276.36       109.01 o                         
  -5  24   3         15.73         74.86        64.79 o                         
  -4  24   3        186.97        194.93        77.38 o                         
  -3  24   3         30.92         72.24        70.16 o                         
  -2  24   3         75.09         58.67        57.24 o                         
  -1  24   3       1689.71       1722.96       157.54 o                         
   0  24   3        208.19        174.88        48.50 o                         
   1  24   3        296.99        364.15        79.31 o                         
   2  24   3          2.22        -32.02        48.65 o                         
   3  24   3        501.80        474.50        67.06 o                         
   4  24   3        299.69        312.17        58.21 o                         
   5  24   3        374.57        398.30        59.77 o                         
   6  24   3        444.36        322.66        59.15 o                         
   7  24   3         13.83         34.90        45.72 o                         
  -6  25   3        258.37        405.40       131.78 o                         
  -5  25   3        255.16        244.40        99.60 o                         
  -4  25   3        632.28        562.79       147.76 o                         
  -3  25   3        204.54        238.49       109.67 o                         
  -2  25   3        268.48        231.93        64.22 o                         
  -1  25   3        826.75        835.76       114.31 o                         
   0  25   3        107.06         13.92        58.39 o                         
   1  25   3        514.17        536.13        93.59 o                         
   2  25   3        346.75        357.92        84.93 o                         
   3  25   3        500.96        528.14        71.75 o                         
   4  25   3        177.67        253.25        53.68 o                         
   5  25   3        204.42        113.49        67.00 o                         
   6  25   3         43.83         50.61        68.43 o                         
  -6  26   3        157.62        279.97       103.10 o                         
  -5  26   3         42.42        -31.63        71.80 o                         
  -4  26   3          6.30         -1.09        63.26 o                         
  -3  26   3        487.14        576.58       148.52 o                         
  -2  26   3        454.56        501.50        96.16 o                         
  -1  26   3       1379.23       1501.17       186.78 o                         
   0  26   3         17.32        -18.55        79.90 o                         
   1  26   3        297.19        386.89        83.28 o                         
   2  26   3          0.76        -16.03        56.97 o                         
   3  26   3        146.98        209.73        46.91 o                         
   4  26   3        849.30        861.96        94.29 o                         
   5  26   3         86.36         43.06        31.52 o                         
   6  26   3        182.51        277.95        60.69 o                         
  -5  27   3         26.34        -97.52        97.52 o                         
  -4  27   3        353.91        379.57       120.07 o                         
  -3  27   3        201.94        185.96        99.82 o                         
  -2  27   3         76.49         26.92        60.09 o                         
  -1  27   3         13.40        105.53        68.57 o                         
   0  27   3         86.65        132.58        51.28 o                         
   1  27   3        797.49        739.74       102.66 o                         
   2  27   3        148.38        151.38        52.03 o                         
   3  27   3        620.75        615.83        81.11 o                         
   4  27   3        114.27        106.31        34.56 o                         
   5  27   3          0.68         88.84        39.93 o                         
  -4  28   3         43.97        -38.53        64.58 o                         
  -3  28   3         41.20         12.92        68.41 o                         
  -2  28   3        265.86        217.26        93.03 o                         
  -1  28   3        556.53        565.12        99.29 o                         
   0  28   3        377.04        404.49        88.62 o                         
   1  28   3        100.47         58.52        38.68 o                         
   2  28   3         13.30         64.04        38.22 o                         
   3  28   3        102.84         71.62        36.76 o                         
   4  28   3        147.65        191.48        54.14 o                         
  -3  29   3         42.04         95.55        73.88 o                         
  -2  29   3         59.77         59.65        84.17 o                         
  -1  29   3        200.79        123.13        85.48 o                         
   0  29   3         14.11         14.92        65.29 o                         
   1  29   3        194.03        279.60        75.93 o                         
   2  29   3        167.39        176.01        50.64 o                         
   3  29   3        257.79        240.70        70.94 o                         
  -2  30   3        176.82         69.06        79.68 o                         
  -1  30   3        638.25        710.00       158.37 o                         
   0  30   3          8.13          2.01        41.70 o                         
   1  30   3        203.93        211.13        60.03 o                         
   2  30   3          1.69         91.01        60.59 o                         
  -2 -30   4        101.78         76.10        93.63 o                         
  -1 -30   4         21.71         15.71        29.05 o                         
   0 -30   4         41.67         27.36        60.53 o                         
   1 -30   4         14.13         11.49        55.60 o                         
   2 -30   4        228.73        299.24       110.98 o                         
  -3 -29   4         86.10        139.07        49.26 o                         
  -2 -29   4         97.79        154.49        52.14 o                         
  -1 -29   4        304.56        320.17        60.90 o                         
   0 -29   4        305.70        371.38        66.67 o                         
   1 -29   4         63.16        120.18        73.99 o                         
   2 -29   4        256.66        219.01        96.86 o                         
   3 -29   4         11.56        -61.29        80.88 o                         
  -4 -28   4         26.30         39.69        65.83 o                         
  -3 -28   4        435.21        489.80        84.26 o                         
  -2 -28   4        236.32        275.09        56.06 o                         
  -1 -28   4        161.31        207.80        47.17 o                         
   0 -28   4        102.47         58.93        53.36 o                         
   1 -28   4         82.84         71.25        51.11 o                         
   2 -28   4        417.43        636.78       143.05 o                         
   3 -28   4        351.53        453.23       138.56 o                         
   4 -28   4         61.11         75.52        82.53 o                         
  -5 -27   4         14.54        -28.03        35.29 o                         
  -4 -27   4          0.54        -14.95        32.42 o                         
  -3 -27   4         29.88         90.38        44.46 o                         
  -2 -27   4        462.93        491.99        77.93 o                         
  -1 -27   4        109.75         81.61        39.82 o                         
   0 -27   4        560.37        585.99        77.41 o                         
   1 -27   4         78.27         86.68        35.41 o                         
   2 -27   4         61.25        -70.38        73.99 o                         
   3 -27   4         38.22        111.20        66.44 o                         
   4 -27   4         53.10         72.89        67.86 o                         
   5 -27   4        177.49        232.58       102.66 o                         
  -5 -26   4        283.75        271.31        68.72 o                         
  -4 -26   4         77.62        107.22        54.98 o                         
  -3 -26   4        380.61        378.78        85.48 o                         
  -2 -26   4         77.16        114.94        55.33 o                         
  -1 -26   4        146.30        129.53        40.38 o                         
   0 -26   4        132.20         85.15        64.47 o                         
   1 -26   4        204.33        248.89        51.17 o                         
   2 -26   4        645.05        748.97       147.32 o                         
   3 -26   4        191.00        251.52       104.09 o                         
   4 -26   4        394.46        600.23       146.01 o                         
   5 -26   4         22.32         45.42        64.69 o                         
  -6 -25   4         74.88        163.30        86.36 o                         
  -5 -25   4        170.79        201.04       105.56 o                         
  -4 -25   4         37.24         16.51        77.98 o                         
  -3 -25   4        425.37        420.32        70.29 o                         
  -2 -25   4        245.77        254.60        56.83 o                         
  -1 -25   4        620.70        648.82        82.74 o                         
   0 -25   4       1113.87       1186.87       103.19 o                         
   1 -25   4        349.26        374.44        52.34 o                         
   2 -25   4        289.73        336.12       100.80 o                         
   3 -25   4         12.71         18.50        51.88 o                         
   4 -25   4         56.33         60.74        79.13 o                         
   5 -25   4        422.78        519.56       138.56 o                         
   6 -25   4          4.90        -51.55        72.02 o                         
  -6 -24   4          7.97        -60.69        60.69 o                         
  -5 -24   4        527.88        570.50        87.60 o                         
  -4 -24   4        111.30        143.85        45.56 o                         
  -3 -24   4        457.59        474.50        74.32 o                         
  -2 -24   4        440.44        411.98        68.95 o                         
  -1 -24   4        980.47       1112.55       103.47 o                         
   0 -24   4        474.07        408.87        60.15 o                         
   1 -24   4         18.85         32.31        75.52 o                         
   2 -24   4        935.26        933.50        75.63 o                         
   3 -24   4        205.69        304.93       107.37 o                         
   4 -24   4        303.90        138.45        66.66 o                         
   5 -24   4        165.04        146.88        79.90 o                         
   6 -24   4          9.16        -21.01        71.25 o                         
  -7 -23   4        191.04        266.07       100.26 o                         
  -6 -23   4        149.96        143.19        48.76 o                         
  -5 -23   4        242.87        222.63        55.03 o                         
  -4 -23   4         23.20         22.47        58.34 o                         
  -3 -23   4          1.01         -4.51        26.13 o                         
  -2 -23   4       1013.32       1035.14       104.74 o                         
  -1 -23   4        130.25        133.41        34.48 o                         
   0 -23   4       2495.92       2577.72       147.19 o                         
   1 -23   4          3.65         42.02        24.27 o                         
   2 -23   4        321.62        363.78        46.44 o                         
   3 -23   4        391.35        427.95       114.70 o                         
   4 -23   4        189.14         97.74        57.79 o                         
   5 -23   4        246.15        265.31       101.24 o                         
   6 -23   4         54.61         -9.30        61.84 o                         
   7 -23   4        174.92         17.40        54.29 o                         
  -7 -22   4          8.72         48.05        52.97 o                         
  -6 -22   4        128.12         86.90        54.29 o                         
  -5 -22   4        827.82        849.92        98.67 o                         
  -4 -22   4         23.51          9.73        40.39 o                         
  -3 -22   4        717.54        709.58        90.51 o                         
  -2 -22   4          3.28         -1.87        48.76 o                         
  -1 -22   4        156.87        161.71        46.78 o                         
   0 -22   4         75.61        104.08        35.94 o                         
   1 -22   4        386.26        394.35        51.08 o                         
   2 -22   4       1491.53       1503.10        90.40 o                         
   3 -22   4        192.78        114.49        64.58 o                         
   4 -22   4       1314.53       1565.14       209.38 o                         
   5 -22   4        189.36        237.73        93.25 o                         
   6 -22   4        118.69        222.73        99.27 o                         
   7 -22   4        171.58        159.69       102.45 o                         
  -8 -21   4        218.62        167.02       104.53 o                         
  -7 -21   4        414.45        600.88       141.41 o                         
  -6 -21   4        249.93        285.56       106.60 o                         
  -5 -21   4        395.26        343.89       100.04 o                         
  -4 -21   4        388.75        462.48        79.63 o                         
  -3 -21   4       1304.37       1251.78       132.33 o                         
  -2 -21   4        518.29        549.67        75.64 o                         
  -1 -21   4        986.52        955.65        90.83 o                         
   0 -21   4       4609.65       4700.31       191.07 o                         
   1 -21   4       1846.34       1763.58       107.69 o                         
   2 -21   4       1406.09       1400.18        83.89 o                         
   3 -21   4        140.89        100.62        42.47 o                         
   4 -21   4        192.01        202.15        81.43 o                         
   5 -21   4       1120.90       1363.53       207.74 o                         
   6 -21   4         38.41         66.76        75.19 o                         
   7 -21   4        242.22        352.87       116.02 o                         
   8 -21   4         16.94         45.09       100.37 o                         
  -8 -20   4         44.21        -69.28        69.28 o                         
  -7 -20   4        237.00        130.14        71.14 o                         
  -6 -20   4         65.43        112.30        47.28 o                         
  -5 -20   4        355.27        293.44        81.54 o                         
  -4 -20   4         47.40         23.42        48.16 o                         
  -3 -20   4        278.35        233.84        49.72 o                         
  -2 -20   4        420.46        457.25        67.79 o                         
  -1 -20   4        971.32        993.84        90.69 o                         
   0 -20   4        957.00        974.26        88.85 o                         
   1 -20   4        304.90        316.61        46.62 o                         
   2 -20   4       2757.08       2744.93       113.06 o                         
   3 -20   4        552.35        542.87       117.33 o                         
   4 -20   4        448.97        380.23       108.57 o                         
   5 -20   4        250.26        208.94        73.00 o                         
   6 -20   4         27.27         19.70        63.70 o                         
   7 -20   4        154.12        178.08        76.29 o                         
   8 -20   4        219.06        216.93        95.00 o                         
  -8 -19   4         84.34        137.36        78.80 o                         
  -7 -19   4        330.84        518.90       126.63 o                         
  -6 -19   4         94.07        215.07        91.72 o                         
  -5 -19   4        786.12        697.53       130.14 o                         
  -4 -19   4        336.49        407.59        92.92 o                         
  -3 -19   4         96.47         57.41        34.91 o                         
  -2 -19   4       2155.31       2148.09       165.54 o                         
  -1 -19   4       1018.09       1136.53        95.08 o                         
   0 -19   4       3656.90       3573.76       158.86 o                         
   1 -19   4       1049.46        995.85        77.94 o                         
   2 -19   4        761.05        804.21        58.90 o                         
   3 -19   4        154.47        134.95        68.08 o                         
   4 -19   4         73.01         65.89        55.38 o                         
   5 -19   4        908.88        978.71       165.38 o                         
   6 -19   4         70.42         43.12        57.68 o                         
   7 -19   4        291.39        423.14       132.54 o                         
   8 -19   4          0.42         34.04        65.23 o                         
  -8 -18   4         47.50        -67.09        67.09 o                         
  -7 -18   4         13.12         45.86        55.05 o                         
  -6 -18   4          6.84        -10.40        45.42 o                         
  -5 -18   4       1356.28       1254.85       168.55 o                         
  -4 -18   4        478.90        413.39        96.64 o                         
  -3 -18   4       3190.85       3064.28       227.11 o                         
  -2 -18   4        890.73        829.87        82.50 o                         
  -1 -18   4         30.87         20.03        28.19 o                         
   0 -18   4         43.13         58.16        36.94 o                         
   1 -18   4        399.21        399.65        46.86 o                         
   2 -18   4       3331.60       3242.55       142.34 o                         
   3 -18   4       1488.47       1374.48       177.31 o                         
   4 -18   4       2442.41       2483.43       251.41 o                         
   5 -18   4        955.56        915.22       157.72 o                         
   6 -18   4        111.55        117.55        68.84 o                         
   7 -18   4        348.35        401.68       129.59 o                         
   8 -18   4         24.97         68.08        69.28 o                         
  -9 -17   4         45.21        -56.26        75.96 o                         
  -8 -17   4        375.44        228.09        97.41 o                         
  -7 -17   4        972.35        818.58       152.46 o                         
  -6 -17   4        167.05        148.41        60.74 o                         
  -5 -17   4       1647.20       1743.65       190.12 o                         
  -4 -17   4        448.66        329.12        87.01 o                         
  -3 -17   4        342.40        226.23        71.25 o                         
  -2 -17   4       3568.76       3739.56       262.46 o                         
  -1 -17   4        574.04        513.51        63.09 o                         
   0 -17   4       7706.99       7640.83       329.50 o                         
   1 -17   4       1123.08       1122.41        75.06 o                         
   2 -17   4       1718.76       1689.43        85.32 o                         
   3 -17   4         41.70         84.93        47.61 o                         
   4 -17   4        341.96        243.53        81.10 o                         
   5 -17   4       1462.72       1584.51       208.07 o                         
   6 -17   4        108.67        147.21        67.86 o                         
   7 -17   4        613.79        836.09       165.71 o                         
   8 -17   4         15.04         73.44        75.19 o                         
   9 -17   4          4.24        -41.81        70.49 o                         
  -9 -16   4         53.52          6.02        51.11 o                         
  -8 -16   4        240.75        268.04       110.44 o                         
  -7 -16   4        322.06        335.47        94.78 o                         
  -6 -16   4        143.13         52.86        49.14 o                         
  -5 -16   4        649.45        649.15       116.89 o                         
  -4 -16   4        481.70        480.93        97.30 o                         
  -3 -16   4       1695.17       1599.40       159.36 o                         
  -2 -16   4       3849.36       3533.94       215.29 o                         
  -1 -16   4       1003.45        956.24        83.99 o                         
   0 -16   4       1475.26       1422.96        94.49 o                         
   1 -16   4        291.76        247.09        35.90 o                         
   2 -16   4       6290.87       5722.96       226.89 o                         
   3 -16   4       1364.36       1198.04       157.39 o                         
   4 -16   4        344.44        343.56       104.31 o                         
   5 -16   4        492.39        482.79       113.28 o                         
   6 -16   4        137.98        121.49        67.09 o                         
   7 -16   4        308.77        276.25        84.39 o                         
   8 -16   4        208.18        117.33        64.47 o                         
   9 -16   4        288.41        235.98       115.91 o                         
  -9 -15   4        177.03        205.33       103.54 o                         
  -8 -15   4        148.68        -11.27        52.65 o                         
  -7 -15   4        955.17        989.32       161.55 o                         
  -6 -15   4        214.53        260.27        86.25 o                         
  -5 -15   4       1007.77        930.22       143.49 o                         
  -4 -15   4       1096.74       1094.61       137.36 o                         
  -3 -15   4        154.08        185.41        63.37 o                         
  -2 -15   4       3571.36       3489.72       213.54 o                         
  -1 -15   4       1014.93       1138.62        86.54 o                         
   0 -15   4       5557.30       5445.17       175.17 o                         
   1 -15   4        761.63        722.91        55.91 o                         
   2 -15   4       4482.43       4057.88       232.97 o                         
   3 -15   4        370.41        319.70        81.98 o                         
   4 -15   4        193.67         94.78        55.27 o                         
   5 -15   4       2506.73       2551.29       245.61 o                         
   6 -15   4         64.38         17.95        53.41 o                         
   7 -15   4        977.98        971.04       166.04 o                         
   8 -15   4         15.84        -45.09        59.76 o                         
   9 -15   4          8.57         52.97        59.65 o                         
  -9 -14   4        102.88        120.40        89.53 o                         
  -8 -14   4        208.20        188.91        90.73 o                         
  -7 -14   4         90.00        157.72        76.18 o                         
  -6 -14   4         62.18         82.64        46.63 o                         
  -5 -14   4       2941.41       2828.86       226.34 o                         
  -4 -14   4       1143.22       1102.49       136.70 o                         
  -3 -14   4       7557.84       7183.78       322.11 o                         
  -2 -14   4       5561.74       5419.98       256.77 o                         
  -1 -14   4       2492.20       2403.29       123.38 o                         
   0 -14   4        198.05        197.43        37.14 o                         
   1 -14   4       1044.59       1021.65        65.78 o                         
   2 -14   4       8376.75       7077.26       303.89 o                         
   3 -14   4       2903.68       2647.93       222.73 o                         
   4 -14   4         77.39         36.34        44.66 o                         
   5 -14   4        429.96        554.48       110.54 o                         
   6 -14   4        485.16        506.21       109.89 o                         
   7 -14   4        664.22        705.74       130.25 o                         
   8 -14   4         27.38         29.77        57.24 o                         
   9 -14   4        153.26         34.81        67.86 o                         
  -9 -13   4        180.06        143.27        49.14 o                         
  -8 -13   4        374.41        581.29       130.68 o                         
  -7 -13   4       1098.79       1130.62       164.83 o                         
  -6 -13   4        105.69        105.73        55.27 o                         
  -5 -13   4        726.61        616.21       110.54 o                         
  -4 -13   4        316.14        285.78        77.71 o                         
  -3 -13   4        762.84        702.78       102.66 o                         
  -2 -13   4       1583.06       1662.88       139.00 o                         
  -1 -13   4       4209.28       4028.21       192.30 o                         
   0 -13   4       9565.67       9266.55       385.48 o                         
   1 -13   4       2078.92       2036.63        87.24 o                         
   2 -13   4       2149.53       2119.18       198.00 o                         
   3 -13   4       1576.48       1467.18       162.31 o                         
   4 -13   4       2550.35       2451.58       222.62 o                         
   5 -13   4        606.10        744.48       130.14 o                         
   6 -13   4        231.89        230.39        78.59 o                         
   7 -13   4       2033.79       2098.71       228.75 o                         
   8 -13   4        227.55        131.56        60.64 o                         
   9 -13   4         16.47         16.20        65.12 o                         
 -10 -12   4        265.81        273.95       112.52 o                         
  -9 -12   4         48.90         -8.54        48.92 o                         
  -8 -12   4        178.04        234.88        87.67 o                         
  -7 -12   4         97.08        182.78        82.31 o                         
  -6 -12   4        504.18        484.97       105.84 o                         
  -5 -12   4        793.75        791.76       123.79 o                         
  -4 -12   4       1845.96       1889.33       172.17 o                         
  -3 -12   4       2169.86       2067.17        97.08 o                         
  -2 -12   4       6963.91       6602.06       164.38 o                         
  -1 -12   4       1972.19       2098.22        90.63 o                         
   0 -12   4        989.29        902.01        70.05 o                         
   1 -12   4       5003.06       4653.66       252.61 o                         
   2 -12   4       6694.64       6466.77       329.77 o                         
   3 -12   4       3625.26       3496.61       243.31 o                         
   4 -12   4         66.21         10.62        44.33 o                         
   5 -12   4         88.96        154.00        72.46 o                         
   6 -12   4       1139.97       1143.10       161.99 o                         
   7 -12   4        977.15       1079.73       171.51 o                         
   8 -12   4        215.33        179.94        85.81 o                         
   9 -12   4        321.15        449.29       115.69 o                         
  10 -12   4        121.81          5.69        62.17 o                         
 -10 -11   4         61.71        -14.67        57.79 o                         
  -9 -11   4        268.29        278.66       104.74 o                         
  -8 -11   4        288.12        233.24        85.15 o                         
  -7 -11   4       1221.00       1144.30       161.99 o                         
  -6 -11   4         13.30        131.12        62.61 o                         
  -5 -11   4       1058.00        903.26       162.64 o                         
  -4 -11   4       5499.19       5365.47       258.81 o                         
  -3 -11   4        876.95        786.77        58.22 o                         
  -2 -11   4       1557.18       1485.98        76.04 o                         
  -1 -11   4       2362.61       2329.34        91.70 o                         
   0 -11   4       2021.78       1900.48        69.14 o                         
   1 -11   4       1651.22       1659.26        72.47 o                         
   2 -11   4       4195.15       3788.19       242.65 o                         
   3 -11   4         65.39         92.49        52.97 o                         
   4 -11   4       1358.30       1206.69       148.31 o                         
   5 -11   4       6090.29       5828.45       340.50 o                         
   6 -11   4        661.39        634.05       123.35 o                         
   7 -11   4       1598.27       1605.42       192.63 o                         
   8 -11   4         92.05        118.86        69.28 o                         
   9 -11   4         10.14        -95.44        95.44 o                         
  10 -11   4        136.04         75.81        47.74 o                         
 -10 -10   4        443.18        432.00       131.67 o                         
  -9 -10   4        115.32         96.64        86.25 o                         
  -8 -10   4        106.38        113.17        67.75 o                         
  -7 -10   4         13.47         29.66        58.34 o                         
  -6 -10   4       2970.00       3032.65       241.67 o                         
  -5 -10   4       5572.25       5739.10       193.53 o                         
  -4 -10   4       1080.01        971.00        62.94 o                         
  -3 -10   4      10298.51      10226.54       322.71 o                         
  -2 -10   4      17139.61      16419.08       370.02 o                         
  -1 -10   4       1235.71       1211.20        55.55 o                         
   0 -10   4        431.13        483.45        31.81 o                         
   1 -10   4        797.13        843.89        43.74 o                         
   2 -10   4      12881.71      12554.29       440.10 o                         
   3 -10   4       7713.17       7306.25       335.68 o                         
   4 -10   4       2300.35       2502.26       206.86 o                         
   5 -10   4        492.32        529.19       105.07 o                         
   6 -10   4        906.96        924.42       143.27 o                         
   7 -10   4        856.15        470.89       266.46 o                         
   8 -10   4         89.17         70.05        51.88 o                         
   9 -10   4        490.33        534.34       126.09 o                         
  10 -10   4        100.03        205.77        64.63 o                         
 -10  -9   4         22.20        -44.87        44.87 o                         
  -9  -9   4        430.92        391.51        66.41 o                         
  -8  -9   4        782.60        695.45       130.36 o                         
  -7  -9   4       1025.54       1152.73       160.78 o                         
  -6  -9   4        229.01        239.74        41.60 o                         
  -5  -9   4        850.77        693.83        83.86 o                         
  -4  -9   4        570.34        489.79        55.27 o                         
  -3  -9   4       5376.90       5707.69       123.48 o                         
  -2  -9   4        386.31        380.36        31.99 o                         
  -1  -9   4       3639.70       3520.49        91.32 o                         
   0  -9   4      12328.99      11650.94       314.80 o                         
   1  -9   4       1940.54       2035.28       112.67 o                         
   2  -9   4       1055.08        852.33       202.70 o                         
   3  -9   4       7066.71       6863.31       319.05 o                         
   4  -9   4       3216.96       3167.39       227.88 o                         
   5  -9   4       2460.53       2754.43       219.45 o                         
   6  -9   4         75.12         62.39        20.40 o                         
   7  -9   4       1278.96        991.00       129.48 o                         
   8  -9   4        417.38        428.06       103.10 o                         
   9  -9   4         40.18          4.34        45.91 o                         
  10  -9   4         96.37         89.88        54.87 o                         
 -10  -8   4        204.73        120.89        46.19 o                         
  -9  -8   4         14.93          2.50        35.95 o                         
  -8  -8   4        177.59        179.17        70.81 o                         
  -7  -8   4        300.50        371.37        92.81 o                         
  -6  -8   4        343.99        285.83        34.86 o                         
  -5  -8   4       3453.80       3558.39       175.49 o                         
  -4  -8   4        264.75        228.31        57.90 o                         
  -3  -8   4       7804.25       8090.56       204.54 o                         
  -2  -8   4       6326.36       5959.28       117.66 o                         
  -1  -8   4        638.76        767.41        41.84 o                         
   0  -8   4       5157.17       5386.73       102.62 o                         
   1  -8   4       2439.22       2524.01       129.10 o                         
   2  -8   4       4584.30       4592.65       164.71 o                         
   3  -8   4       1511.86       1340.99       141.19 o                         
   4  -8   4        697.62        663.93       103.87 o                         
   5  -8   4       1706.51       1923.70       184.86 o                         
   6  -8   4        654.21        550.54        50.05 o                         
   7  -8   4        488.24        355.37        74.70 o                         
   8  -8   4        132.19        248.56        76.51 o                         
   9  -8   4        199.76        195.59        53.43 o                         
  10  -8   4        232.85        152.09        86.52 o                         
 -10  -7   4         45.46        -12.32        30.20 o                         
  -9  -7   4        343.07        311.55        54.60 o                         
  -8  -7   4        138.50        183.27        43.84 o                         
  -7  -7   4       1402.52       1429.31       167.68 o                         
  -6  -7   4        802.65        682.51        63.47 o                         
  -5  -7   4       2510.10       2253.14       153.24 o                         
  -4  -7   4       9106.69       9088.73       240.74 o                         
  -3  -7   4       1557.24       1429.87        63.82 o                         
  -2  -7   4        930.31        836.84        48.07 o                         
  -1  -7   4      12306.31      12655.20       156.40 o                         
   0  -7   4       7541.19       7289.21       314.75 o                         
   1  -7   4        412.42        414.02        36.03 o                         
   2  -7   4      12574.22      12577.27       382.15 o                         
   3  -7   4        195.33        159.03        55.49 o                         
   4  -7   4       1329.97       1248.06       137.36 o                         
   5  -7   4       8524.71       8085.65       291.90 o                         
   6  -7   4        732.58        631.78        65.45 o                         
   7  -7   4       1456.28       1313.27       132.76 o                         
   8  -7   4        117.02        124.34        58.34 o                         
   9  -7   4         73.74          4.27        73.88 o                         
  10  -7   4         95.98         45.94       132.60 o                         
 -10  -6   4        561.01        528.69        81.25 o                         
  -9  -6   4        136.13         75.27        92.76 o                         
  -8  -6   4        131.95        101.03        45.91 o                         
  -7  -6   4         71.90        105.07        54.94 o                         
  -6  -6   4       1207.24       1255.07        83.74 o                         
  -5  -6   4       9343.88       9279.63       374.84 o                         
  -4  -6   4        372.03        407.52        37.00 o                         
  -3  -6   4      11465.86      11440.37       164.99 o                         
  -2  -6   4      34799.30      35883.06       600.38 o                         
  -1  -6   4       3071.20       2974.12        80.33 o                         
   0  -6   4       5253.98       5259.09       217.37 o                         
   1  -6   4       1200.68       1101.66        57.98 o                         
   2  -6   4      33008.30      32934.41       447.62 o                         
   3  -6   4       7535.57       1639.15      3595.06 o                         
   4  -6   4       3869.21       3553.20       215.07 o                         
   5  -6   4       1601.41       1711.14        87.28 o                         
   6  -6   4        267.43        239.53        36.61 o                         
   7  -6   4       1594.33       1413.05       170.03 o                         
   8  -6   4        548.04        553.82       116.56 o                         
   9  -6   4        599.25        599.49        89.50 o                         
  10  -6   4        214.94        172.72        54.63 o                         
 -10  -5   4          3.49        -18.21        31.26 o                         
  -9  -5   4        203.45        193.99        48.71 o                         
  -8  -5   4       1650.57       1657.21       111.67 o                         
  -7  -5   4       2667.59       2755.41       134.09 o                         
  -6  -5   4        306.43        314.12        82.64 o                         
  -5  -5   4       2520.96       2562.73       106.02 o                         
  -4  -5   4        727.87        725.80        36.97 o                         
  -3  -5   4       3938.90       3823.49        88.37 o                         
  -2  -5   4       4879.04       5009.85       126.15 o                         
  -1  -5   4       5271.69       4994.17        86.10 o                         
   0  -5   4      40399.34      39758.96       486.29 o                         
   1  -5   4       1280.20       1431.74        49.52 o                         
   2  -5   4       1391.41       1513.14        48.65 o                         
   3  -5   4       1159.33       1074.34        43.33 o                         
   4  -5   4       4064.95       3889.38       150.66 o                         
   5  -5   4       5135.50       5284.16       159.87 o                         
   6  -5   4        158.86        134.35        16.06 o                         
   7  -5   4       1860.01       1725.77       114.24 o                         
   8  -5   4         35.76         -8.10        60.74 o                         
   9  -5   4         15.33         57.46        42.96 o                         
  10  -5   4         40.37         44.69        37.83 o                         
 -10  -4   4        384.22        315.87        81.43 o                         
  -9  -4   4         61.77         77.03        33.84 o                         
  -8  -4   4        162.11        142.26        51.93 o                         
  -7  -4   4         81.65        103.25        31.14 o                         
  -6  -4   4       1100.57       1232.22        81.42 o                         
  -5  -4   4       5969.53       6188.22       290.70 o                         
  -4  -4   4       3151.58       3268.35        74.13 o                         
  -3  -4   4       2950.29       2865.02        93.90 o                         
  -2  -4   4       1860.51       1785.79        54.33 o                         
  -1  -4   4       3440.17       3540.70        77.77 o                         
   0  -4   4         16.96        382.44       135.55 o                         
   1  -4   4       1848.56       1713.45        66.90 o                         
   2  -4   4       4572.90       4639.26       112.70 o                         
   3  -4   4       2072.80        557.57       929.95 o                         
   4  -4   4       7315.04       7581.04       394.35 o                         
   5  -4   4       2170.73       2433.58       112.73 o                         
   6  -4   4        670.73        578.29        62.00 o                         
   7  -4   4        552.12        567.71        37.78 o                         
   8  -4   4        189.56        162.72        27.48 o                         
   9  -4   4        509.68        547.51        78.75 o                         
  10  -4   4        250.78        276.99        66.74 o                         
 -10  -3   4          7.86         24.08        47.06 o                         
  -9  -3   4          8.10        -56.75        56.75 o                         
  -8  -3   4        612.68        596.70        70.75 o                         
  -7  -3   4       2395.72       2440.08       122.51 o                         
  -6  -3   4       1279.99       1170.76        75.09 o                         
  -5  -3   4       2029.41       2058.94        91.28 o                         
  -4  -3   4        487.10        469.13        32.98 o                         
  -3  -3   4       1552.90       1387.77        40.68 o                         
  -2  -3   4      17214.76      16365.50       434.73 o                         
  -1  -3   4       8991.65       8426.53       134.98 o                         
   0  -3   4       8315.62       7769.28       116.36 o                         
   1  -3   4       3978.60       3768.46       224.76 o                         
   2  -3   4      20428.74      20872.32       229.62 o                         
   3  -3   4       1594.38       1475.15        75.63 o                         
   4  -3   4       6883.81       7231.60       333.88 o                         
   5  -3   4       5446.92       5702.25       172.04 o                         
   6  -3   4        605.33        576.82        49.41 o                         
   7  -3   4       2618.38       2681.62        97.69 o                         
   8  -3   4         47.51         51.58        17.70 o                         
   9  -3   4        142.66        177.63        74.04 o                         
  10  -3   4         64.38         76.65        95.33 o                         
 -10  -2   4        504.08        573.30        98.29 o                         
  -9  -2   4        219.18        254.58        66.55 o                         
  -8  -2   4        207.22        195.26        44.89 o                         
  -7  -2   4        171.81        209.40        39.40 o                         
  -6  -2   4         50.99         94.94        25.04 o                         
  -5  -2   4       7847.11       7854.43       216.93 o                         
  -4  -2   4       2022.88       2125.72        65.90 o                         
  -3  -2   4      17802.44      15600.17       742.28 o                         
  -2  -2   4      15658.29      10643.94      5349.39 o                         
  -1  -2   4       7571.18       7303.01       115.10 o                         
   0  -2   4       5755.49       5613.57       115.72 o                         
   1  -2   4       5585.82       5390.14       120.37 o                         
   2  -2   4      28959.49      30012.97       529.88 o                         
   3  -2   4       5548.33       5029.06       267.28 o                         
   4  -2   4       5982.62       6059.77       171.51 o                         
   5  -2   4       5442.98       5416.80       141.84 o                         
   6  -2   4        384.38        402.66        43.25 o                         
   7  -2   4        841.15        889.04        85.37 o                         
   8  -2   4        706.30        740.56        58.13 o                         
   9  -2   4       1327.48       1336.47        81.11 o                         
  10  -2   4        277.39        268.14        57.79 o                         
  -9  -1   4         33.71         47.72        38.20 o                         
  -8  -1   4       1358.13       1358.28       124.23 o                         
  -7  -1   4       2893.57       3001.24       165.49 o                         
  -6  -1   4       1418.51       1461.93       102.34 o                         
  -5  -1   4       3920.61       4119.79       121.87 o                         
  -4  -1   4       5316.40       5487.11       129.67 o                         
  -3  -1   4       9185.69       9900.22       148.20 o                         
  -2  -1   4      20554.22      21567.51       421.60 o                         
  -1  -1   4      15519.00      10378.42      4601.62 o                         
   0  -1   4      16163.06      15660.17       300.66 o                         
   1  -1   4       4846.54       4911.81       154.11 o                         
   2  -1   4       8682.67       8783.19       152.38 o                         
   3  -1   4       6646.56       7175.22       118.81 o                         
   4  -1   4       3392.60       3352.60       103.11 o                         
   5  -1   4       5274.51       5486.86       141.90 o                         
   6  -1   4        204.96        192.25        30.48 o                         
   7  -1   4        853.37        987.73        87.66 o                         
   8  -1   4         77.04         71.28        22.20 o                         
   9  -1   4         69.01         77.92        26.38 o                         
  10  -1   4         26.85        -24.14        60.96 o                         
  11  -1   4         28.58         -5.76        58.77 o                         
  -7   0   4        423.61        445.03        68.30 o                         
  -6   0   4       2323.95       2763.08       137.80 o                         
  -5   0   4       5117.03       5497.65       116.50 o                         
  -4   0   4       2002.99       2025.84        81.84 o                         
  -3   0   4       4942.28       5573.91       111.33 o                         
  -2   0   4       1879.52       2039.44        71.90 o                         
  -1   0   4       2500.95       2541.08       154.49 o                         
   0   0   4       1401.96       1404.56        48.87 o                         
   1   0   4       1020.44       1091.27        53.43 o                         
   2   0   4        271.48        243.57        23.28 o                         
   3   0   4      10715.28      10960.13       244.48 o                         
   4   0   4       6362.60       6198.95       254.60 o                         
   5   0   4       2970.89       2833.94       102.35 o                         
   6   0   4       1474.61       1383.03        96.21 o                         
   7   0   4        449.55        580.01        65.14 o                         
   8   0   4        364.05        351.05        57.78 o                         
   9   0   4        287.34        272.36        41.40 o                         
  10   0   4        369.80        393.93        71.37 o                         
  11   0   4          2.54        -42.15       105.02 o                         
 -10   1   4          2.76        -37.76        44.22 o                         
  -7   1   4       2859.86       2862.46       218.90 o                         
  -6   1   4       1251.64       1249.50        87.46 o                         
  -5   1   4       4302.72       4444.41       129.31 o                         
  -4   1   4       4324.17       4593.11        93.77 o                         
  -3   1   4       8119.04       8538.98       136.53 o                         
  -2   1   4      20153.80      20798.42       230.43 o                         
  -1   1   4      14632.64       8995.90      6398.03 o                         
   0   1   4      16305.99      16220.88       331.94 o                         
   1   1   4       5671.17       5779.64       101.24 o                         
   2   1   4       8366.86       8230.18       150.65 o                         
   3   1   4       7364.60       7878.11       130.24 o                         
   4   1   4       3072.42       2854.49        67.43 o                         
   5   1   4       6085.00       5623.57       315.12 o                         
   6   1   4        235.33        267.05        42.91 o                         
   7   1   4        913.07       1071.58        89.61 o                         
   8   1   4         91.12        109.38        67.97 o                         
   9   1   4         78.97        168.08        35.00 o                         
  10   1   4         28.41         25.02        24.11 o                         
  11   1   4         23.37        -32.21        32.21 o                         
 -10   2   4        483.64        385.70        82.96 o                         
  -9   2   4        237.67        161.22        38.53 o                         
  -8   2   4        262.97        285.78        77.82 o                         
  -7   2   4        173.11        197.05        38.39 o                         
  -6   2   4         23.45         24.43        13.62 o                         
  -5   2   4       7444.17       7380.07       128.62 o                         
  -4   2   4       2190.75       2309.81        58.99 o                         
  -3   2   4      18101.36      17622.51       198.26 o                         
  -2   2   4      15539.96      15945.61       179.18 o                         
  -1   2   4       7711.95       8145.21       167.81 o                         
   0   2   4       5794.20       5560.45        97.86 o                         
   1   2   4       5448.71       5280.54       117.58 o                         
   2   2   4      29200.54      29700.98       401.96 o                         
   3   2   4       5781.48       5349.51       208.49 o                         
   4   2   4       5931.69       5897.86       134.57 o                         
   5   2   4       5422.34       5520.41       140.62 o                         
   6   2   4        343.82        265.51        61.02 o                         
   7   2   4        869.79        888.59        79.39 o                         
   8   2   4        691.66        678.96        76.25 o                         
   9   2   4       1331.11       1412.67       174.03 o                         
  10   2   4        289.19        301.18        48.80 o                         
 -10   3   4          5.91         14.56        29.11 o                         
  -9   3   4          4.89          9.30        49.91 o                         
  -8   3   4        794.07        912.47        82.28 o                         
  -7   3   4       2446.78       2617.42       103.18 o                         
  -6   3   4       1426.70       1392.29        70.08 o                         
  -5   3   4       1849.22       1939.28        76.57 o                         
  -4   3   4        582.32        617.72        32.07 o                         
  -3   3   4       2131.30       2113.31        53.91 o                         
  -2   3   4      17470.40      17985.54       210.71 o                         
  -1   3   4       9671.86       9225.71       168.27 o                         
   0   3   4       8907.08       8844.25       234.77 o                         
   1   3   4       3382.22       3368.15        97.95 o                         
   2   3   4      20514.70      20066.23       320.04 o                         
   3   3   4       1288.98       1247.16        41.55 o                         
   4   3   4       7345.10       7480.40       163.30 o                         
   5   3   4       5160.63       5521.03       162.00 o                         
   6   3   4        515.05        555.84        58.68 o                         
   7   3   4       2557.67       2753.97       142.45 o                         
   8   3   4         43.50         67.13        31.60 o                         
   9   3   4        138.24        156.39        38.10 o                         
  10   3   4         63.29         83.36        40.10 o                         
 -10   4   4        372.98        374.53       101.52 o                         
  -9   4   4         56.11         45.85        25.17 o                         
  -8   4   4        173.96         74.83        32.07 o                         
  -7   4   4         69.67        135.14        32.86 o                         
  -6   4   4       1095.33       1269.81        68.43 o                         
  -5   4   4       6245.38       6536.67       144.02 o                         
  -4   4   4       2931.38       3078.31        73.69 o                         
  -3   4   4       3012.35       3243.65        71.55 o                         
  -2   4   4       1926.74       2027.78        52.83 o                         
  -1   4   4       2804.40       2815.75        66.22 o                         
   1   4   4       2226.40       2125.53       111.42 o                         
   2   4   4       4207.81       4224.74        84.80 o                         
   3   4   4       1766.64       1720.13        49.79 o                         
   4   4   4       7385.41       7497.85       210.19 o                         
   5   4   4       1892.47       2140.86       111.53 o                         
   6   4   4        690.25        713.20        60.85 o                         
   7   4   4        567.08        680.84        69.18 o                         
   8   4   4        149.21        147.14        58.61 o                         
   9   4   4        476.38        475.79        64.44 o                         
  10   4   4        267.46        285.84        46.12 o                         
 -10   5   4          5.05         45.87        34.05 o                         
  -9   5   4        185.66        155.92        39.71 o                         
  -8   5   4       1519.94       1564.80        87.19 o                         
  -7   5   4       2525.28       2695.54       109.48 o                         
  -6   5   4        188.98        225.04        33.01 o                         
  -5   5   4       2689.88       2857.63        98.51 o                         
  -4   5   4        816.22        864.66        40.67 o                         
  -3   5   4       3088.18       3155.48        74.02 o                         
  -2   5   4       5045.59       5237.21        85.00 o                         
  -1   5   4       3963.50       3738.99        79.18 o                         
   0   5   4      39901.41      37640.69       232.87 o                         
   1   5   4       1540.81       1693.09       100.58 o                         
   2   5   4       2430.51       2449.20        63.12 o                         
   3   5   4       1241.05       1324.77        41.61 o                         
   4   5   4       3468.13       3416.27        96.80 o                         
   5   5   4       5651.95       5732.69       298.03 o                         
   6   5   4        180.02        188.80        33.97 o                         
   7   5   4       1837.01       1992.81       118.86 o                         
   8   5   4         28.91         -8.23        25.39 o                         
   9   5   4         16.27        -15.81        28.04 o                         
  10   5   4         48.95        -33.40        33.40 o                         
 -10   6   4        581.69        587.57        82.13 o                         
  -9   6   4        143.82        109.85        33.62 o                         
  -8   6   4        162.47        205.30        37.14 o                         
  -7   6   4         61.03         79.78        24.70 o                         
  -6   6   4       1144.18       1217.79        71.05 o                         
  -5   6   4       8972.75       9899.62       248.68 o                         
  -4   6   4        462.94        521.96        48.04 o                         
  -3   6   4      11194.73      11612.33       149.17 o                         
  -2   6   4      34298.88      35534.44       236.18 o                         
  -1   6   4       3438.95       3442.30        79.74 o                         
   0   6   4       5118.13       5119.49       100.06 o                         
   1   6   4       1119.19        992.51        83.84 o                         
   2   6   4      34361.82      24192.02      4570.43 o                         
   3   6   4       7953.92       7927.71       556.83 o                         
   4   6   4       3715.13       3412.24        66.95 o                         
   5   6   4       1879.26       2001.93        86.56 o                         
   6   6   4        313.24        343.51        41.37 o                         
   7   6   4       1583.13       1558.12        97.68 o                         
   8   6   4        606.35        564.94        64.83 o                         
   9   6   4        630.62        716.79        95.66 o                         
 -10   7   4         41.97         -2.89        30.97 o                         
  -9   7   4        344.11        308.00        45.20 o                         
  -8   7   4        199.93        202.46        35.18 o                         
  -7   7   4       1481.40       1629.02        88.53 o                         
  -6   7   4        910.74        873.05        63.28 o                         
  -5   7   4       2495.63       2592.55       102.58 o                         
  -4   7   4       9176.59       9762.97       292.52 o                         
  -3   7   4       1292.38       1276.24        56.95 o                         
  -2   7   4        898.88        832.87        43.26 o                         
  -1   7   4      12191.18      12333.08       179.67 o                         
   0   7   4       8205.69       7887.30       128.09 o                         
   1   7   4        441.36        427.92        25.79 o                         
   2   7   4      12182.23      11793.79       236.54 o                         
   3   7   4        281.03        269.26        39.60 o                         
   4   7   4       1763.83       1532.31        52.57 o                         
   5   7   4       8245.36       7955.68       147.31 o                         
   6   7   4        753.67        777.55        51.33 o                         
   7   7   4       1447.49       1587.47       110.76 o                         
 -10   8   4        198.98        122.34        52.76 o                         
  -9   8   4          9.62          1.02        20.76 o                         
  -8   8   4        161.98        167.67        36.91 o                         
  -7   8   4        305.36        310.06        42.51 o                         
  -6   8   4        260.08        254.66        36.10 o                         
  -5   8   4       3999.14       4536.98       138.52 o                         
  -4   8   4        328.53        364.81        38.80 o                         
  -3   8   4       8084.89       8979.00       215.97 o                         
  -2   8   4       5938.38       5933.94       117.84 o                         
  -1   8   4       1102.08       1281.39        61.39 o                         
   0   8   4       5392.79       5613.65       113.02 o                         
   1   8   4       2520.74       2458.20        63.13 o                         
   2   8   4       4165.95       3911.27       237.73 o                         
   3   8   4       1152.43       1051.44        76.93 o                         
   4   8   4        765.76        660.31        80.77 o                         
   5   8   4       1603.99       1555.27        60.14 o                         
   6   8   4        564.58        472.83        66.33 o                         
   7   8   4        517.78        528.21        73.55 o                         
 -10   9   4         26.93         30.04        90.84 o                         
  -9   9   4        436.20        411.69        54.88 o                         
  -8   9   4        732.21        755.49        66.80 o                         
  -7   9   4        905.00        964.42        70.67 o                         
  -6   9   4        254.83        280.13        39.94 o                         
  -5   9   4        767.87        765.58        59.96 o                         
  -4   9   4        872.85        846.87        73.11 o                         
  -3   9   4       5603.04       6273.66       188.77 o                         
  -2   9   4        309.33        313.08        29.27 o                         
  -1   9   4       3352.02       3165.31        97.05 o                         
   0   9   4      11759.08      10753.93       162.01 o                         
   1   9   4       1883.62       1823.55        52.64 o                         
   2   9   4       1280.04       1218.46        62.29 o                         
   3   9   4       6580.35       7094.58       204.05 o                         
   4   9   4       3079.52       3078.24       141.74 o                         
   5   9   4       2512.71       2336.65        62.76 o                         
   6   9   4         62.85         22.11        28.46 o                         
   7   9   4       1188.53       1342.41       124.01 o                         
   8   9   4        396.85        401.68        64.79 o                         
   9   9   4         37.32         77.05        77.38 o                         
  10   9   4        103.52        175.23        99.05 o                         
 -10  10   4        430.13        365.34        97.47 o                         
  -9  10   4        134.83        114.87        38.32 o                         
  -8  10   4        120.53        188.94        38.04 o                         
  -7  10   4         35.23          9.50        20.83 o                         
  -6  10   4       3198.70       3601.47       137.20 o                         
  -5  10   4       5000.12       5576.08       164.46 o                         
  -4  10   4       1328.39       1224.46        91.66 o                         
  -3  10   4       9885.46      10327.35       253.27 o                         
  -2  10   4      18912.46      18643.68       278.64 o                         
  -1  10   4        992.11       1000.89        69.24 o                         
   0  10   4        329.07        358.96        31.64 o                         
   1  10   4        716.41        705.68        34.85 o                         
   2  10   4      13085.33      12220.31       178.98 o                         
   3  10   4       8116.51       7810.71       510.42 o                         
   4  10   4       2251.52       2497.23       130.32 o                         
   5  10   4        461.78        502.32        40.80 o                         
   6  10   4       1026.05        971.94        47.16 o                         
   7  10   4        941.96       1026.39        90.89 o                         
   8  10   4        135.30        109.94        59.16 o                         
   9  10   4        514.21        455.31       122.04 o                         
  10  10   4        106.54         59.43        74.75 o                         
 -10  11   4         62.74         12.01        61.73 o                         
  -9  11   4        257.26        248.75        43.52 o                         
  -8  11   4        312.61        337.03        46.82 o                         
  -7  11   4       1324.74       1441.61        93.40 o                         
  -6  11   4         11.04         11.62        32.97 o                         
  -5  11   4       1088.07       1174.84        95.44 o                         
  -4  11   4       5603.98       5879.70       206.73 o                         
  -3  11   4       1120.67       1098.55       117.77 o                         
  -2  11   4       1562.54       1628.61        80.52 o                         
  -1  11   4       2542.55       2462.95       112.86 o                         
   0  11   4       2331.48       2249.71        99.58 o                         
   1  11   4       1367.46       1311.54        49.91 o                         
   2  11   4       4556.95       4397.43       112.81 o                         
   3  11   4        154.14        131.45        39.76 o                         
   4  11   4       1393.74       1382.08        99.48 o                         
   5  11   4       6328.63       6296.51       154.26 o                         
   6  11   4        782.11        643.44        44.80 o                         
   7  11   4       1590.08       1657.22       118.09 o                         
   8  11   4        103.88        114.03        36.07 o                         
   9  11   4         13.08         25.72        51.33 o                         
  10  11   4        128.91         72.78        53.08 o                         
 -10  12   4        259.57        238.22        64.34 o                         
  -9  12   4         41.05         33.03        31.70 o                         
  -8  12   4        165.09        250.87        44.57 o                         
  -7  12   4         67.25         92.12        32.51 o                         
  -6  12   4        427.30        472.00        53.14 o                         
  -5  12   4        950.46        973.23        88.96 o                         
  -4  12   4       1599.44       1657.74       156.84 o                         
  -3  12   4       2357.70       2466.57       183.44 o                         
  -2  12   4       5460.69       5455.62       194.61 o                         
  -1  12   4       2305.81       2466.02       231.38 o                         
   0  12   4       1119.68       1049.67       121.44 o                         
   1  12   4       4461.54       4173.00       264.15 o                         
   2  12   4       5965.09       5781.02       136.67 o                         
   3  12   4       3186.62       3028.11       139.73 o                         
   4  12   4         52.16         89.75        37.87 o                         
   5  12   4         44.59         55.50        20.07 o                         
   6  12   4        967.30        987.93        91.46 o                         
   7  12   4        955.20        953.44        94.29 o                         
   8  12   4        215.98        199.61        47.56 o                         
   9  12   4        284.71        390.85       117.66 o                         
  10  12   4        128.34         81.98        62.93 o                         
  -9  13   4        188.35         81.38       126.47 o                         
  -8  13   4        385.93        396.10        56.37 o                         
  -7  13   4       1024.05       1125.44        88.09 o                         
  -6  13   4        120.09        158.12        35.46 o                         
  -5  13   4        585.66        634.27       105.40 o                         
  -4  13   4        594.15        643.79       100.91 o                         
  -3  13   4        751.48        753.57       106.06 o                         
  -2  13   4       1699.58       1720.28       115.03 o                         
  -1  13   4       4017.32       4053.71       153.68 o                         
   0  13   4       9434.39       9237.55       214.56 o                         
   1  13   4       2294.97       2193.28       206.46 o                         
   2  13   4       1711.15       1842.38        82.39 o                         
   3  13   4       1635.00       1587.74        64.24 o                         
   4  13   4       2507.62       2476.68       142.83 o                         
   5  13   4        509.93        542.54        51.43 o                         
   6  13   4        183.54        181.79        46.63 o                         
   7  13   4       1953.47       2036.29       140.87 o                         
   8  13   4        227.41        214.97        50.27 o                         
   9  13   4         17.58         26.38        76.07 o                         
  -9  14   4        109.12         69.86        42.86 o                         
  -8  14   4        218.76        179.40        37.85 o                         
  -7  14   4        137.03        136.40        32.70 o                         
  -6  14   4         53.19        103.76        42.80 o                         
  -5  14   4       3022.58       3091.97       232.47 o                         
  -4  14   4       1168.43       1123.95       142.61 o                         
  -3  14   4       7462.34       7283.71       341.16 o                         
  -2  14   4       5984.23       6178.65       225.63 o                         
  -1  14   4       2405.89       2395.55       123.80 o                         
   0  14   4        190.02        155.38        32.38 o                         
   1  14   4       1310.86       1376.30        80.50 o                         
   2  14   4       8847.62       8622.87       419.30 o                         
   3  14   4       3071.77       2946.42        94.90 o                         
   4  14   4        180.63        162.67        43.99 o                         
   5  14   4        510.94        512.70        53.78 o                         
   6  14   4        563.55        576.27        52.17 o                         
   7  14   4        695.30        814.24        92.49 o                         
   8  14   4         45.04         29.03        28.91 o                         
   9  14   4        164.43         93.14        95.00 o                         
  -9  15   4        152.98        145.00        50.43 o                         
  -8  15   4        138.46        162.56        39.99 o                         
  -7  15   4       1080.74       1194.54        92.25 o                         
  -6  15   4        228.68        272.69        62.99 o                         
  -5  15   4       1293.07       1152.73       150.71 o                         
  -4  15   4       1073.54       1121.98       147.65 o                         
  -3  15   4        185.47        117.77        51.00 o                         
  -2  15   4       3583.57       3421.20       175.97 o                         
  -1  15   4        969.10       1082.81        74.00 o                         
   0  15   4       5985.58       5827.04       207.20 o                         
   1  15   4        590.06        565.31        53.63 o                         
   2  15   4       4876.86       5119.45       221.53 o                         
   3  15   4        415.47        409.38        38.76 o                         
   4  15   4        156.71        138.93        42.46 o                         
   5  15   4       2554.27       2472.86       114.85 o                         
   6  15   4         61.20         58.94        20.53 o                         
   7  15   4       1004.96       1200.46       112.52 o                         
   8  15   4         17.55         81.88        38.95 o                         
   9  15   4          4.89         44.77        68.84 o                         
  -9  16   4         43.05        111.96        50.64 o                         
  -8  16   4        224.06        210.05        46.64 o                         
  -7  16   4        321.52        435.21        60.28 o                         
  -6  16   4        137.93        162.21        60.74 o                         
  -5  16   4        700.78        713.29       120.07 o                         
  -4  16   4        424.29        486.18        96.43 o                         
  -3  16   4       1770.93       1760.18       174.25 o                         
  -2  16   4       3509.75       3556.46       182.48 o                         
  -1  16   4       1030.33       1004.26        96.43 o                         
   0  16   4       1384.02       1290.80        78.99 o                         
   1  16   4        257.05        238.66        34.83 o                         
   2  16   4       5840.46       5795.26       232.14 o                         
   3  16   4       1090.46        949.61        87.11 o                         
   4  16   4        317.06        291.16        32.89 o                         
   5  16   4        408.82        435.77        49.75 o                         
   6  16   4        101.97        121.82        31.62 o                         
   7  16   4        282.16        276.94        60.97 o                         
   8  16   4        193.51        280.90        64.74 o                         
   9  16   4        278.82        229.19        97.85 o                         
  -9  17   4         54.57        113.94        46.79 o                         
  -8  17   4        374.42        412.87        61.37 o                         
  -7  17   4        931.11       1029.12        93.39 o                         
  -6  17   4        198.17        251.52        73.55 o                         
  -5  17   4       1427.16       1585.72       182.13 o                         
  -4  17   4        339.00        450.72       101.46 o                         
  -3  17   4        437.53        368.85        84.93 o                         
  -2  17   4       3692.62       3923.73       201.08 o                         
  -1  17   4        640.93        526.71        77.74 o                         
   0  17   4       7290.50       7360.02       197.81 o                         
   1  17   4        984.85       1031.54        70.40 o                         
   2  17   4       1493.99       1678.21       129.79 o                         
   3  17   4         77.66         94.63        22.18 o                         
   4  17   4        456.52        465.85        41.86 o                         
   5  17   4       1223.34       1299.59        91.83 o                         
   6  17   4         83.90         51.23        23.36 o                         
   7  17   4        600.20        734.63        94.82 o                         
   8  17   4         13.89         14.22        42.74 o                         
   9  17   4          2.69         -6.57       121.33 o                         
  -8  18   4         52.55         25.20        45.14 o                         
  -7  18   4          3.37        -36.74        39.66 o                         
  -6  18   4          5.59        -57.13        58.56 o                         
  -5  18   4       1445.51       1571.60       192.19 o                         
  -4  18   4        487.98        509.82       112.52 o                         
  -3  18   4       3150.73       3438.39       266.73 o                         
  -2  18   4       1114.33       1024.28       105.83 o                         
  -1  18   4         14.64         -4.90        28.95 o                         
   0  18   4         29.25         59.45        34.50 o                         
   1  18   4        372.93        350.59        42.06 o                         
   2  18   4       3459.93       3705.86       200.59 o                         
   3  18   4       1621.59       1841.92       141.08 o                         
   4  18   4       2554.51       2535.96       157.50 o                         
   5  18   4        969.72        998.61        82.39 o                         
   6  18   4        129.51        150.49        42.88 o                         
   7  18   4        403.59        498.06        83.40 o                         
   8  18   4         32.07         -4.97        85.59 o                         
  -8  19   4         70.46         56.39        38.44 o                         
  -7  19   4        378.91        382.69        75.45 o                         
  -6  19   4         65.03         77.05        55.27 o                         
  -5  19   4        927.29        859.51       140.21 o                         
  -4  19   4        250.67        280.63        86.90 o                         
  -3  19   4         63.98         48.60        56.26 o                         
  -2  19   4       2153.36       2372.21       167.50 o                         
  -1  19   4        940.15        935.67        98.93 o                         
   0  19   4       3809.93       3472.88       143.30 o                         
   1  19   4       1257.83       1249.63        81.81 o                         
   2  19   4        787.83        877.39       102.17 o                         
   3  19   4        144.81         71.49        36.06 o                         
   4  19   4         58.09         66.06        21.37 o                         
   5  19   4       1002.12        977.68        85.02 o                         
   6  19   4         87.96         67.59        26.84 o                         
   7  19   4        309.09        365.86        74.03 o                         
   8  19   4          0.47        -41.18        41.18 o                         
  -8  20   4         52.76          8.12        27.25 o                         
  -7  20   4        234.65        335.76        77.62 o                         
  -6  20   4         85.66          5.91        49.36 o                         
  -5  20   4        318.99        304.60        92.27 o                         
  -4  20   4         47.76         38.20        59.32 o                         
  -3  20   4        247.89        215.29        69.72 o                         
  -2  20   4        373.74        308.96        73.28 o                         
  -1  20   4       1089.16       1093.92       114.66 o                         
   0  20   4        969.22        970.01       110.62 o                         
   1  20   4        257.04        294.18        50.39 o                         
   2  20   4       2511.65       2677.97       191.05 o                         
   3  20   4        476.78        519.37        82.34 o                         
   4  20   4        410.11        375.91        40.31 o                         
   5  20   4        221.43        244.04        44.79 o                         
   6  20   4         18.09         -0.55        30.36 o                         
   7  20   4        128.15        114.30        78.97 o                         
   8  20   4        225.59        310.87        72.90 o                         
  -8  21   4        218.20        220.13        56.99 o                         
  -7  21   4        395.94        468.00       150.11 o                         
  -6  21   4        275.48        280.19        98.61 o                         
  -5  21   4        332.65        346.96       106.71 o                         
  -4  21   4        385.06        274.61        98.83 o                         
  -3  21   4       1286.80       1430.08       191.32 o                         
  -2  21   4        563.76        569.05        86.94 o                         
  -1  21   4       1063.27        888.60       108.47 o                         
   0  21   4       4503.99       4856.77       245.95 o                         
   1  21   4       1667.82       1753.25       145.91 o                         
   2  21   4       1386.56       1445.63       134.75 o                         
   3  21   4        182.08        289.44        68.78 o                         
   4  21   4        225.38        246.76        36.09 o                         
   5  21   4       1075.17       1043.78        92.27 o                         
   6  21   4         35.16         57.66        28.84 o                         
   7  21   4        222.77        320.79        75.74 o                         
   8  21   4         19.75         18.24        36.95 o                         
  -7  22   4          6.42         24.84        65.83 o                         
  -6  22   4        109.31        153.78        70.60 o                         
  -5  22   4        890.38        800.41       151.26 o                         
  -4  22   4         15.07         54.07        59.10 o                         
  -3  22   4        732.39        754.55       143.93 o                         
  -2  22   4          1.99        -41.73        41.73 o                         
  -1  22   4         87.26         72.45        34.49 o                         
   0  22   4         99.37        266.20        66.50 o                         
   1  22   4        428.50        531.54        81.92 o                         
   2  22   4       1585.78       1635.28       143.92 o                         
   3  22   4        273.29        216.30        95.93 o                         
   4  22   4       1362.23       1544.44       113.97 o                         
   5  22   4        192.08        180.02        37.18 o                         
   6  22   4        127.94         91.98        32.11 o                         
   7  22   4        188.34        228.38        60.68 o                         
  -7  23   4        198.83        309.33        82.81 o                         
  -6  23   4        117.78         94.02        58.23 o                         
  -5  23   4        271.78        351.45       112.95 o                         
  -4  23   4         29.67        115.14        67.64 o                         
  -3  23   4         12.44        -50.46        55.27 o                         
  -2  23   4        929.12       1048.10       183.11 o                         
  -1  23   4        104.84         60.99        35.21 o                         
   0  23   4       2582.90       2674.04       189.42 o                         
   1  23   4          6.85         79.42        52.26 o                         
   2  23   4        449.43        506.44        86.52 o                         
   3  23   4        383.30        343.14        73.99 o                         
   4  23   4        174.45        137.35        38.75 o                         
   5  23   4        278.29        269.10        47.62 o                         
   6  23   4         68.35         30.44        33.17 o                         
   7  23   4        180.20        288.90        71.71 o                         
  -6  24   4         11.88         70.38        61.07 o                         
  -5  24   4        496.11        544.30       132.44 o                         
  -4  24   4        104.80         55.05        74.10 o                         
  -3  24   4        407.75        444.15       119.63 o                         
  -1  24   4       1017.04       1068.72       124.19 o                         
   0  24   4        437.46        425.58        93.96 o                         
   1  24   4         10.04        -11.48        39.41 o                         
   2  24   4        885.75        925.85       118.00 o                         
   3  24   4        191.01        323.19        71.97 o                         
   4  24   4        280.34        216.66        47.87 o                         
   5  24   4        173.84        239.65        51.48 o                         
   6  24   4         14.86        112.16        40.21 o                         
  -6  25   4         81.35          9.74        58.45 o                         
  -5  25   4        144.60        105.51        74.10 o                         
  -4  25   4         33.96         72.13        73.99 o                         
  -3  25   4        438.27        574.18       142.50 o                         
  -1  25   4        604.89        588.54        98.97 o                         
   0  25   4       1063.63       1320.69       138.09 o                         
   1  25   4        390.55        405.56        80.94 o                         
   2  25   4        272.46        313.36        79.30 o                         
   3  25   4          9.68         19.56        39.23 o                         
   4  25   4         64.85         20.94        46.40 o                         
   5  25   4        416.76        400.68        65.22 o                         
   6  25   4          4.37        -30.33        30.81 o                         
  -5  26   4        321.90        462.76       137.69 o                         
  -4  26   4         66.91         39.51        62.50 o                         
  -3  26   4        419.96        448.20       121.38 o                         
  -1  26   4         99.90        132.91        56.46 o                         
   0  26   4        141.49         79.84        36.07 o                         
   1  26   4        195.81        219.85        66.85 o                         
   2  26   4        678.78        840.59       122.08 o                         
   3  26   4        222.34        225.36        69.54 o                         
   4  26   4        395.06        465.00        72.10 o                         
   5  26   4         19.10         37.44        35.38 o                         
  -5  27   4         17.65          2.08        63.26 o                         
  -4  27   4          0.88         60.53        77.38 o                         
  -3  27   4         17.47         -5.25        55.71 o                         
  -1  27   4        109.36         62.72        55.71 o                         
   0  27   4        593.00        609.39       109.26 o                         
   1  27   4         67.70          2.64        56.57 o                         
   2  27   4         72.10        104.30        54.98 o                         
   3  27   4         35.68         14.22        35.50 o                         
   4  27   4         56.30         73.00        35.58 o                         
   5  27   4        183.82        142.34        48.13 o                         
  -4  28   4         27.79         60.20        63.81 o                         
  -1  28   4        174.53        218.73        67.24 o                         
   0  28   4         97.54        111.36        44.15 o                         
   1  28   4         89.63        190.44        69.29 o                         
   2  28   4        384.37        441.75        90.79 o                         
   3  28   4        324.76        396.36        70.19 o                         
   4  28   4         49.41         46.69        83.83 o                         
  -1  29   4        301.95        258.33        71.43 o                         
   0  29   4        301.54        321.32        78.31 o                         
   1  29   4         56.13         99.04        60.34 o                         
   2  29   4        237.79        243.30       148.25 o                         
   3  29   4         10.82         -1.92        34.35 o                         
  -1  30   4         24.23        167.68        94.02 o                         
   0  30   4         43.58        -47.60       101.02 o                         
   1  30   4         11.90         39.07        50.22 o                         
   2  30   4        247.56        289.32        64.04 o                         
  -1 -30   5        343.53        356.89        71.70 o                         
   0 -30   5         21.79         95.77        52.97 o                         
   1 -30   5        205.71        161.99        81.87 o                         
  -2 -29   5        155.83        130.85        46.99 o                         
  -1 -29   5        121.49        146.60        50.34 o                         
   0 -29   5         29.30         24.85        53.30 o                         
   1 -29   5         11.01        -49.03        49.03 o                         
   2 -29   5         54.11          4.60        58.23 o                         
  -4 -28   5         11.05        -40.50        40.50 o                         
  -3 -28   5         11.65         29.29        33.49 o                         
  -2 -28   5        103.95        148.76        50.73 o                         
  -1 -28   5        300.67        270.99        55.42 o                         
   0 -28   5        128.28        120.12        54.83 o                         
   1 -28   5        232.01        289.50        92.81 o                         
   2 -28   5         56.12         62.06        70.38 o                         
   3 -28   5         92.65         51.00        63.59 o                         
   4 -28   5          1.82        -30.76        77.82 o                         
  -4 -27   5        328.34        368.86        72.99 o                         
  -3 -27   5        697.25        728.86        97.83 o                         
  -2 -27   5        309.87        303.19        61.57 o                         
  -1 -27   5        131.25        162.60        49.61 o                         
   0 -27   5         64.61         33.95        37.65 o                         
   1 -27   5        409.31        514.42       121.27 o                         
   2 -27   5         79.12         83.40        69.50 o                         
   3 -27   5        324.81        446.23       129.92 o                         
   4 -27   5        324.92        510.15       149.07 o                         
  -5 -26   5        212.91        168.38        50.92 o                         
  -4 -26   5         56.21        -15.55        34.42 o                         
  -3 -26   5         11.13        -19.67        40.05 o                         
  -2 -26   5        132.38         81.78        35.53 o                         
  -1 -26   5        932.68       1008.23       104.33 o                         
   0 -26   5          4.93        -10.36        28.07 o                         
   1 -26   5        693.69        627.84        70.88 o                         
   2 -26   5         59.04        195.04       102.77 o                         
   3 -26   5         97.66         89.53        65.23 o                         
   4 -26   5        227.54        267.83       106.06 o                         
   5 -26   5         45.62        111.42        83.95 o                         
  -6 -25   5         14.06        -14.06        40.92 o                         
  -5 -25   5         38.79         72.40        60.47 o                         
  -4 -25   5        268.80        194.73       167.29 o                         
  -3 -25   5        366.61        435.43        93.74 o                         
  -2 -25   5        282.60        249.44        54.35 o                         
  -1 -25   5        116.79        139.06        45.33 o                         
   0 -25   5        135.84        133.56        37.05 o                         
   1 -25   5         66.81         38.56        23.45 o                         
   2 -25   5        188.83        237.62        92.81 o                         
   3 -25   5        696.53        822.41       165.82 o
[truncated: 580,285 more chars]
